# Supplementary material for: Agrin has a pathological role in the progression of oral cancer
Source: Br J Cancer. 2018 Jun 6;118(12):1628–38. doi: 10.1038/s41416-018-0135-5 (PMC6008410; doi:10.1038/s41416-018-0135-5)
Supplement: Supplementary file 2 — Supplementary dataset 1 [file 41416_2018_135_MOESM2_ESM.xlsx]

## Sheet: Info
Sheets	Title	Methods	Results
1	Ct-agrin identified proteins	Protein identification	Agrin interactome reveals an enrichment in cellular growth process
2	IPAD validation	Agrin network characterization	Agrin interactome reveals an enrichment in cellular growth process
3	CHATapp and Cbio portal	Agrin network characterization	Prioritization of agrin interacting partners reveals the “agrin interactome”
4	PAZAR database	Agrin network characterization	Prioritization of agrin interacting partners reveals the “agrin interactome”

## Sheet: 1 Ct-agrin identified proteins 
Serie	SUID	Gene name	Uniprot	Protein name	Group (HEK-293 cells)	Cellular Component (GO)	Biological Process (GO)
1	250	ABCG1	P45844	ATP-binding cassette sub-family G member 1	Ip-control exclusive proteins	plasma membrane	small molecule metabolic process
2	249	ABCG4	Q9H172	ATP-binding cassette sub-family G member 4	Ip-control exclusive proteins	plasma membrane	transmembrane transport
3	209	ABRACL	Q9P1F3	Costars family protein ABRACL	Ip-control exclusive proteins
4	84	ACAP2	Q15057	Arf-GAP with coiled-coil, ANK repeat and PH domain-containing protein 2	Ct-agrin exclusive proteins	endosome	protein localization to endosome
5	276	ACLY	P53396	ATP-citrate synthase	Ct-agrin exclusive proteins	plasma membrane	small molecule metabolic process
6	130	ACO1	P21399	Cytoplasmic aconitate hydratase	Ip-control exclusive proteins	mitochondrion	citrate metabolic process
7	134	ACPL2	Q8TE99	Acid phosphatase-like protein 2	Common proteins	extracellular
8	262	ACTA1	P68133	Actin, alpha skeletal muscle	Ct-agrin exclusive proteins	extracellular	muscle filament sliding
9	415	ACTA2	P62736	Actin, aortic smooth muscle	Ip-control exclusive proteins	extracellular	muscle contraction
10	416	ACTB	P60709	Actin, cytoplasmic 1	Common proteins	extracellular	retina homeostasis
11	336	ACTN1	P12814	Alpha-actinin-1	Ct-agrin exclusive proteins	extracellular	extracellular matrix organization
12	439	ACTN2	P35609	Alpha-actinin-2	Ct-agrin exclusive proteins	extracellular	muscle filament sliding
13	440	ACTN3	Q08043	Alpha-actinin-3	Common proteins	cytosol	muscle filament sliding
14	335	ACTN4	O43707	Alpha-actinin-4	Ct-agrin exclusive proteins	extracellular	platelet degranulation
15	381	ADAM17	P78536	Disintegrin and metalloproteinase domain-containing protein 17	Ct-agrin exclusive proteins	plasma membrane	extracellular matrix organization
16	129	AGR2	O95994	Anterior gradient protein 2 homolog	Ct-agrin exclusive proteins	extracellular	mucus secretion
17	128	AGRN	O00468	Agrin	Ct-agrin exclusive proteins	extracellular	small molecule metabolic process
18	367	AHCY	P23526	Adenosylhomocysteinase	Ip-control exclusive proteins	cytosol	small molecule metabolic process
19	100	AHSG	P02765	Alpha-2-HS-glycoprotein	Ip-control exclusive proteins	extracellular	negative regulation of bone mineralization
20	92	AIF1L	Q9BQI0	Allograft inflammatory factor 1-like	Ct-agrin exclusive proteins	plasma membrane
21	277	AKAP11	Q9UKA4	A-kinase anchor protein 11	Ct-agrin exclusive proteins	microtubule organising centre	intracellular signal transduction
22	334	ALB	P02768	Serum albumin	Common proteins	extracellular	small molecule metabolic process
23	77	ALDH1A1	P00352	Retinal dehydrogenase 1	Common proteins	cytosol	small molecule metabolic process
24	361	ALDOA	P04075	Fructose-bisphosphate aldolase A	Common proteins	extracellular	small molecule metabolic process
25	379	ALDOC	P09972	Fructose-bisphosphate aldolase C	Ct-agrin exclusive proteins	mitochondrion	small molecule metabolic process
26	325	AMFR	Q9UKV5	E3 ubiquitin-protein ligase AMFR	Ct-agrin exclusive proteins	endoplasmic reticulum	signal transduction
27	192	ANK3	Q12955	Ankyrin-3	Ct-agrin exclusive proteins	plasma membrane	signal transduction
28	89	ANO1	Q5XXA6	Anoctamin-1	Ip-control exclusive proteins	plasma membrane	transmembrane transport
29	396	ANXA1	P04083	Annexin A1	Common proteins	extracellular	signal transduction
30	355	ANXA2	P07355	Annexin A2	Common proteins	extracellular	angiogenesis
31	168	ANXA6	P08133	Annexin A6	Ip-control exclusive proteins	endosome	ion transmembrane transport
32	247	AP2A2	O94973	AP-2 complex subunit alpha-2	Ct-agrin exclusive proteins	plasma membrane	viral process
33	71	APOD	P05090	Apolipoprotein D	Ip-control exclusive proteins	extracellular	glucose metabolic process
34	109	APOE	P02649	Apolipoprotein E	Ct-agrin exclusive proteins	extracellular	small molecule metabolic process
35	212	ARHGDIA	P52565	Rho GDP-dissociation inhibitor 1	Ct-agrin exclusive proteins	plasma membrane	cellular component movement
36	257	ARL6IP4	Q66PJ3	ADP-ribosylation factor-like protein 6-interacting protein 4	Ct-agrin exclusive proteins	nucleus	RNA splicing
37	425	ARMCX5	Q6P1M9	Armadillo repeat-containing X-linked protein 5	Ct-agrin exclusive proteins
38	136	ASAP2	O43150	Arf-GAP with SH3 domain, ANK repeat and PH domain-containing protein 2	Ct-agrin exclusive proteins	plasma membrane	regulation of ARF GTPase activity
39	393	ASPH	Q12797	Aspartyl/asparaginyl beta-hydroxylase	Ct-agrin exclusive proteins	plasma membrane	muscle contraction
40	106	ASS1	P00966	Argininosuccinate synthase	Ip-control exclusive proteins	cytosol	small molecule metabolic process
41	158	ATAD3B	Q5T9A4	ATPase family AAA domain-containing protein 3B	Common proteins	mitochondrion
42	377	ATP5B	P06576	ATP synthase subunit beta, mitochondrial	Common proteins	plasma membrane	small molecule metabolic process
43	311	AZGP1	P25311	Zinc-alpha-2-glycoprotein	Common proteins	extracellular	immune response
44	90	B3GNT1	O43505	N-acetyllactosaminide beta-1,3-N-acetylglucosaminyltransferase	Ct-agrin exclusive proteins	golgi apparatus	small molecule metabolic process
45	199	BEGAIN	Q9BUH8	Brain-enriched guanylate kinase-associated protein	Ip-control exclusive proteins	cytoplasm
46	228	BGN	P21810	Biglycan	Ct-agrin exclusive proteins	extracellular	small molecule metabolic process
47	438	BRCA2	P51587	Breast cancer type 2 susceptibility protein	Ip-control exclusive proteins	nucleus	DNA repair
48	95	BRF1	Q92994	Transcription factor IIIB 90 kDa subunit	Ct-agrin exclusive proteins	nucleus	gene expression
49	67	C16orf78	Q8WTQ4	Uncharacterized protein C16orf78	Ip-control exclusive proteins	nucleus
50	400	C1orf123	Q9NWV4	UPF0587 protein C1orf123	Ct-agrin exclusive proteins
51	240	C3	P01024	Complement C3	Ct-agrin exclusive proteins	extracellular	immune response
52	63	C9orf142	Q9BUH6	Uncharacterized protein C9orf142	Ct-agrin exclusive proteins
53	320	CACUL1	Q86Y37	CDK2-associated and cullin domain-containing protein 1	Ip-control exclusive proteins		G1/S transition of mitotic cell cycle
54	206	CALML5	Q9NZT1	Calmodulin-like protein 5	Common proteins		epidermis development
55	66	CAMK1	Q14012	Calcium/calmodulin-dependent protein kinase type 1	Ip-control exclusive proteins	cytoplasm	signal transduction
56	226	CANX	P27824	Calnexin	Ct-agrin exclusive proteins	endoplasmic reticulum	cellular protein metabolic process
57	203	CASP14	P31944	Caspase-14	Common proteins	cytoplasm	epidermis development
58	146	CAT	P04040	Catalase	Common proteins	plasma membrane	small molecule metabolic process
59	385	CDC37	Q16543	Hsp90 co-chaperone Cdc37	Ct-agrin exclusive proteins	plasma membrane	regulation of interferon-gamma-mediated signaling pathway
60	94	CDC42BPG	Q6DT37	Serine/threonine-protein kinase MRCK gamma	Common proteins	cytoplasm	actin cytoskeleton reorganization
61	344	CDSN	Q15517	Corneodesmosin	Common proteins	cytoplasm	epidermis development
62	141	CEP162	Q5TB80	Centrosomal protein of 162 kDa	Ip-control exclusive proteins	centrosome	cilium assembly
63	174	CHCHD4	Q8N4Q1	Mitochondrial intermembrane space import and assembly protein 40	Ct-agrin exclusive proteins	mitochondrion	cellular protein metabolic process
64	420	CHD3	Q12873	Chromodomain-helicase-DNA-binding protein 3	Common proteins	nucleus	transcription, DNA-dependent
65	248	CHMP1A	Q9HD42	Charged multivesicular body protein 1a	Ip-control exclusive proteins	endosome	transcription, DNA-dependent
66	122	CKAP2	Q8WWK9	Cytoskeleton-associated protein 2	Ip-control exclusive proteins	centrosome	apoptotic process
67	164	CKB	P12277	Creatine kinase B-type	Ct-agrin exclusive proteins	mitochondrion	small molecule metabolic process
68	256	CKM	P06732	Creatine kinase M-type	Common proteins	cytosol	small molecule metabolic process
69	222	CKMT2	P17540	Creatine kinase S-type, mitochondrial	Ct-agrin exclusive proteins	mitochondrion	small molecule metabolic process
70	65	CLCF1	Q9UBD9	Cardiotrophin-like cytokine factor 1	Ct-agrin exclusive proteins	extracellular	cytokine-mediated signaling pathway
71	306	CLTC	Q00610	Clathrin heavy chain 1	Ct-agrin exclusive proteins	plasma membrane	membrane organization
72	445	COL1A1	P02452	Collagen alpha-1(I) chain	Common proteins	extracellular	extracellular matrix organization
73	444	COL1A2	P08123	Collagen alpha-2(I) chain	Common proteins	extracellular	extracellular matrix organization
74	73	COL4A2	P08572	Collagen alpha-2(IV) chain	Ct-agrin exclusive proteins	extracellular	extracellular matrix organization
75	187	COL6A1	P12109	Collagen alpha-1(VI) chain	Ct-agrin exclusive proteins	extracellular	extracellular matrix organization
76	279	COL6A2	P12110	Collagen alpha-2(VI) chain	Ct-agrin exclusive proteins	extracellular	extracellular matrix organization
77	349	COPS2	P61201	COP9 signalosome complex subunit 2	Ct-agrin exclusive proteins	nucleus	signal transduction
78	107	COX20	Q5RI15	Cytochrome c oxidase protein 20 homolog	Ip-control exclusive proteins	mitochondrion
79	307	CPS1	P31327	Carbamoyl-phosphate synthase [ammonia], mitochondrial	Common proteins	mitochondrion	small molecule metabolic process
80	261	CREB5	Q02930	Cyclic AMP-responsive element-binding protein 5	Ct-agrin exclusive proteins	nucleus	positive regulation of transcription, DNA-dependent
81	234	CSTA	P01040	Cystatin-A	Common proteins	extracellular	keratinocyte differentiation
82	446	CTNNBL1	Q8WYA6	Beta-catenin-like protein 1	Ct-agrin exclusive proteins	cytoplasm	apoptotic process
83	391	CTSD	P07339	Cathepsin D	Ip-control exclusive proteins	extracellular	extracellular matrix organization
84	328	DAD1	P61803	Dolichyl-diphosphooligosaccharide--protein glycosyltransferase subunit DAD1	Ip-control exclusive proteins	endoplasmic reticulum	cellular protein metabolic process
85	422	DBI	P07108	Acyl-CoA-binding protein	Ct-agrin exclusive proteins	mitochondrion	triglyceride metabolic process
86	318	DCD	P81605	Dermcidin	Common proteins	extracellular	defense response to fungus
87	188	DCN	P07585	Decorin	Ip-control exclusive proteins	extracellular	small molecule metabolic process
88	430	DDX5	P17844	Probable ATP-dependent RNA helicase DDX5	Ct-agrin exclusive proteins	nucleus	transcription, DNA-dependent
89	123	DDX60L	Q5H9U9	Probable ATP-dependent RNA helicase DDX60-like	Ip-control exclusive proteins
90	436	DERL1	Q9BUN8	Derlin-1	Ip-control exclusive proteins	endoplasmic reticulum	response to unfolded protein
91	245	DLG5	Q8TDM6	Disks large homolog 5	Ct-agrin exclusive proteins	plasma membrane	signal transduction
92	184	DMD	P11532	Dystrophin	Ct-agrin exclusive proteins	plasma membrane	muscle filament sliding
93	149	DNAJC21	Q5F1R6	DnaJ homolog subfamily C member 21	Ct-agrin exclusive proteins	cytoplasm	protein folding
94	241	DOCK10	Q96BY6	Dedicator of cytokinesis protein 10	Ip-control exclusive proteins		regulation of cell migration
95	191	DPF2	Q92785	Zinc finger protein ubi-d4	Ip-control exclusive proteins	centrosome	apoptotic process
96	160	DPH2	Q9BQC3	Diphthamide biosynthesis protein 2	Ip-control exclusive proteins	cytoplasm	peptidyl-diphthamide biosynthetic process from peptidyl-histidine
97	230	DSC1	Q08554	Desmocollin-1	Common proteins	plasma membrane	homophilic cell adhesion
98	211	DSG1	Q02413	Desmoglein-1	Common proteins	plasma membrane	apoptotic process
99	347	DSP	P15924	Desmoplakin	Common proteins	plasma membrane	epidermis development
100	165	DUSP12	Q9UNI6	Dual specificity protein phosphatase 12	Common proteins	cytoplasm	cellular protein modification process
101	178	ECM1	Q16610	Extracellular matrix protein 1	Ip-control exclusive proteins	extracellular	signal transduction
102	317	EEF1A2	Q05639	Elongation factor 1-alpha 2	Ct-agrin exclusive proteins	cytoplasm	positive regulation of execution phase of apoptosis
103	450	EEF2	P13639	Elongation factor 2	Ct-agrin exclusive proteins	cytosol	gene expression
104	267	EIF4A2	Q14240	Eukaryotic initiation factor 4A-II	Ct-agrin exclusive proteins	cytosol	gene expression
105	443	EIF5	P55010	Eukaryotic translation initiation factor 5	Ct-agrin exclusive proteins	plasma membrane	gene expression
106	70	ELAC2	Q9BQ52	Zinc phosphodiesterase ELAC protein 2	Ip-control exclusive proteins	mitochondrion	mitochondrial tRNA 3_-trailer cleavage, endonucleolytic
107	371	EMD	P50402	Emerin	Ct-agrin exclusive proteins	endoplasmic reticulum	muscle contraction
108	441	ENO1	P06733	Alpha-enolase	Ct-agrin exclusive proteins	extracellular	small molecule metabolic process
109	260	ENO3	P13929	Beta-enolase	Ct-agrin exclusive proteins	extracellular	small molecule metabolic process
110	342	EPHX1	P07099	Epoxide hydrolase 1	Common proteins	endoplasmic reticulum	response to organic cyclic compound
111	405	EPPK1	P58107	Epiplakin	Ip-control exclusive proteins	cytoplasm
112	93	ETV3	P41162	ETS translocation variant 3	Ip-control exclusive proteins	nucleus	negative regulation of transcription from RNA polymerase II promoter
113	413	EWSR1	Q01844	RNA-binding protein EWS	Ct-agrin exclusive proteins	plasma membrane	transcription, DNA-dependent
114	362	FABP5	Q01469	Fatty acid-binding protein, epidermal	Ip-control exclusive proteins	cytoplasm	epidermis development
115	152	FAM206A	Q9NX38	Protein Simiate	Ct-agrin exclusive proteins	cytoplasm	glycine catabolic process
116	179	FBLN1	P23142	Fibulin-1	Ct-agrin exclusive proteins	extracellular	viral process
117	431	FBN2	P35556	Fibrillin-2	Common proteins	extracellular	extracellular matrix organization
118	411	FGG	P02679	Fibrinogen gamma chain	Ip-control exclusive proteins	extracellular	extracellular matrix organization
119	353	FHL1	Q13642	Four and a half LIM domains protein 1	Ct-agrin exclusive proteins	plasma membrane	muscle organ development
120	75	FIBP	O43427	Acidic fibroblast growth factor intracellular-binding protein	Ip-control exclusive proteins	mitochondrion	fibroblast growth factor receptor signaling pathway
121	356	FLG2	Q5D862	Filaggrin-2	Common proteins	cytoplasm	establishment of skin barrier
122	223	FLNB	O75369	Filamin-B	Ct-agrin exclusive proteins	plasma membrane	signal transduction
123	432	FN1	P02751	Fibronectin	Ct-agrin exclusive proteins	extracellular	extracellular matrix organization
124	115	FSTL1	Q12841	Follistatin-related protein 1	Ct-agrin exclusive proteins	extracellular	BMP signaling pathway
125	358	G6PD	P11413	Glucose-6-phosphate 1-dehydrogenase	Ip-control exclusive proteins	plasma membrane	small molecule metabolic process
126	272	GAPDH	P04406	Glyceraldehyde-3-phosphate dehydrogenase	Common proteins	plasma membrane	small molecule metabolic process
127	193	GATM	P50440	Glycine amidinotransferase, mitochondrial	Ip-control exclusive proteins	mitochondrion	small molecule metabolic process
128	217	GBP1	P32455	Interferon-induced guanylate-binding protein 1	Common proteins	extracellular	cytokine-mediated signaling pathway
129	348	GLS	O94925	Glutaminase kidney isoform, mitochondrial	Ct-agrin exclusive proteins	mitochondrion	small molecule metabolic process
130	140	GLUD1	P00367	Glutamate dehydrogenase 1, mitochondrial	Common proteins	mitochondrion	small molecule metabolic process
131	291	GNS	P15586	N-acetylglucosamine-6-sulfatase	Ct-agrin exclusive proteins	lysosome	small molecule metabolic process
132	167	GOT1	P17174	Aspartate aminotransferase, cytoplasmic	Ip-control exclusive proteins	lysosome	small molecule metabolic process
133	252	GRAMD1C	Q8IYS0	GRAM domain-containing protein 1C	Ip-control exclusive proteins
134	114	GRN	P28799	Granulins	Ct-agrin exclusive proteins	extracellular	signal transduction
135	171	GSTA1	P08263	Glutathione S-transferase A1	Ip-control exclusive proteins	cytosol	small molecule metabolic process
136	350	GTF2A1	P52655	Transcription initiation factor IIA subunit 1	Ct-agrin exclusive proteins	nucleus	gene expression
137	333	H1F0	P07305	Histone H1.0	Ip-control exclusive proteins	golgi apparatus	apoptotic process
138	437	H2AFX	P16104	Histone H2AX	Ip-control exclusive proteins	nucleus	DNA repair
139	390	HBA1	P69905	Hemoglobin subunit alpha	Common proteins	extracellular	small molecule metabolic process
140	281	HBB	P68871	Hemoglobin subunit beta	Common proteins	extracellular	small molecule metabolic process
141	295	HBE1	P02100	Hemoglobin subunit epsilon	Ip-control exclusive proteins	extracellular	blood coagulation
142	370	HDGF	P51858	Hepatoma-derived growth factor	Ct-agrin exclusive proteins	extracellular	signal transduction
143	331	HDLBP	Q00341	Vigilin	Ct-agrin exclusive proteins	plasma membrane	cholesterol metabolic process
144	296	HERC6	Q8IVU3	Probable E3 ubiquitin-protein ligase HERC6	Ip-control exclusive proteins	cytosol	protein ubiquitination involved in ubiquitin-dependent protein catabolic process
145	87	HIST1H2AG	P0C0S8	Histone H2A type 1	Ct-agrin exclusive proteins	nucleus	nucleosome assembly
146	185	HIST1H2BA	Q96A08	Histone H2B type 1-A	Ct-agrin exclusive proteins	plasma membrane	nucleosome disassembly
147	214	HIST1H4A	P62805	Histone H4	Common proteins	extracellular	mitotic cell cycle
148	324	HMGA1	P17096	High mobility group protein HMG-I/HMG-Y	Ct-agrin exclusive proteins	nucleus	viral process
149	233	HMGA2	P52926	High mobility group protein HMGI-C	Ip-control exclusive proteins	nucleus	signal transduction
150	163	HMGCS2	P54868	Hydroxymethylglutaryl-CoA synthase, mitochondrial	Ip-control exclusive proteins	mitochondrion	small molecule metabolic process
151	412	HNRNPA1	P09651	Heterogeneous nuclear ribonucleoprotein A1	Ct-agrin exclusive proteins	nucleus	gene expression
152	274	HNRNPAB	Q99729	Heterogeneous nuclear ribonucleoprotein A/B	Ct-agrin exclusive proteins	cytoplasm	positive regulation of transcription, DNA-dependent
153	341	HNRNPK	P61978	Heterogeneous nuclear ribonucleoprotein K	Ct-agrin exclusive proteins	nucleus	gene expression
154	266	HNRNPUL2	Q1KMD3	Heterogeneous nuclear ribonucleoprotein U-like protein 2	Ct-agrin exclusive proteins	nucleus
155	246	HPD	P32754	4-hydroxyphenylpyruvate dioxygenase	Ip-control exclusive proteins	cytosol	small molecule metabolic process
156	105	HRNR	Q86YZ3	Hornerin	Common proteins	cytoplasm	keratinization
157	312	HSP90AA1	P07900	Heat shock protein HSP 90-alpha	Common proteins	extracellular	small molecule metabolic process
158	442	HSP90AB1	P08238	Heat shock protein HSP 90-beta	Ct-agrin exclusive proteins	plasma membrane	axon guidance
159	326	HSP90B1	P14625	Endoplasmin	Ct-agrin exclusive proteins	extracellular	cellular protein metabolic process
160	387	HSPA5	P11021	78 kDa glucose-regulated protein	Common proteins	endoplasmic reticulum	ATP catabolic process
161	155	HSPA6	P17066	Heat shock 70 kDa protein 6	Common proteins	extracellular	ATP catabolic process
162	456	HSPA8	P11142	Heat shock cognate 71 kDa protein	Ct-agrin exclusive proteins	extracellular	gene expression
163	330	HSPB1	P04792	Heat shock protein beta-1	Ct-agrin exclusive proteins	extracellular	gene expression
164	172	HYDIN	Q4G0P3	Hydrocephalus-inducing protein homolog	Ip-control exclusive proteins
165	117	IDH3G	P51553	Isocitrate dehydrogenase [NAD] subunit gamma, mitochondrial	Ip-control exclusive proteins	mitochondrion	small molecule metabolic process
166	374	IGHA1	P01876	Ig alpha-1 chain C region	Ct-agrin exclusive proteins	extracellular	immune response
167	426	IGHG1	P01857	Ig gamma-1 chain C region	Ip-control exclusive proteins	extracellular	innate immune response
168	427	IGKC	P01834	Ig kappa chain C region	Common proteins	extracellular	immune response
169	154	IGLL5	B9A064	Immunoglobulin lambda-like polypeptide 5	Common proteins	extracellular
170	313	IP6K2	Q9UHH9	Inositol hexakisphosphate kinase 2	Ip-control exclusive proteins	cytoplasm	small molecule metabolic process
171	137	IPO4	Q8TEX9	Importin-4	Ct-agrin exclusive proteins	cytoplasm	DNA replication-dependent nucleosome assembly
172	98	IPO9	Q96P70	Importin-9	Ct-agrin exclusive proteins	cytoplasm	protein import into nucleus
173	210	IQGAP2	Q13576	Ras GTPase-activating-like protein IQGAP2	Ct-agrin exclusive proteins	cytoplasm	signal transduction
174	299	IRS4	O14654	Insulin receptor substrate 4	Ct-agrin exclusive proteins	plasma membrane	signal transduction
175	251	ITCH	Q96J02	E3 ubiquitin-protein ligase Itchy homolog	Ip-control exclusive proteins	plasma membrane	apoptotic process
176	327	ITIH2	P19823	Inter-alpha-trypsin inhibitor heavy chain H2	Ip-control exclusive proteins	extracellular	negative regulation of endopeptidase activity
177	213	JUP	P14923	Junction plakoglobin	Common proteins	plasma membrane	cell junction assembly
178	401	KEAP1	Q14145	Kelch-like ECH-associated protein 1	Common proteins	endoplasmic reticulum	transcription, DNA-dependent
179	121	KIF14	Q15058	Kinesin-like protein KIF14	Ct-agrin exclusive proteins	cytoplasm	establishment of protein localization
180	148	KNTC1	P50748	Kinetochore-associated protein 1	Ip-control exclusive proteins	plasma membrane	mitotic cell cycle
181	82	KPRP	Q5T749	Keratinocyte proline-rich protein	Common proteins	cytoplasm
182	424	KRT1	P04264	Keratin, type II cytoskeletal 1	Common proteins	extracellular	retina homeostasis
183	368	KRT10	P13645	Keratin, type I cytoskeletal 10	Common proteins	extracellular	keratinocyte differentiation
184	135	KRT13	P13646	Keratin, type I cytoskeletal 13	Common proteins	cytoplasm	cytoskeleton organization
185	375	KRT14	P02533	Keratin, type I cytoskeletal 14	Common proteins	cytosol	epidermis development
186	236	KRT16	P08779	Keratin, type I cytoskeletal 16	Common proteins	cytoplasm	epidermis development
187	402	KRT17	Q04695	Keratin, type I cytoskeletal 17	Common proteins	cytoplasm	epidermis development
188	352	KRT19	P08727	Keratin, type I cytoskeletal 19	Ct-agrin exclusive proteins	plasma membrane	viral process
189	285	KRT2	P35908	Keratin, type II cytoskeletal 2 epidermal	Common proteins	extracellular	epidermis development
190	423	KRT5	P13647	Keratin, type II cytoskeletal 5	Common proteins	plasma membrane	epidermis development
191	198	KRT6A	P02538	Keratin, type II cytoskeletal 6A	Common proteins	nucleus	cell differentiation
192	237	KRT6C	P48668	Keratin, type II cytoskeletal 6C	Ip-control exclusive proteins	cytoplasm	intermediate filament cytoskeleton organization
193	144	KRT74	Q7RTS7	Keratin, type II cytoskeletal 74	Common proteins	cytoplasm	intermediate filament cytoskeleton organization
194	289	KRT78	Q8N1N4	Keratin, type II cytoskeletal 78	Ct-agrin exclusive proteins	extracellular
195	403	KRT8	P05787	Keratin, type II cytoskeletal 8	Common proteins	plasma membrane	viral process
196	119	KRT80	Q6KB66	Keratin, type II cytoskeletal 80	Ip-control exclusive proteins	cytoplasm
197	170	KRT81	Q14533	Keratin, type II cuticular Hb1	Ip-control exclusive proteins	extracellular
198	79	KRT85	P78386	Keratin, type II cuticular Hb5	Ip-control exclusive proteins	extracellular	epidermis development
199	169	KRT9	P35527	Keratin, type I cytoskeletal 9	Common proteins	extracellular	epidermis development
200	288	LDHA	P00338	L-lactate dehydrogenase A chain	Ct-agrin exclusive proteins	mitochondrion	small molecule metabolic process
201	340	LDHB	P07195	L-lactate dehydrogenase B chain	Common proteins	mitochondrion	small molecule metabolic process
202	455	LGALS3BP	Q08380	Galectin-3-binding protein	Common proteins	extracellular	signal transduction
203	332	LGALS7	P47929	Galectin-7	Common proteins	extracellular	apoptotic process
204	273	LMNA	P02545	Prelamin-A/C	Common proteins	cytosol	cellular protein metabolic process
205	131	LPIN1	Q14693	Phosphatidate phosphatase LPIN1	Ct-agrin exclusive proteins	endoplasmic reticulum	small molecule metabolic process
206	68	LRRCC1	Q9C099	Leucine-rich repeat and coiled-coil domain-containing protein 1	Ip-control exclusive proteins	centrosome	mitosis
207	304	LTF	P02788	Lactotransferrin	Ip-control exclusive proteins	extracellular	retina homeostasis
208	80	LUM	P51884	Lumican	Ip-control exclusive proteins	extracellular	small molecule metabolic process
209	303	LYZ	P61626	Lysozyme C	Ip-control exclusive proteins	extracellular	retina homeostasis
210	159	M6PR	P20645	Cation-dependent mannose-6-phosphate receptor	Ct-agrin exclusive proteins	plasma membrane	signal transduction
211	308	MAP1B	P46821	Microtubule-associated protein 1B	Ct-agrin exclusive proteins	plasma membrane	cellular process
212	300	MAP1S	Q66K74	Microtubule-associated protein 1S	Ct-agrin exclusive proteins	nucleus	mitochondrion transport along microtubule
213	298	MED9	Q9NWA0	Mediator of RNA polymerase II transcription subunit 9	Ip-control exclusive proteins
214	345	MKRN1	Q9UHC7	E3 ubiquitin-protein ligase makorin-1	Ip-control exclusive proteins		protein polyubiquitination
215	294	MLF1	P58340	Myeloid leukemia factor 1	Common proteins	nucleus	transcription, DNA-dependent
216	202	MLX	Q9UH92	Max-like protein X	Ip-control exclusive proteins	nucleus	small molecule metabolic process
217	302	MOB2	Q70IA6	MOB kinase activator 2	Ip-control exclusive proteins	cytoplasm	positive regulation of neuron projection development
218	145	MT1G	P13640	Metallothionein-1G	Ct-agrin exclusive proteins	cytoplasm	monocyte differentiation
219	360	MTHFD1	P11586	C-1-tetrahydrofolate synthase, cytoplasmic	Ct-agrin exclusive proteins	mitochondrion	small molecule metabolic process
220	221	MYBPC1	Q00872	Myosin-binding protein C, slow-type	Ct-agrin exclusive proteins	cytosol	muscle filament sliding
221	269	MYH1	P12882	Myosin-1	Common proteins	cytoplasm	muscle contraction
222	369	MYH11	P35749	Myosin-11	Ct-agrin exclusive proteins	cytosol	muscle contraction
223	104	MYH14	Q7Z406	Myosin-14	Ct-agrin exclusive proteins	cytoplasm	ATP catabolic process
224	253	MYH2	Q9UKX2	Myosin-2	Common proteins	golgi apparatus	muscle filament sliding
225	197	MYH3	P11055	Myosin-3	Ct-agrin exclusive proteins	cytosol	muscle filament sliding
226	186	MYH6	P13533	Myosin-6	Common proteins	cytosol	muscle filament sliding
227	205	MYH7	P12883	Myosin-7	Ct-agrin exclusive proteins	cytoplasm	muscle filament sliding
228	99	MYH8	P13535	Myosin-8	Ct-agrin exclusive proteins	cytosol	muscle filament sliding
229	414	MYH9	P35579	Myosin-9	Common proteins	plasma membrane	ATP catabolic process
230	189	MYL1	P05976	Myosin light chain 1/3, skeletal muscle isoform	Common proteins	cytosol	muscle filament sliding
231	204	MYL12B	O14950	Myosin regulatory light chain 12B	Ct-agrin exclusive proteins	cytosol	muscle contraction
232	238	MYL3	P08590	Myosin light chain 3	Ct-agrin exclusive proteins	cytosol	muscle filament sliding
233	157	MYOT	Q9UBF9	Myotilin	Ct-agrin exclusive proteins	plasma membrane	muscle contraction
234	265	NAA15	Q9BXJ9	N-alpha-acetyltransferase 15, NatA auxiliary subunit	Ct-agrin exclusive proteins	cytoplasm	negative regulation of apoptotic process
235	150	NCCRP1	Q6ZVX7	F-box only protein 50	Ip-control exclusive proteins	cytoplasm	positive regulation of cell proliferation
236	81	NCOR2	Q9Y618	Nuclear receptor corepressor 2	Ct-agrin exclusive proteins	nucleus	small molecule metabolic process
237	235	NDUFS3	O75489	NADH dehydrogenase [ubiquinone] iron-sulfur protein 3, mitochondrial	Ip-control exclusive proteins	mitochondrion	small molecule metabolic process
238	112	NEIL2	Q969S2	Endonuclease 8-like 2	Ct-agrin exclusive proteins	nucleus	base-excision repair
239	116	NES	P48681	Nestin	Ip-control exclusive proteins	cytoplasm	negative regulation of catalytic activity
240	96	NFIB	O00712	Nuclear factor 1 B-type	Common proteins	nucleus	negative regulation of transcription from RNA polymerase II promoter
241	275	NGFRAP1	Q00994	Protein BEX3	Common proteins	cytosol	neurotrophin TRK receptor signaling pathway
242	309	NID2	Q14112	Nidogen-2	Ct-agrin exclusive proteins	extracellular	extracellular matrix organization
243	239	NOP9	Q86U38	Nucleolar protein 9	Ip-control exclusive proteins
244	435	NPM1	P06748	Nucleophosmin	Ct-agrin exclusive proteins	nucleus	viral process
245	421	NSFL1C	Q9UNZ2	NSFL1 cofactor p47	Ct-agrin exclusive proteins	plasma membrane
246	397	NT5C1B	Q96P26	Cytosolic 5'-nucleotidase 1B	Ct-agrin exclusive proteins	cytosol	small molecule metabolic process
247	176	NUB1	Q9Y5A7	NEDD8 ultimate buster 1	Ip-control exclusive proteins	cytoplasm	ubiquitin-dependent protein catabolic process
248	219	NUCKS1	Q9H1E3	Nuclear ubiquitous casein and cyclin-dependent kinase substrate 1	Ip-control exclusive proteins	cytoplasm
249	301	NUP98	P52948	Nuclear pore complex protein Nup98-Nup96	Ct-agrin exclusive proteins	cytosol	small molecule metabolic process
250	220	OLFML3	Q9NRN5	Olfactomedin-like protein 3	Ct-agrin exclusive proteins	extracellular	multicellular organismal development
251	74	OSER1	Q9NX31	Oxidative stress-responsive serine-rich protein 1	Ct-agrin exclusive proteins		cellular response to hydrogen peroxide
252	378	P4HB	P07237	Protein disulfide-isomerase	Common proteins	extracellular	small molecule metabolic process
253	323	PA2G4	Q9UQ80	Proliferation-associated protein 2G4	Ct-agrin exclusive proteins	nucleus	transcription, DNA-dependent
254	449	PABPC1	P11940	Polyadenylate-binding protein 1	Ct-agrin exclusive proteins	cytosol	gene expression
255	287	PARP1	P09874	Poly [ADP-ribose] polymerase 1	Ct-agrin exclusive proteins	nucleus	gene expression
256	180	PARP8	Q8N3A8	Poly [ADP-ribose] polymerase 8	Ip-control exclusive proteins
257	139	PARPBP	Q9NWS1	PCNA-interacting partner	Ip-control exclusive proteins	nucleus	DNA repair
258	434	PC	P11498	Pyruvate carboxylase, mitochondrial	Ct-agrin exclusive proteins	mitochondrion	small molecule metabolic process
259	88	PCNXL3	Q9H6A9	Pecanex-like protein 3	Ct-agrin exclusive proteins
260	227	PCOLCE	Q15113	Procollagen C-endopeptidase enhancer 1	Ct-agrin exclusive proteins	extracellular	multicellular organismal development
261	359	PEX11B	O96011	Peroxisomal membrane protein 11B	Ip-control exclusive proteins	mitochondrion	signal transduction
262	255	PGAM1	P18669	Phosphoglycerate mutase 1	Ct-agrin exclusive proteins	cytosol	small molecule metabolic process
263	357	PGD	P52209	6-phosphogluconate dehydrogenase, decarboxylating	Ct-agrin exclusive proteins	cytosol	small molecule metabolic process
264	133	PGM1	P36871	Phosphoglucomutase-1	Ct-agrin exclusive proteins	cytosol	small molecule metabolic process
265	259	PGRMC1	O00264	Membrane-associated progesterone receptor component 1	Ct-agrin exclusive proteins	endoplasmic reticulum	axon guidance
266	346	PHC2	Q8IXK0	Polyhomeotic-like protein 2	Ct-agrin exclusive proteins	nucleus	multicellular organismal development
267	85	PIP	P12273	Prolactin-inducible protein	Common proteins	extracellular	retina homeostasis
268	380	PIP5K1A	Q99755	Phosphatidylinositol 4-phosphate 5-kinase type-1 alpha	Ct-agrin exclusive proteins	plasma membrane	small molecule metabolic process
269	254	PKM	P14618	Pyruvate kinase PKM	Ct-agrin exclusive proteins	plasma membrane	small molecule metabolic process
270	286	PLEC	Q15149	Plectin	Common proteins	plasma membrane	extracellular matrix organization
271	110	PLTP	P55058	Phospholipid transfer protein	Ct-agrin exclusive proteins	extracellular	lipid metabolic process
272	177	PNPLA6	Q8IY17	Neuropathy target esterase	Ct-agrin exclusive proteins	endoplasmic reticulum	angiogenesis
273	156	POF1B	Q8WVV4	Protein POF1B	Ip-control exclusive proteins
274	124	PPA2	Q9H2U2	Inorganic pyrophosphatase 2, mitochondrial	Ct-agrin exclusive proteins	mitochondrion	gene expression
275	108	PPFIA2	O75334	Liprin-alpha-2	Ip-control exclusive proteins	cytoplasm	cell-matrix adhesion
276	407	PPP3R1	P63098	Calcineurin subunit B type 1	Ct-agrin exclusive proteins	plasma membrane	apoptotic process
277	418	PRKAR2A	P13861	cAMP-dependent protein kinase type II-alpha regulatory subunit	Ct-agrin exclusive proteins	plasma membrane	small molecule metabolic process
278	366	PRPF8	Q6P2Q9	Pre-mRNA-processing-splicing factor 8	Ct-agrin exclusive proteins	nucleus	gene expression
279	429	PRSS1	P07477	Trypsin-1	Ct-agrin exclusive proteins	extracellular	small molecule metabolic process
280	305	PSMD4	P55036	26S proteasome non-ATPase regulatory subunit 4	Ct-agrin exclusive proteins	cytosol	small molecule metabolic process
281	283	PTMA	P06454	Prothymosin alpha	Ct-agrin exclusive proteins	nucleus	transcription, DNA-dependent
282	406	PTMS	P20962	Parathymosin	Ct-agrin exclusive proteins	nucleus	DNA replication
283	243	PUS3	Q9BZE2	tRNA pseudouridine(38/39) synthase	Ip-control exclusive proteins	nucleus	tRNA pseudouridine synthesis
284	428	PYGL	P06737	Glycogen phosphorylase, liver form	Ip-control exclusive proteins	plasma membrane	small molecule metabolic process
285	263	PYGM	P11217	Glycogen phosphorylase, muscle form	Ct-agrin exclusive proteins	cytosol	small molecule metabolic process
286	118	QPCT	Q16769	Glutaminyl-peptide cyclotransferase	Ct-agrin exclusive proteins		cellular protein modification process
287	315	RABGAP1	Q9Y3P9	Rab GTPase-activating protein 1	Ct-agrin exclusive proteins	nucleus	cell cycle
288	364	RAE1	P78406	mRNA export factor	Ip-control exclusive proteins	cytoplasm	small molecule metabolic process
289	382	RAN	P62826	GTP-binding nuclear protein Ran	Ip-control exclusive proteins	nucleus	small molecule metabolic process
290	339	RANBP1	P43487	Ran-specific GTPase-activating protein	Ct-agrin exclusive proteins	centrosome	viral process
291	417	RCC1	P18754	Regulator of chromosome condensation	Ip-control exclusive proteins	cytoplasm	viral process
292	102	RECQL5	O94762	ATP-dependent DNA helicase Q5	Ct-agrin exclusive proteins	nucleus	DNA repair
293	111	REST	Q13127	RE1-silencing transcription factor	Ct-agrin exclusive proteins	nucleus	positive regulation of transcription, DNA-dependent
294	218	RFC3	P40938	Replication factor C subunit 3	Ct-agrin exclusive proteins	nucleus	ATP catabolic process
295	232	RNF146	Q9NTX7	E3 ubiquitin-protein ligase RNF146	Ip-control exclusive proteins	cytosol	protein ubiquitination involved in ubiquitin-dependent protein catabolic process
296	162	RNF180	Q86T96	E3 ubiquitin-protein ligase RNF180	Ct-agrin exclusive proteins	endoplasmic reticulum	positive regulation of proteasomal ubiquitin-dependent protein catabolic process
297	175	RNF31	Q96EP0	E3 ubiquitin-protein ligase RNF31	Ct-agrin exclusive proteins	plasma membrane	positive regulation of NF-kappaB transcription factor activity
298	386	RPA2	P15927	Replication protein A 32 kDa subunit	Ip-control exclusive proteins	nucleus	mitotic cell cycle
299	383	RPL22	P35268	60S ribosomal protein L22	Ct-agrin exclusive proteins	cytosol	gene expression
300	338	RPN1	P04843	Dolichyl-diphosphooligosaccharide--protein glycosyltransferase subunit 1	Ct-agrin exclusive proteins	endoplasmic reticulum	gene expression
301	161	RPN2	P04844	Dolichyl-diphosphooligosaccharide--protein glycosyltransferase subunit 2	Ip-control exclusive proteins	endoplasmic reticulum	gene expression
302	224	RPS27L	Q71UM5	40S ribosomal protein S27-like	Ct-agrin exclusive proteins	cytoplasm	DNA repair
303	316	RPS3	P23396	40S ribosomal protein S3	Ct-agrin exclusive proteins	plasma membrane	gene expression
304	398	RPS9	P46781	40S ribosomal protein S9	Common proteins	cytosol	gene expression
305	343	RPSA	P08865	40S ribosomal protein SA	Ip-control exclusive proteins	plasma membrane	gene expression
306	271	RRAGA	Q7L523	Ras-related GTP-binding protein A	Ct-agrin exclusive proteins	golgi apparatus	apoptotic process
307	404	RTN4	Q9NQC3	Reticulon-4	Ip-control exclusive proteins	plasma membrane	apoptotic process
308	181	S100A10	P60903	Protein S100-A10	Common proteins	plasma membrane	membrane raft assembly
309	363	S100A7	P31151	Protein S100-A7	Common proteins	extracellular	epidermis development
310	208	S100A8	P05109	Protein S100-A8	Common proteins	extracellular	innate immune response
311	182	S100A9	P06702	Protein S100-A9	Ct-agrin exclusive proteins	extracellular	signal transduction
312	207	SACM1L	Q9NTJ5	Phosphatidylinositide phosphatase SAC1	Ct-agrin exclusive proteins	plasma membrane	small molecule metabolic process
313	97	SCGB1A1	P11684	Uteroglobin	Ct-agrin exclusive proteins	extracellular	signal transduction
314	196	SCOC	Q9UIL1	Short coiled-coil protein	Ip-control exclusive proteins	golgi apparatus	positive regulation of macroautophagy
315	314	SEC23A	Q15436	Protein transport protein Sec23A	Ct-agrin exclusive proteins	endoplasmic reticulum	small molecule metabolic process
316	125	SERPINB3	P29508	Serpin B3	Ct-agrin exclusive proteins	extracellular	negative regulation of peptidase activity
317	409	SFN	P31947	14-3-3 protein sigma	Common proteins	extracellular	signal transduction
318	190	SHMT1	P34896	Serine hydroxymethyltransferase, cytosolic	Ip-control exclusive proteins	mitochondrion	small molecule metabolic process
319	410	SHROOM3	Q8TF72	Protein Shroom3	Ip-control exclusive proteins	plasma membrane	regulation of cell shape
320	103	SLC12A4	Q9UP95	Solute carrier family 12 member 4	Ct-agrin exclusive proteins	plasma membrane	transmembrane transport
321	201	SLC25A3	Q00325	Phosphate carrier protein, mitochondrial	Ip-control exclusive proteins	plasma membrane	generation of precursor metabolites and energy
322	278	SLC39A7	Q92504	Zinc transporter SLC39A7	Ct-agrin exclusive proteins	endoplasmic reticulum	transmembrane transport
323	337	SLC9B2	Q86UD5	Mitochondrial sodium/hydrogen exchanger 9B2	Ip-control exclusive proteins	mitochondrion	transmembrane transport
324	62	SMIM24	O75264	Small integral membrane protein 24	Ip-control exclusive proteins
325	399	SND1	Q7KZF4	Staphylococcal nuclease domain-containing protein 1	Ct-agrin exclusive proteins	mitochondrion	viral process
326	448	SNRNP200	O75643	U5 small nuclear ribonucleoprotein 200 kDa helicase	Ct-agrin exclusive proteins	nucleus	gene expression
327	138	SNX14	Q9Y5W7	Sorting nexin-14	Ct-agrin exclusive proteins		protein transport
328	282	SON	P18583	Protein SON	Ip-control exclusive proteins	nucleus	RNA splicing
329	142	SPP1	P10451	Osteopontin	Ct-agrin exclusive proteins	extracellular	extracellular matrix organization
330	229	SPRR2G	Q9BYE4	Small proline-rich protein 2G	Ct-agrin exclusive proteins	cytoplasm	epidermis development
331	310	SPTAN1	Q13813	Spectrin alpha chain, non-erythrocytic 1	Ct-agrin exclusive proteins	plasma membrane	apoptotic process
332	225	SRP72	O76094	Signal recognition particle subunit SRP72	Ct-agrin exclusive proteins	endoplasmic reticulum	gene expression
333	284	STK36	Q9NRP7	Serine/threonine-protein kinase 36	Ip-control exclusive proteins	cytoplasm	brain development
334	231	STK4	Q13043	Serine/threonine-protein kinase 4	Ct-agrin exclusive proteins	cytosol	signal transduction
335	147	STOM	P27105	Erythrocyte band 7 integral membrane protein	Ip-control exclusive proteins	extracellular	protein homooligomerization
336	244	SUGP1	Q8IWZ8	SURP and G-patch domain-containing protein 1	Ct-agrin exclusive proteins	nucleus	gene expression
337	365	SUPT16H	Q9Y5B9	FACT complex subunit SPT16	Ct-agrin exclusive proteins	cytoplasm	gene expression
338	69	SYCP1	Q15431	Synaptonemal complex protein 1	Ct-agrin exclusive proteins	nucleus	regulation of protein localization
339	215	SYDE1	Q6ZW31	Rho GTPase-activating protein SYDE1	Ip-control exclusive proteins	cytosol	activation of Rho GTPase activity
340	297	SYNE1	Q8NF91	Nesprin-1	Ct-agrin exclusive proteins	golgi apparatus	cell death
341	216	SYNJ2BP	P57105	Synaptojanin-2-binding protein	Ip-control exclusive proteins	mitochondrion	positive regulation of protein localization to cell surface
342	113	SYT12	Q8IV01	Synaptotagmin-12	Ct-agrin exclusive proteins
343	322	TAF15	Q92804	TATA-binding protein-associated factor 2N	Ct-agrin exclusive proteins	nucleus	positive regulation of transcription, DNA-dependent
344	72	TCF12	Q99081	Transcription factor 12	Ip-control exclusive proteins	nucleus	immune response
345	153	TENM3	Q9P273	Teneurin-3	Ct-agrin exclusive proteins		signal transduction
346	290	TF	P02787	Serotransferrin	Common proteins	extracellular	retina homeostasis
347	127	TGM1	P22735	Protein-glutamine gamma-glutamyltransferase K	Ip-control exclusive proteins	cytoplasm	keratinocyte differentiation
348	91	THG1L	Q9NWX6	Probable tRNA(His) guanylyltransferase	Ip-control exclusive proteins	mitochondrion	protein homotetramerization
349	394	THOC1	Q96FV9	THO complex subunit 1	Ct-agrin exclusive proteins	extracellular	signal transduction
350	452	TLR4	O00206	Toll-like receptor 4	Ip-control exclusive proteins	plasma membrane	immune response
351	280	TMEM104	Q8NE00	Transmembrane protein 104	Ip-control exclusive proteins
352	166	TMSB4X	P62328	Thymosin beta-4	Ct-agrin exclusive proteins	extracellular	platelet degranulation
353	319	TNN	Q9UQP3	Tenascin-N	Ct-agrin exclusive proteins	extracellular	cell-matrix adhesion
354	126	TNNI1	P19237	Troponin I, slow skeletal muscle	Ct-agrin exclusive proteins	cytosol	muscle filament sliding
355	268	TNNT1	P13805	Troponin T, slow skeletal muscle	Ct-agrin exclusive proteins	cytosol	muscle filament sliding
356	76	TNNT3	P45378	Troponin T, fast skeletal muscle	Ct-agrin exclusive proteins	cytosol	muscle filament sliding
357	293	TP53BP1	Q12888	Tumor suppressor p53-binding protein 1	Ip-control exclusive proteins	nucleus	DNA repair
358	454	TPM1	P09493	Tropomyosin alpha-1 chain	Common proteins	plasma membrane	muscle filament sliding
359	453	TPM2	P07951	Tropomyosin beta chain	Ct-agrin exclusive proteins	cytosol	muscle filament sliding
360	351	TPM3	P06753	Tropomyosin alpha-3 chain	Ct-agrin exclusive proteins	cytosol	muscle filament sliding
361	183	TRIM11	Q96F44	E3 ubiquitin-protein ligase TRIM11	Ct-agrin exclusive proteins	cytoplasm	innate immune response
362	270	TRIM21	P19474	E3 ubiquitin-protein ligase TRIM21	Ct-agrin exclusive proteins	nucleus	innate immune response
363	101	TRNAU1AP	Q9NX07	tRNA selenocysteine 1-associated protein 1	Ip-control exclusive proteins	cytoplasm	selenocysteine incorporation
364	64	TRPC3	Q13507	Short transient receptor potential channel 3	Ct-agrin exclusive proteins	plasma membrane	axon guidance
365	292	TSGA10	Q9BZW7	Testis-specific gene 10 protein	Ip-control exclusive proteins	cytoplasm	spermatogenesis
366	151	TTLL4	Q14679	Tubulin polyglutamylase TTLL4	Ip-control exclusive proteins	cytoplasm	protein polyglutamylation
367	389	TTN	Q8WZ42	Titin	Ct-agrin exclusive proteins	extracellular	muscle filament sliding
368	132	TTYH2	Q9BSA4	Protein tweety homolog 2	Ct-agrin exclusive proteins	plasma membrane
369	433	TUBA1B	P68363	Tubulin alpha-1B chain	Ct-agrin exclusive proteins	cytoplasm	cellular protein metabolic process
370	321	TUBA1C	Q9BQE3	Tubulin alpha-1C chain	Ip-control exclusive proteins	cytoplasm	cellular protein metabolic process
371	408	TUBB	P07437	Tubulin beta chain	Ct-agrin exclusive proteins	cytosol	mitotic cell cycle
372	451	UBC	P0CG48	Polyubiquitin-C	Common proteins	plasma membrane	small molecule metabolic process
373	173	UBE2NL	Q5JXB2	Putative ubiquitin-conjugating enzyme E2 N-like	Ct-agrin exclusive proteins
374	143	UBR4	Q5T4S7	E3 ubiquitin-protein ligase UBR4	Ip-control exclusive proteins	centrosome	viral process
375	195	USP24	Q9UPU5	Ubiquitin carboxyl-terminal hydrolase 24	Ct-agrin exclusive proteins		ubiquitin-dependent protein catabolic process
376	258	USP28	Q96RU2	Ubiquitin carboxyl-terminal hydrolase 28	Common proteins	nucleus	DNA repair
377	388	USP9X	Q93008	Probable ubiquitin carboxyl-terminal hydrolase FAF-X	Common proteins	cytosol	gene expression
378	384	VCP	P55072	Transitional endoplasmic reticulum ATPase	Ct-agrin exclusive proteins	endoplasmic reticulum	DNA repair
379	419	VIM	P08670	Vimentin	Ct-agrin exclusive proteins	peroxisome	muscle filament sliding
380	372	VPS13D	Q5THJ4	Vacuolar protein sorting-associated protein 13D	Ct-agrin exclusive proteins
381	86	VPS33B	Q9H267	Vacuolar protein sorting-associated protein 33B	Ip-control exclusive proteins	endosome	protein transport
382	376	YBX1	P67809	Nuclease-sensitive element-binding protein 1	Common proteins	nucleus	gene expression
383	392	YWHAE	P62258	14-3-3 protein epsilon	Ct-agrin exclusive proteins	mitochondrion	viral process
384	354	YWHAZ	P63104	14-3-3 protein zeta/delta	Common proteins	extracellular	gene expression
385	264	YY1AP1	Q9H869	YY1-associated protein 1	Ip-control exclusive proteins	cytoplasm	transcription, DNA-dependent
386	242	ZBTB7B	O15156	Zinc finger and BTB domain-containing protein 7B	Ct-agrin exclusive proteins	nucleus	transcription from RNA polymerase II promoter
387	395	ZC3H15	Q8WU90	Zinc finger CCCH domain-containing protein 15	Ct-agrin exclusive proteins	cytoplasm	cytokine-mediated signaling pathway
388	120	ZCCHC6	Q5VYS8	Terminal uridylyltransferase 7	Ip-control exclusive proteins		RNA 3_-end processing
389	447	ZCCHC8	Q6NZY4	Zinc finger CCHC domain-containing protein 8	Ct-agrin exclusive proteins	nucleus	mRNA splicing, via spliceosome
390	78	ZMIZ1	Q9ULJ6	Zinc finger MIZ domain-containing protein 1	Ct-agrin exclusive proteins	cytoplasm	transcription, DNA-dependent
391	83	ZNF394	Q53GI3	Zinc finger protein 394	Ct-agrin exclusive proteins	nucleus	transcription, DNA-dependent
392	200	ZNF713	Q8N859	Zinc finger protein 713	Common proteins	nucleus	transcription, DNA-dependent
393	373	ZNF84	P51523	Zinc finger protein 84	Ip-control exclusive proteins	nucleus	transcription, DNA-dependent
394	194	ZRANB2	O95218	Zinc finger Ran-binding domain-containing protein 2	Ct-agrin exclusive proteins	nucleus	RNA splicing
395	329	ZWINT	O95229	ZW10 interactor	Ct-agrin exclusive proteins	cytosol	mitotic cell cycle

## Sheet: 2 IPAD validation
DiseaseID	Top 20	DiseaseName	Molecule	AE - Absolute Expression Value	RE - Relative Expression Value	N	MJI - Mean Jaccard Index	p-value	http://bioinfo.hsc.unt.edu/ipad/search.php
MESH:C531623		Coarctation of the aorta	P09874	1	6.74	14	.0383	0.17751590650832
MESH:C531653		Granulomatous allergic angiitis	P02649;P46821;P11142;P04792;P55058;P06454;P12110;P12109;Q14693;P06702;P11217	11	4.47	232	.0527	0.00033489216191804
MESH:C531755		Kidney disorder involving deposition of calcium and oxalate or phosphate in the renal tubules	P09874	1	1.68	56	.0116	0.48326863171826
MESH:C531767		Edema of the optic disc	P07437;P12814;P28799;Q92994;Q15113	5	2.02	233	.0239	0.13729863167174
MESH:C535348		Caudal regression syndrome	P78536;P08727;P43487;P15586;P62328;P40938;O95994;P23142;P12109;P35749;O15156;O43505;Q15436;P06702;P29508;P06748;P13805;Q7L523;P14618;P55058;Q9BXJ9;P10451;P06454;P52209;Q13813;P12277;P35609;O94762;P08572;Q14240;Q99729;Q05639;P08670;P14625;P11142;P06733;P08238;P28799;Q15113;P52655;Q9UQ80;P09874;P02751;O75369;P02649	45	2.37	1792	.1310	1.7528797056869E-5
MESH:C535393		Ataxia with vitamin E deficiency	P12277;Q12955;P27824;O43707;O94973;P07437;P55010;Q8IXK0;P13639;Q05639;Q13043;P20962;Q13813;P55036;Q9BXJ9;Q9UNZ2;Q8WU90;Q8WYA6;Q9NRN5;P14618;P52565;P55058;P09874;Q9UQ80;Q5THJ4;Q9Y3P9;O00468;P02649;Q6NZY4;P28799;P06733;Q15113;P04792;P14625;Q66PJ3;P23142;P12110;Q01844;P62258;P78536;P06748;P07951;P11940;P68363;Q14693;Q7L523	46	2.77	1568	.1357	1.8062525252973E-6
MESH:C535438		Bidirectional tachycardia	P06702	1	1.27	74	.0094	0.56997617699891
MESH:C535464		Conotruncal cardiac defects	P78536;P08590;Q01844;P52948;P06454;P55036;P10451;Q9UNZ2;P18669;P06733;P00338;P08238;P04792;P09651;P09874;P02751;P53396	17	2.89	554	.0601	0.00079014348470946
MESH:C535474		Corneal dystrophy Avellino type	P09874;P11142;P17096;P11532;P08572;P40938;Q13642	7	2.88	229	.0337	0.022690864116426
MESH:C535531		Intervertebral disc disease	P01024;P09874;P40938	3	1.76	161	.0172	0.28810621728846
MESH:C535575		Carcinoma, squamous cell of head and neck	P08572;P01024;P17844;Q00610;Q96FV9;P07437;P07108;P12277;P27824;Q92504;O76094;P10451;Q13043;Q9UP95;P52565;P20645;P55058;Q9BSA4;Q9UKV5;P02751;P09874;Q12841;P09651;P04792;P08670;Q66PJ3;P14625;P11142;P55010;P28799;P00338;Q15113;P23142;O95994;Q9H2U2;Q71UM5;P12109;P62258;P40938;P62328;Q13127;P43487;P08727;P13805;Q15436;Q14693;Q14112;Q13576	48	2.01	2254	.1370	0.00020771181877485
MESH:C535857		Hecht syndrome	P13535	1	94.34	1	.5026	0.031485841139073
MESH:C535948		Diabetes insipidus primary central	Q13127;P11498	2	1.66	114	.0140	0.37978452150479
MESH:C536063		Osteoporosis-pseudoglioma syndrome	P09874	1	4.72	20	.0276	0.2356505640098
MESH:C536096		Myoclonic dystonia	P09874;P10451;P01024;P35749	4	2.80	135	.0253	0.082165603014207
MESH:C536226		Cutis marmorata telangiectatica congenita	P55058;P02649;P04792;P11142;P46821;P12110;P12109;Q14693	8	4.69	161	.0459	0.0015636619969713
MESH:C536282		Pulmonary arterial hypertension	Q8NF91;P12883;P62258;P19237;O94925;P11940;P68363;P06753;P46821;P06733;P08238;P11142;P18669;P17096;P04792;P09874;P02751;P63098;Q9UQ80;P13861;P09972;Q9P273;P35609;P12277;Q53GI3;Q9BQI0;Q05639;P52565;P14618;Q9BXJ9;Q13813	31	1.97	1482	.0920	0.002317937960227
MESH:C536380		Evan's syndrome	P12883	1	2.55	37	.0161	0.36682274308804
MESH:C536409		Neural tube defect, folate-sensitive	P11586	1	7.26	13	.0411	0.16879173215566
MESH:C536421		Prinzmetal's variant angina	Q15436;P13805;P40938;P23396;Q13127;P43487;O94925;P62328;P62258;O95994;P23142;Q71UM5;P35749;Q9H2U2;P12277;P07437;Q96FV9;Q9BQI0;Q00610;P08572;P13639;Q9BSA4;P20645;P10451;Q13043;O76094;Q9UKV5;P09874;P02649;P27824;P11142;P55010;P08238;P00338;P61978;P04792;P09651;P08670;P14625;Q7L523;Q13576	41	2.28	1695	.1200	6.669927913464E-5
MESH:C536522		Vacuolar myopathy	P01024;P11532;O43707;P07108;P51858;Q05639;P13639;P08572;P12277;Q12955;Q9NX31;Q92504;Q15058;P10451;Q02930;O76094;Q13813;P52209;P20645;P20962;P55036;Q6P1M9;Q9ULJ6;Q8TEX9;Q9NRN5;Q9UNZ2;Q8IV01;P36871;O95229;P14625;Q15057;Q13507;Q12841;Q00341;P11142;P08238;P50402;P55010;Q9NX38;P02649;Q12797;P53396;Q6NZY4;O75369;P27824;P13640;P02751;P09972;P63098;P11498;P78536;P08727;P11586;P43487;P15586;P23396;P40938;…	68	1.40	4596	.1863	0.021656612454887
MESH:C536595		Alzheimer disease type 2	P02649	1	94.34	1	.5026	0.031485841139073
MESH:C536597		Alzheimer disease, familial	P02649	1	23.59	4	.1276	0.070402055864082
MESH:C536683		Warfarin syndrome	P02649	1	2.95	32	.0183	0.33276356242397
MESH:C536778		Systemic carnitine deficiency	P11142;P28799;P00338;P61978;Q92994;Q15113;P09651;P14625;O95229;P09874;P02751;Q9UQ80;Q9UKV5;P09972;Q9Y3P9;Q16543;P08670;O43150;O00468;Q9P273;P53396;P27824;Q12797;Q05639;O43707;Q99729;Q8IXK0;P51858;P13929;P12277;P07108;O94973;P35609;Q92504;Q9BQI0;P07437;P55036;P10451;O76094;Q02930;Q9UBF9;P55058;P06454;Q9BXJ9;Q9ULJ6;Q8TEX9;Q9UNZ2;Q9NRN5;P36871;Q9BSA4;Q7Z406;O15156;Q71UM5;P12110;P12109;Q01844;P62258;…	72	1.48	4601	.1973	0.0078015468822839
MESH:C531795		Idiopathic intracranial hypertension with papilledema	Q14693;P06753;P06702;P23142;P12110;P12109;O95994;Q9NTJ5;P08727;P55058;P36871;P10451;P52209;P06454;P01024;P08572;P07108;P12277;Q8TDM6;Q15113;P14625;Q99755;Q9UQP3;Q9UKA4;P0C0S8;P02649;P53396;P21810;P02751;O00264	30	2.44	1161	.0919	0.00018409345218731
MESH:C535396		Atelosteogenesis, type 1	O75369	1	94.34	1	.5026	0.031485841139073
MESH:C535402		Galactorrhea-Hyperprolactinemia	P20962;P55036;P18669;P07108;Q14240;P06733;O95229;P09874;O00264	9	2.07	410	.0347	0.053299197199744
MESH:C535413		Charcot-Marie-Tooth disease, Type 2F	P04792	1	94.34	1	.5026	0.031485841139073
MESH:C535436		Bethlem myopathy	P12110;P12109	2	62.89	3	.3386	0.0027738703103816
MESH:C535485		Chromosome 13q trisomy	P12277;P13861	2	1.56	121	.0135	0.4046845591853
MESH:C535533		Intrahepatic cholangiocarcinoma	Q14693;Q14112;P12109;P14625;Q66PJ3;P04792;Q12841;P28799;Q15113;P11142;P09874;Q9UP95;P55058;P01024;P17844;P52565;P07108	17	1.98	808	.0553	0.016058778706188
MESH:C535542		Isotretinoin embryopathy like syndrome	P14625;Q15113;P02751;P21810;P02649;P53396;Q9UQP3;Q9UKA4;P0C0S8;P55058;P36871;P10451;P52209;P01024;P08572;P12277;P07108;Q8TDM6;P08727;P12109;P12110;P23142;O95994;Q14693;P06702;O00264	26	3.22	761	.0855	1.3856532896395E-5
MESH:C535648		Familial primary gastric lymphoma	P10451;P01024;P11532;P17540;P08572;P13929;P12277;O43707;P07108;P12814;P07437;Q9UKV5;P21810;P09874;P02751;P13640;P02649;P68133;P11684;P08670;P04792;O95229;P00338;P11142;P61978;Q13642;P23142;P12109;Q71UM5;P43487;Q13127;P40938;P12883;P62328;O00264	35	3.08	1073	.1084	2.7739487815811E-6
MESH:C535668		Adrenocorticotropic hormone deficiency	P06702;Q14112;P78536;O95994;Q05639;P01024;P12277;Q7Z406;P55058;P06454;Q13813;P28799;P11142;P46821;P04792;P53396;P13640;P02751;P09874;Q13642	20	1.99	949	.0632	0.0097393449615949
MESH:C535670		Accutane embryopathy	P08727;P12109;O95994;P23142;P12110;Q14693;O00264;P06702;Q15113;P14625;Q9UKA4;Q9UQP3;P0C0S8;P02649;P53396;P02751;P21810;Q8TDM6;P12277;P07108;P01024;P08572;P36871;P55058;P52209;P10451	26	3.22	761	.0855	1.3856532896395E-5
MESH:C535685		Rippling muscle disease	P09874;P10451	2	1.26	150	.0119	0.50573684164583
MESH:C535761		Congenital nephrotic syndrome, Finnish type	Q9NX38;P02649;Q12797;Q6NZY4;P53396;P63098;P09972;P13640;P11498;P02751;O75369;P50402;P55010;P11142;P08238;Q00341;O95229;Q12841;P14625;Q15057;Q13507;Q8IV01;P36871;Q8TEX9;Q6P1M9;Q9UNZ2;Q9ULJ6;Q9NRN5;P20962;P52209;P55036;Q13813;Q92504;O76094;Q02930;P10451;P51858;P08572;P13639;Q05639;P01024;P11532;P07108;O43707;P12277;Q12955;P27824;Q15058;Q9NX31;P06702;P11217;P04843;Q9UPU5;O43505;Q14693;P12109;Q9H2U2;…	68	1.40	4573	.1864	0.020119746491445
MESH:C535780		Spondylocarpotarsal synostosis	O75369	1	94.34	1	.5026	0.031485841139073
MESH:C535854		Heavy Metal Toxicity	P12277;P27824;Q8TEX9;P52565;P53396;P11684;P23396	7	2.04	324	.0292	0.087025239287438
MESH:C535906		Muscular dystrophy, limb-girdle, type 1A	Q9UBF9	1	94.34	1	.5026	0.031485841139073
MESH:C535932		Cholestasis, intrahepatic of pregnancy	P09874	1	1.50	63	.0106	0.52022937807259
MESH:C535933		Cholestasis, progressive familial intrahepatic 1	P09874	1	1.47	64	.0104	0.52460831852819
MESH:C535944		Desmoid disease, hereditary	Q13642;P23142;Q71UM5;P12109;Q13127;P43487;P40938;P12883;P62328;P17540;P11532;P01024;P08572;P13929;P07437;P12277;P27824;P07108;P12814;O43707;P10451;P09874;P02751;P13640;P21810;Q9UKV5;P02649;P68133;P61978;P00338;P11142;P11684;P08670;O95229;P04792;O00264	36	3.07	1106	.1110	2.5337925878413E-6
MESH:C536089		Congenital myasthenic syndrome ib	O00468	1	47.17	2	.2526	0.04512493841005
MESH:C536125		Nocardiosis	P11217	1	2.95	32	.0183	0.33276356242397
MESH:C536334		Polymorphic catecholergic ventricular tachycardia	Q13642;P12883;P78536;Q14112;P07951;P68133;P02649;P09874;P02751;Q13507;Q7Z406;P10451;P13929	13	2.57	477	.0478	0.0061308062917367
MESH:C536392		Factor 8 deficiency, acquired	P09874;Q9BQI0;P62258	3	1.09	259	.0137	0.54522805323107
MESH:C536494		Uveal melanoma	Q00610;Q05639;P13639;Q12955;P36871;Q9NRN5;P07477;Q13813;P10451;Q02930;P52209;P55058;P17096;P09651;P14625;O95229;P04792;P08238;P11142;P55010;P46821;Q15113;P61978;P00338;Q16543;Q12797;P27824;P09874;O75369;P02751;P13640;Q9UKV5;P09972;P55072;P11586;P08727;Q13127;O94925;Q13642;Q8IY17;P06753;P68363;P06702;O95994;P06748	45	2.30	1848	.1306	3.0535584191429E-5
MESH:C536495		VACTERL association	P12109;Q13642;P23142;P12883;Q71UM5;P40938;Q13127;P43487;P62328;Q9UKV5;P21810;P02751;P13640;P09874;P68133;P02649;P08670;P11142;P00338;P61978;O95229;P04792;P11684;P10451;P07437;P12277;P08572;P17540;P13929;P07108;O43707;P12814;P11532;P01024;O00264	35	3.08	1073	.1084	2.7739487815811E-6
MESH:C536779		Systemic necrotizing angiitis	Q14693;P12109;P12110;P55058;P02649;P04792;P46821;P11142	8	4.69	161	.0459	0.0015636619969713
MESH:C536783		T-Lymphocytopenia	P09874	1	5.24	18	.0304	0.21667386911312
MESH:C536802		Chromosome 2q37 deletion syndrome	Q00341	1	18.87	5	.1026	0.082623843195639
MESH:C536826		Glomerulopathy with fibronectin deposits	P02751	1	94.34	1	.5026	0.031485841139073
MESH:C536884		Kleeblattschaedel syndrome	Q9P273;P09874;Q9UQ80;P17096;P08238;P46821;Q13813;P14618;Q9BXJ9;Q05639;P12277;Q53GI3;P35609;Q9BQI0;P11940;P06753;Q8NF91;P62258;P12883	19	1.49	1206	.0579	0.093871885978679
MESH:C536910		Thyroid cancer, anaplastic	P13639;P08572;Q99729;P01024;O95218;P07437;P14618;Q9NRN5;P09874;Q9UKV5;P21810;P00338;Q15113;Q13507;P08727;P12110;P12109;Q13642	18	2.77	613	.0621	0.00086626950356933
MESH:C537030		Lipomyelomeningocele	P10451;Q02930;Q92504;Q9UBF9;O76094;P06454;P55036;P55058;P36871;Q9NRN5;Q9ULJ6;Q9UNZ2;Q8TEX9;Q9BXJ9;Q7Z406;Q9BSA4;P13929;Q8IXK0;P51858;Q99729;Q05639;Q9BQI0;P07437;P35609;P07108;O43707;P12277;O94973;P11142;P00338;P28799;P46821;Q15113;Q92994;P61978;P04792;O95229;P09651;P14625;P08670;P53396;Q12797;P27824;P02649;Q16543;O43150;Q9P273;Q9Y3P9;O00468;P09874;P02751;P09972;O94925;Q9UKV5;Q9UQ80;P08727;P43487;…	76	1.53	4686	.2081	0.0036875226577743
MESH:C537181		Paroxysmal nonkinesigenic dyskinesia	Q15436;Q13507;P00338;P09874;P13640	5	3.57	132	.0321	0.025355107521582
MESH:C537347		Mesenteric vascular disease	Q8NF91;P12883;P62258;Q13127;P11940;P06753;P18669;P14618;Q9BXJ9;Q13813;P20962;P55036;P12277;Q12955;Q969S2;P07108;Q9BQI0;P35609;Q53GI3;Q05639;Q99729;Q14240;O95229;P17096;P46821;P08238;P06733;P68133;Q9P273;Q9UQ80;P09874;P09972;P02751;O00264	34	1.75	1834	.0987	0.0067009404198743
MESH:C537666		Becker's muscular dystrophy	P11532	1	47.17	2	.2526	0.04512493841005
MESH:C537757		Renal hypouricemia	P53396;O00468;Q9P273;P02649;Q12797;Q16543;Q9Y3P9;P08670;O43150;P02751;P27824;P09874;Q9UQ80;P09972;Q9UKV5;P04792;P09651;P61978;P14625;O95229;P11142;P00338;P28799;Q15113;Q92994;Q9UBF9;O76094;Q02930;P10451;P06454;P55036;Q9BXJ9;Q8TEX9;Q9NRN5;Q9UNZ2;Q9ULJ6;P36871;P55058;Q7Z406;Q9BSA4;Q05639;O43707;P07108;P17540;Q8IXK0;P13929;P51858;Q99729;P12277;O94973;Q9BQI0;Q92504;P07437;P35609;P12109;Q01844;P12110;…	77	1.54	4710	.2108	0.0030590666068674
MESH:C537772		Anotia	P78536;P40938;P08727;P15586;P43487;P62328;P23142;O95994;P12110;O15156;P35749;P12109;O00264;O43505;Q14693;Q15436;P06702;P06748;P29508;P13805;Q7L523;P02751;P09874;O75369;Q9UQ80;P21810;P53396;P02649;Q9UKA4;Q9UQP3;P0C0S8;P08670;P14625;P11142;P06733;P28799;P08238;P52655;Q15113;P06454;P52209;Q13813;P10451;P55058;P36871;P14618;Q9BXJ9;P01024;Q05639;P08572;Q14240;Q99729;P12277;P07108;Q8TDM6;O94762;P35609	57	2.32	2314	.1623	4.8189321340645E-6
MESH:C537884		Peters anomaly	P02649	1	2.70	35	.0169	0.35322015530981
MESH:C538173		Acquired angioedema	P10451;P12883	2	1.63	116	.0139	0.38698426224692
MESH:C538175		Acquired ichthyosis	P11142;P06733;P28799;P08238;Q15113;P52655;P14625;P08670;P09874;O75369;P02751;Q9UQ80;P02649;Q05639;P08572;Q14240;Q99729;P12277;O94762;P35609;P14618;P55058;Q9BXJ9;P10451;P52209;P06454;Q13813;Q15436;O43505;P06702;P29508;P13805;Q7L523;P78536;P40938;P08727;P15586;P43487;P62328;P12109;P35749;O15156;P23142;O95994;P06748	45	2.37	1791	.1310	1.7363836863996E-5
MESH:C538250		Amyopathic dermatomyositis	P12109;Q14693;Q14112;P11217;P01024;P17844;P07108;P55058;P52565;Q9UP95;P09874;P04792;Q12841;P14625;Q66PJ3;Q15113;P28799;P11142	18	2.04	831	.0582	0.010742799767163
MESH:C538263		Atrial septal defect 2	P53396;Q12797;Q9UKV5;P02649;Q9P273;Q16543;P09874;P02751;P11498;Q9UQ80;P63098;P09972;O94925;P21810;P06753;P11684;P14625;P08670;Q12841;P04792;P52655;Q92994;Q15113;P28799;P00338;P11142;P06733;P06454;P52209;P20962;Q9UP95;Q9Y618;Q92504;P10451;Q9BXJ9;Q8TEX9;Q8WYA6;Q9NRN5;P14618;Q96P26;P55058;P20645;P36871;P01024;Q00610;Q14240;Q99729;P51858;P55010;Q8IXK0;P13639;P08572;P13929;Q96F44;P07108;P12277;O43707;…	95	1.99	4498	.2606	3.5532237512812E-6
MESH:C536572		Bone Marrow failure syndromes	P09874;P02751;P13640;P21810;O94925;Q66PJ3;P68133;P02649;Q9UKV5;O95229;Q12841;P04792;P09651;P08670;P11684;P14625;Q15113;P61978;P08238;P28799;P00338;P11142;P10451;Q9UP95;O76094;Q13043;Q9BSA4;P20645;P55058;P52565;O43707;P07108;P12814;P12277;P27824;Q96FV9;P07437;P11532;P17844;P01024;Q00610;P13639;P17540;P13929;P08572;P55010;P12109;Q71UM5;Q9H2U2;Q13642;P23142;O95994;P40938;P62328;P12883;P62258;Q13127;…	66	2.14	2904	.1850	7.6563817966509E-6
MESH:C536573		Boomerang dysplasia	O75369	1	94.34	1	.5026	0.031485841139073
MESH:C536610		Familial cerebral cavernous malformation	P01024	1	.89	106	.0073	0.68927613403233
MESH:C536777		Systemic candidiasis	P06733	1	4.49	21	.0264	0.24429422558505
MESH:C536797		Chromosome 22, microdeletion 22 q11	P63098;Q9UKA4;P02649;Q8WZ42;Q13507;P11684;P13639;Q14240;P10451;P08590;P06702;Q7L523	12	3.26	347	.0489	0.0017830251078523
MESH:C536815		Distal myopathy Markesbery-Griggs type	Q8WZ42	1	94.34	1	.5026	0.031485841139073
MESH:C536875		Arrest of spermatogenesis	P12277;P07108;P55058;Q9Y618;P10451;P08238;P02649;Q9UQ80;P08727;P62328;O95994;P12109	12	4.42	256	.0550	0.00020545139499839
MESH:C536912		Thyroid cancer, follicular	P23142;Q7KZF4;P08727;P11586;P55072;Q13127;Q14693;Q15436;P68363;P11940;P07951;Q13507;P04792;P18669;P00338;P08238;P11142;P21810;P09972;P09874;P13640;P02751;P08670;O14654;P68133;Q9P273;P02649;Q9UNZ2;P14618;P52565;Q8IV01;P20962;P55036;P55058;P52209;Q9UBF9;P12277;Q12955;P01024;Q00610;Q7L523	41	1.82	2125	.1175	0.0021342606058741
MESH:C537152		Hypomagnesemia 2, renal	P08727;P10451;Q92504;P52209;Q9UP95;P04792;P09651;P14625;P08670;P06733;P11142;P09874;P02751;P27824	14	1.93	686	.0470	0.031485841139073
MESH:C537153		Hypomagnesemia primary	P02751;P11142;Q9UP95;P10451;P01024	5	1.38	342	.0205	0.3428706354886
MESH:C537262		Hereditary pancreatitis	P07477	1	23.59	4	.1276	0.070402055864082
MESH:C537276		Myophosphorylase deficiency	P11217	1	47.17	2	.2526	0.04512493841005
MESH:C537296		Granulosa cell tumor of the ovary	P11217;P06702;Q14693;Q14112;Q6P2Q9;O95994;Q13642;Q71UM5;P78536;P43487;P35268;P08727;P62258;P12883;P55072;P62328;P20962;P55058;P52209;P10451;Q9Y618;Q92504;Q8TEX9;Q9NRN5;Q9ULJ6;P01024;Q00610;Q99729;Q8IXK0;Q96FV9;P12277;P27824;Q96F44;P04792;P09651;P06753;P14625;Q15057;P08670;P11142;P55010;P28799;P00338;P02649;Q12797;P53396;Q16543;P09874;P02751;O75369;Q9UQ80;P63098;P21810;O00264	54	1.87	2728	.1520	0.00040737957734115
MESH:C537476		Mitochondrial myopathy with lactic acidosis	Q00341;P13640;P11532;P12883	4	.97	389	.0157	0.61107908390147
MESH:C537521		Scleroatonic muscular dystrophy	P12109;P12110	2	62.89	3	.3386	0.0027738703103816
MESH:C537693		Jumping Frenchmen of Maine	P62258;P08727;P43487;P12109;P12110;Q01844;Q71UM5;O15156;P06753;P07951;P45378;P13805;Q14112;O43505;O75643;P11940;Q15436;Q6P2Q9;P13929;Q99729;P51858;Q8IXK0;Q05639;Q9BQI0;P35609;P07437;P07108;O43707;P12277;O94973;Q9NRN5;Q9UNZ2;Q9ULJ6;Q8TEX9;Q9BXJ9;Q9BSA4;Q7Z406;P36871;P55058;P55036;P06454;P10451;Q02930;Q92504;Q9UBF9;O76094;Q15113;Q92994;P61978;P28799;P00338;P11142;P14625;P08670;P09651;O95229;O00468;…	72	1.48	4601	.1973	0.0078015468822839
MESH:C537784		Aortic aneurysm, familial thoracic 4	P35749	1	94.34	1	.5026	0.031485841139073
MESH:C537844		Nonseminomatous germ cell tumor	Q9NRN5;P14618;P10451;Q92504;O95218;P07437;P13639;P08572;Q99729;P01024;P11532;P14625;Q13507;P08670;P04792;P09651;Q15113;P00338;P09874;P02751;P21810;P09972;Q9UKV5;O00468;P27824;P62328;P08727;P12110;Q71UM5;Q13642;P12109	31	2.09	1397	.0927	0.00116801399758
MESH:C537873		Larsen syndrome, dominant type	O75369	1	94.34	1	.5026	0.031485841139073
MESH:C537922		Fetal hydantoin syndrome	P55058;P02649;P04792;P11142;P46821;P12110;P12109;Q14693	8	4.69	161	.0459	0.0015636619969713
MESH:C537968		Camptocormia	P62258;P43487;P08727;O15156;Q71UM5;Q01844;P12110;P12109;P07951;P45378;P13805;Q14112;O00264;O43505;O75643;P11940;Q15436;Q7L523;Q6P2Q9;P06753;P14625;P08670;O95229;P09651;P00338;P28799;P11142;Q15113;P61978;Q92994;P53396;Q12797;Q9UKV5;O00468;Q9Y3P9;Q9P273;O43150;Q16543;P09874;P02751;O94925;P09972;Q9UQ80;P36871;P55058;Q9NRN5;Q9ULJ6;Q9UNZ2;Q8TEX9;Q9BXJ9;Q7Z406;Q9BSA4;P06454;P55036;P10451;Q02930;Q92504;…	72	1.47	4636	.1972	0.0088117141684266
MESH:C537996		Dysgnathia complex	Q9BQI0;P09874;P62258	3	1.10	258	.0137	0.54300817237093
MESH:C538011		Eales disease	P23142;Q01844;P12110;P62258;P08727;P78536;Q7L523;Q14693;P11940;P68363;P06748;P07951;Q9BXJ9;Q9UNZ2;Q8WU90;Q8WYA6;Q9NRN5;P52565;P14618;P55036;P20962;Q13043;Q13813;P12277;Q12955;O43707;P07437;O94973;P08572;Q8IXK0;P13639;Q05639;P28799;Q15113;P55010;P06733;P04792;P14625;Q66PJ3;O94925;Q9UQ80;P02751;P09874;Q5THJ4;Q9Y3P9;O00468;Q6NZY4;P02649	48	2.48	1824	.1395	5.3280199690611E-6
MESH:C538268		Auditory neuropathy	P02751;P09874;P02649;P08670;P04792;P10451;P17540;P27824;P11055;P23396	10	3.44	274	.0446	0.0028434736116428
MESH:C538350		Nemaline myopathy 3	P68133	1	94.34	1	.5026	0.031485841139073
MESH:C538351		Nemaline myopathy 4	P07951	1	94.34	1	.5026	0.031485841139073
MESH:C538400		Distal arthrogryposis type 2B	P11055;P45378;P07951	3	70.76	4	.3829	0.00019682222172927
MESH:C538458		Rapidly progressive glomerulonephritis with pulmonary hemorrhage	P11940;Q13127;P00338;P68133;P09972	5	2.52	187	.0265	0.074411680575698
MESH:C538499		Erythema migrans	P12883;P06702	2	3.85	49	.0257	0.1267157958842
MESH:C538525		Mitochondrial encephalopathy	Q00341;P13640;P11532;Q8TDM6;P12883	5	1.10	429	.0190	0.51125798560343
MESH:C538577		Deficiency of C1 esterase inhibitor	P55058;P01024;P11498;P02649;P46821;P11142;P04792;P12109;P12110;Q13127;Q14693;P11217	12	3.97	285	.0526	0.00045328494319036
MESH:C541083		Non-alcoholic Fatty Liver Disease	P06702;P11217;O95994;P13805;P45378;P07951;P06753;Q15436;P11940;O75643;O43505;Q14112;Q14693;Q6P2Q9;P12109;Q01844;Q13642;P06748;O15156;Q71UM5;P12110;P12883;P43487;P35268;P08727;P62258;P55072;P78536;P62328;Q12797;P27824;P02649;O00468;P53396;Q16543;O43150;P0C0S8;Q9Y3P9;Q9P273;Q9UQ80;Q9UKV5;P63098;P09972;O94925;P21810;P02751;P09874;O75369;P08238;P11142;P55010;P00338;P28799;Q92994;Q15113;P61978;P09651;…	100	1.49	6333	.2711	0.0026742331717709
MESH:C554498		AIDS-related Kaposi sarcoma	O95218;P07437;P08572;P13639;Q99729;P01024;Q9NRN5;P14618;Q13642;P09874;Q9UKV5;P21810;Q13507;Q15113;P00338;P08727;P12109;P12110	18	2.86	594	.0625	0.00064448992309161
MESH:D000006		Abdomen, Acute	Q9BXJ9;P14618;Q13813;Q9BQI0;Q53GI3;P35609;P12277;Q05639;P08238;P46821;P17096;P06753;Q9P273;P02649;P09874;Q9UQ80;P12883;P62258;Q8NF91;P11940	20	1.50	1254	.0606	0.081940576015017
MESH:D000008		Abdominal Neoplasms	P52209;P20962;P10451;Q92504;Q9Y618;P55058;Q8TEX9;Q9ULJ6;Q9NRN5;P01024;Q8IXK0;Q00610;Q99729;P55010;P12277;Q96F44;Q96FV9;Q9BQI0;Q15058;Q9UQ80;P63098;P21810;P09874;P02751;O75369;Q13642;P02649;P53396;Q12797;Q16543;P14625;P06753;Q15057;P04792;P28799;P00338;P11142;O00264;Q14112;Q14693;P11217;P06702;Q6P2Q9;Q71UM5;P12110;O95994;P62258;P12883;P55072;P62328;P43487;P35268;P08727;P78536	54	2.01	2529	.1528	0.00010166027229964
MESH:D000013		Congenital Abnormalities	Q6P2Q9;Q14693;O43505;Q14112;P11940;P04843;P11217;P06748;P06702;P07951;P45378;Q15431;P12110;Q01844;O95994;Q13642;Q8N4Q1;P12109;Q9NTJ5;O15156;Q9H2U2;Q71UM5;P78536;P08727;P23396;P35268;P43487;P55072;P12883;P62258;P11586;P19237;P62328;P40938;P01024;Q05639;P13639;P17540;Q00610;Q99729;P51858;P13929;Q8IXK0;P08572;P12814;P07108;O43707;Q12955;P12277;Q96F44;Q9H6A9;P07437;Q8TDM6;Q9BQI0;O95218;Q15058;Q96FV9;…	124	1.62	7236	.3349	0.00016529048358414
MESH:D000126		Achlorhydria	P20962;P55036;P18669;Q14240;P07108;P09874;O95229;P06733;O00264	9	2.63	323	.0376	0.017366765921063
MESH:D000138		Acidosis	Q13813;Q9UP95;P55036;P20962;P06454;P07477;P52209;P10451;Q02930;Q9UBF9;Q9Y618;Q9BYE4;Q92504;O76094;Q9BXJ9;Q9BSA4;Q7Z406;Q8TEX9;Q9NRN5;Q9UNZ2;Q9ULJ6;P14618;P18669;Q8IV01;P52565;P55058;P36871;Q05639;Q00610;P13639;P17540;P01024;P17844;P11532;Q14240;Q99729;P51858;P55010;P08572;P13929;Q8IXK0;Q53GI3;P07437;P35609;O94973;Q9BQI0;O95218;Q8TDM6;O94762;P12277;P27824;Q12955;P07108;Q96A08;P12814;O43707;Q9P273;…	155	1.34	10948	.4150	0.0090992451609743
MESH:C538080		Congenital diaphragmatic hernia	P09874;P11684;Q9BQI0;P62258;P12883	5	1.33	354	.0202	0.36589103328266
MESH:C538090		Ovarian epithelial cancer	P78536;P62328;P23396;P43487;Q13127;P08727;P21810;P40938;O94925;P23142;P12109;Q71UM5;P12110;P06702;Q14112;Q13642;O95994;P12883;P09651;Q13507;P08670;P11684;O95229;P04792;P61978;Q15113;P00338;P46821;P28799;P08238;P11142;P14625;P68133;P27824;Q9UKV5;P13640;P02751;P53396;P02649;P09874;Q9NRN5;Q7Z406;P14618;P10451;Q13813;P55058;P06454;Q99729;P13639;P13929;P08572;P01024;O43707;P12277;P17540;Q05639;P11532;…	64	2.42	2492	.1813	1.2719873318667E-6
MESH:C538117		Human Herpesvirus 6 encephalitis	P10451	1	15.72	6	.0860	0.093871885978679
MESH:C538169		Acitretin embryopathy	P09874	1	7.26	13	.0411	0.16879173215566
MESH:C538231		Adenocarcinoma of lung	P21810;P09874;Q13642;P02751;Q9UKV5;O95229;P17096;P09651;P04792;Q13507;P08670;P14625;P11142;P00338;Q15113;P06454;Q92504;P10451;Q9NRN5;P14618;P27824;P07108;O95218;P07437;Q99729;P08572;P13639;P01024;P11532;O00264;P06748;P12110;Q71UM5;P12109;P23396;P08727;P40938;P43487;P12883	39	2.46	1496	.1157	2.7147706700258E-5
MESH:C538260		Atresia of small intestine	P62258;P12883;Q8NF91;P11940;P08238;P46821;P17096;P06753;Q9P273;Q9UQ80;P09874;P14618;Q9BXJ9;Q13813;Q05639;Q53GI3;P35609;Q9BQI0;P12277	19	1.49	1206	.0579	0.093871885978679
MESH:C538266		Atypical hemolytic uremic syndrome	Q12955;P12277;P01024;P10451;P52655;P09874	6	2.44	232	.0287	0.059554932975318
MESH:C538348		Nemaline myopathy 1	P06753	1	94.34	1	.5026	0.031485841139073
MESH:C538397		Nemaline myopathy 5	P13805	1	94.34	1	.5026	0.031485841139073
MESH:C538457		Segmental glomerulosclerosis	P01024;P10451;P11142;P02649;P08670;P02751	6	2.99	189	.0317	0.029241190971529
MESH:C538646		High serum cholesterol, familial	P10451;P02649;P09874	3	1.81	156	.0175	0.27374019630742
MESH:C548006		Atrial Septal Defect Ostium Primum	P08727;P23396;O95994;Q71UM5;Q14112;P06748;P12277;P13639;P01024;P52565;Q9NRN5;Q7Z406;P10451;Q9BYE4;P06454;P06733;P00338;P17096;P04792;P11684;P14625;P02751;P02649;P68133	24	2.91	777	.0786	8.6195538380667E-5
MESH:D000014		Abnormalities, Drug-Induced	P78536;P40938;P08727;P23396;P43487;P15586;Q13127;P35268;P62328;P11586;P19237;Q92804;P62258;P12883;P11055;P55072;O95994;P06748;P23142;Q01844;P08590;P12110;O15156;Q71UM5;Q8NF91;Q7KZF4;Q9NTJ5;Q9H2U2;P12109;P35749;Q7L523;Q6P2Q9;P06702;Q8N4Q1;P29508;P04843;P11217;P52948;P13805;Q15431;P45378;P07951;Q14693;Q14112;O43505;O00264;Q8IY17;P11940;O75643;Q15436;P68363;P11142;P06733;P08238;P00338;P28799;P52655;…	173	1.29	12671	.4621	0.016736841363508
MESH:D000015		Abnormalities, Multiple	P55036;Q9UP95;Q13813;P52209;P06454;P20962;Q02930;P10451;O76094;Q92504;Q9UBF9;Q9Y618;P52565;Q8IV01;P18669;P14618;P36871;P55058;Q7Z406;Q9BSA4;Q9BXJ9;Q8TEX9;Q9ULJ6;Q9UNZ2;Q9NRN5;P13639;Q00610;Q05639;P17844;P01024;Q8IXK0;P13929;P08572;P51858;Q99729;O43707;P07108;P27824;Q12955;P12277;O94973;P35609;Q53GI3;P07437;Q9BQI0;Q8TDM6;P21810;O94925;P09972;Q9UQ80;P11498;P09874;P02751;P02649;P53396;Q9UKV5;Q12797;…	115	1.46	7423	.3104	0.0026577408225363
MESH:D000022		Abortion, Spontaneous	P08727;P23396;P62258;P12883;O95994;P06748;P23142;P12110;Q71UM5;Q8NF91;P12109;P06702;Q14693;Q14112;O00264;P11940;P06733;P08238;P00338;P46821;Q15113;P04792;P17096;P14625;P11684;P06753;P0C0S8;Q9UQP3;Q9P273;Q9UKA4;P53396;P02649;P68133;P02751;P09874;P11498;Q9UQ80;P09972;P21810;Q8TDM6;Q9BQI0;Q53GI3;P35609;P12277;P07108;P08572;P01024;Q05639;P13639;Q9NRN5;Q9BXJ9;Q7Z406;P55058;P36871;P14618;P52565;Q9BYE4;…	61	2.09	2756	.1716	2.1897190367573E-5
MESH:D000037		Abruptio Placentae	Q13813;P55036;P52209;P20962;Q9UBF9;P52565;Q8IV01;P14618;P18669;P55058;Q9BXJ9;Q9UNZ2;Q00610;Q05639;P01024;P12277;Q12955;P35609;Q53GI3;Q9BQI0;P21810;O94925;P09972;Q9UQ80;P63098;P09874;P02751;P02649;Q9P273;O14654;P06753;P08670;P17096;P04792;P46821;P00338;P08238;P06733;P11142;P11940;P68363;Q14693;P07951;Q7L523;Q8NF91;Q7KZF4;P23142;P12883;P55072;P62258;P11586;P19237;P08727	53	1.62	3079	.1481	0.0043568779906346
MESH:D000038		Abscess	P08727;P11586;P62328;P06748;P12109;P07951;P06702;Q14693;P11142;P28799;Q15113;P04792;P17096;Q12841;O95229;P08670;P06753;P14625;O00468;P02751;P09874;P09972;P21810;P27824;P12814;P01024;P08572;P11532;Q9NRN5;P36871;P10451;P52209	32	2.53	1191	.0976	7.2840090328653E-5
MESH:D000137		Acid-Base Imbalance	P11940;Q8NF91;P12883;P62258;P08238;P46821;P17096;P06753;P08670;P09874;P02751;Q9UQ80;Q9P273;P12277;Q9BQI0;P35609;Q53GI3;Q05639;P14618;Q9BXJ9;Q13813	21	1.41	1405	.0627	0.11510170692022
MESH:D000140		Acidosis, Lactic	Q6P2Q9;Q7L523;P45378;P13805;P07951;P04843;P11217;P52948;P06702;Q14693;Q14112;O43505;O00264;Q15436;O75643;P11940;P06748;O95994;P23142;P08590;Q01844;P12110;Q9H2U2;Q8N4Q1;P35749;P12109;O15156;Q71UM5;Q7KZF4;P35268;Q13127;P43487;P78536;P40938;P23396;P08727;P11586;P62328;P55072;P11055;P12883;Q92804;P62258;P11142;P06733;P00338;P28799;P08238;Q00341;P61978;Q15113;Q92994;Q12841;O95229;P09651;P04792;Q99755;…	139	1.37	9539	.3731	0.0062165895231991
MESH:D000142		Acidosis, Respiratory	O94925;P53396;P06454	3	1.64	173	.0166	0.32298330784252
MESH:D000160		Vestibulocochlear Nerve Diseases	P09874;P27824;P08670;P14625;P11142;P11532;P52209;P10451	8	4.29	176	.0438	0.0024034396679854
MESH:D000193		Actinomycetales Infections	P11217	1	2.42	39	.0155	0.37978452150479
MESH:D000219		Adams-Stokes Syndrome	Q13642;P02751;P11498;Q12797;P68133;P04792;P14625;P11142;P06733;P00338;P08238;P52655;Q9UBF9;P10451;Q8IV01;P01024;P11532;P68363;P06702;Q13127;P15586;P12883	22	1.83	1135	.0676	0.015442426319544
MESH:D000231		Adenocarcinoma, Papillary	P04792;P08670;P00338;P08238;P11142;P02649;P53396;O14654;Q9P273;P09874;P02751;P11498;P21810;P10451;Q9UBF9;P20962;P52209;P55036;Q9UNZ2;P55058;P52565;Q8IV01;P14618;P18669;P01024;Q00610;P07108;Q12955;P12277;P11586;P55072;P08727;Q7KZF4;P23142;P07951;P68363;Q14693;Q7L523	38	1.74	2057	.1092	0.0049391688200298
MESH:D000267		Tissue Adhesions	Q13127;P09874;P11498	3	2.13	133	.0192	0.20807828271634
MESH:D000274		Adiposis Dolorosa	P06702	1	1.78	53	.0121	0.4661716028722
MESH:D000275		Adjustment Disorders	P09874	1	2.86	33	.0178	0.34011411698407
MESH:D000292		Pelvic Inflammatory Disease	P52209	1	2.30	41	.0148	0.39172447865154
MESH:D000303		Adrenal Cortex Diseases	P09874;Q13642;P02751;P13640;Q9UQ80;P53396;P04792;P28799;P11142;P46821;Q7Z406;P55058;Q13813;P06454;Q05639;P01024;P12277;P06702;Q14112;O95994;P23142;P78536	22	2.12	978	.0691	0.0040410492077211
MESH:D000309		Adrenal Insufficiency	P06702;P11217;P04843;P45378;P07951;Q14112;O43505;O00264;P11940;Q6P2Q9;P78536;P40938;P08727;P23396;P43487;P35268;P11055;P19237;P11586;P62328;P55072;P12883;P62258;O95994;P06748;P23142;Q01844;P12110;P12109;O15156;Q71UM5;Q8NF91;Q05639;Q00610;P13639;P01024;Q99729;Q14240;P51858;P55010;P13929;P08572;Q8IXK0;P12277;Q96F44;O43707;P12814;P07108;Q9BQI0;O95218;P07437;Q96FV9;Q53GI3;P35609;Q9H6A9;Q7Z406;Q9BXJ9;…	108	1.73	5882	.2934	5.2999014567105E-5
MESH:D000312		Adrenal Hyperplasia, Congenital	P09874;Q13642;P02751;P13640;P53396;P04792;P46821;P11142;P28799;P06454;Q13813;P55058;Q7Z406;P12277;P01024;Q05639;O95994;P78536;Q14112;P06702	20	1.99	949	.0632	0.0097393449615949
MESH:D000341		Affective Disorders, Psychotic	P09874;P11498;O94925;P13861;P09972;P14625;P11142;P06733;P20962;Q92504;P14618;P18669;Q9UNZ2;P12277;O94973;Q13127;P62258;P06702;P11217	19	2.56	700	.0636	0.0013606384087035
MESH:D000370		Ageusia	P02649;P68133;Q16543;P02751;P09874;Q13642;P13640;P09972;Q66PJ3;P14625;P11684;P04792;Q12841;P11142;P28799;P00338;P46821;Q15113;Q00341;P10451;Q92504;P07477;Q9UP95;P52565;P55058;P01024;P17844;P11532;P55010;P12277;P07108;P06702;Q14112;Q14693;P11940;Q92804;P12883;Q13127;O95994;P12110;P12109;P35749	42	2.01	1972	.1212	0.00044016338461465
MESH:D000379		Agoraphobia	P20962;Q13813;P10451;Q92504;P52565;P18669;P14618;Q9NRN5;Q9BXJ9;P12277;P35609;Q53GI3;Q9BQI0;P01024;Q05639;P09874;P02751;P09972;Q9UQ80;P63098;P13861;O94925;Q9P273;P46821;P08238;P11142;P06733;P04792;P17096;P06753;Q8NF91;P12883;P62258;P19237;P11940;P68363;P06702;P29508	38	1.95	1843	.1103	0.0012117984872525
MESH:D000382		Agricultural Workers' Diseases	Q14112;Q8IY17;P45378;P06702;P04843;P40938;P35268;P62328;P11055;P14625;P11684;P06753;P08670;P04792;P06733;P00338;Q15113;P09874;P02751;P13861;P53396;P02649;O14654;P11532;P13639;P55010;P07108;P07437;P55058;P06454	30	2.55	1108	.0925	0.00010043709557903
MESH:D000402		Airway Obstruction	P10451;Q9Y618;Q92504;Q9BYE4;P52209;P06454;P20962;Q9UP95;P55036;Q7Z406;Q9BSA4;Q8TEX9;Q9UNZ2;Q9NRN5;P36871;P52565;Q8IV01;P18669;P14618;P11532;P01024;P17844;P13639;Q00610;P55010;P51858;Q99729;P13929;P08572;Q8IXK0;O94973;O95218;Q8TDM6;O43707;P12814;Q12955;P12277;P02751;P09874;O75369;P11498;P13640;O94925;P13861;P21810;P09972;O14654;O00468;Q9P273;P68133;P02649;P53396;P00338;P28799;P08238;P11142;P06733;…	103	1.46	6638	.2788	0.0035032784161065
MESH:D000471		Alkalosis	Q9UP95;P55036;P52209;P06454;Q92504;O76094;Q9UBF9;Q02930;P10451;Q8IV01;P55058;P36871;Q8TEX9;Q7Z406;Q9BSA4;Q9BXJ9;Q9NRN5;Q9ULJ6;Q9UNZ2;P07108;O43707;P12277;P27824;O94973;P35609;P07437;Q9BQI0;P11532;Q05639;P13639;Q8IXK0;P13929;P08572;P51858;Q99729;Q14240;P09874;P02751;P09972;P63098;Q9UQ80;O94925;O43150;Q16543;Q9P273;Q9UKA4;Q9Y3P9;Q9UQP3;O00468;Q12797;Q9UKV5;P68133;Q96P70;P02649;P53396;P28799;P00338;…	96	1.49	6071	.2605	0.0029407420511431
MESH:D000506		Alopecia Areata	P11217	1	.59	159	.0058	0.82206612639766
MESH:D000542		Alveolitis, Extrinsic Allergic	Q9UQ80;P63098;P09874;P13640;P02649;P0C0S8;Q9P273;P17096;Q99755;O95229;P06753;P06733;P08238;P46821;P12277;P07108;P35609;Q53GI3;Q9BQI0;Q05639;P55010;Q14240;Q9BXJ9;P14618;P18669;P20962;Q13813;P55036;P35749;Q8NF91;P62258;P12883;O00264;P11940;P13805	35	1.60	2058	.1006	0.016393576127435
MESH:D000544		Alzheimer Disease	P13805;P45378;P06702;P11217;P52948;Q8IY17;Q14112;Q14693;Q6P2Q9;P12883;P55072;P62258;Q92804;P62328;P11055;P78536;P23396;P08727;P43487;P35268;O15156;P12109;P06748;O95994;P23142;P08590;Q13813;P20962;P07477;P06454;P52209;P10451;Q92504;Q9Y618;P18669;P14618;P55058;Q9NRN5;Q9ULJ6;Q9UNZ2;Q14240;P51858;P55010;Q8IXK0;P13929;P08572;Q00610;P17540;P13639;P01024;O94973;Q969S2;P12814;P12277;Q12955;P46821;Q92994;…	89	2.06	4074	.2451	2.7519631240571E-6
MESH:D000647		Amnesia	P62258;P12883;P11586;P23396;P08727;P78536;Q01844;P08590;P12110;P06748;O95994;P12109;P35749;O14950;Q71UM5;Q7L523;Q14112;O00264;Q14693;P68363;P52948;P06702;P07951;P01024;P13639;Q05639;P08572;P13929;P55010;Q14240;Q15058;O94973;P07437;P27824;P12277;P07108;Q9NRN5;Q9UNZ2;Q7Z406;P52565;P14618;P18669;P55058;P20645;Q9Y618;Q92504;Q9BYE4;P10451;Q02930;P52209;P06454;P20962;Q13813;P55036;P13640;Q00872;P09874;…	91	1.78	4811	.2489	6.4515417426318E-5
MESH:D000648		Amnesia, Retrograde	P43487;P08727;P78536;P12883;P62258;P06748;O95994;Q13642;P12110;Q01844;Q71UM5;O15156;P12109;Q7L523;Q6P2Q9;P07951;P45378;P13805;P06702;Q15436;P11940;O75643;O00264;O43505;Q14112;P01024;Q05639;Q99729;P51858;P13929;Q8IXK0;P07108;O43707;P12277;P27824;P07437;O94973;P35609;Q9BQI0;P18669;P36871;P55058;Q7Z406;Q9BXJ9;Q9BSA4;Q8TEX9;Q9UNZ2;Q9ULJ6;Q9NRN5;P55036;Q13813;P06454;Q02930;P10451;Q92504;O76094;Q9Y618;…	85	1.49	5397	.2316	0.0045773871323515
MESH:D000740		Anemia	P06733;P50402;P11142;P08238;P28799;P00338;P52655;Q92994;P46821;Q15113;Q00341;P61978;Q15057;Q8WZ42;Q13507;Q66PJ3;Q9UBD9;P08670;P06753;P11684;P14625;Q12841;O95229;P09651;P04792;Q99755;P17096;O75369;P09874;P02751;P13640;P11498;P09972;Q9UQ80;P63098;P21810;P13861;O94925;Q9UKV5;Q12797;P53396;P02649;P68133;Q6NZY4;Q96P70;O14654;O43150;P0C0S8;P0C0S8;Q16543;Q9NX38;Q9P273;Q9UKA4;Q9Y3P9;Q5THJ4;O00468;Q16769;…	178	1.23	13691	.4749	0.042488595802485
MESH:D000741		Anemia, Aplastic	P62258;P12883;P55072;P11055;P11586;P62328;P43487;P15586;Q13127;P78536;P40938;P08727;P23396;Q01844;P12110;P23142;Q13642;P06748;O95994;Q71UM5;O15156;Q8NF91;Q7KZF4;Q9NTJ5;P12109;P35749;Q9H2U2;Q7L523;Q6P2Q9;P68363;Q15436;O75643;Q9UPU5;P11940;Q14693;O00264;O43505;Q14112;P07951;P45378;P13805;P11217;P04843;P06702;P51858;Q99729;Q14240;P55010;Q8IXK0;P13929;P08572;Q05639;P17540;P13639;Q00610;P01024;P17844;…	150	1.42	9938	.4023	0.0023204654311597
MESH:D000743		Anemia, Hemolytic	P12277;Q96F44;Q12955;P27824;P07108;P12814;O43707;P35609;O94973;Q96FV9;Q53GI3;Q9NX31;P07437;Q15058;Q9BQI0;O95218;Q8TDM6;P11532;P17844;P01024;Q00610;P13639;P17540;Q05639;P08572;P13929;Q8IXK0;P55010;Q14240;Q99729;P51858;P52565;Q8IV01;P14618;P18669;P36871;P20645;P55058;Q8TEX9;Q6P1M9;Q9BXJ9;Q9BSA4;Q7Z406;Q9NRN5;Q8WU90;Q8WYA6;Q9UNZ2;Q9ULJ6;Q9UP95;Q13813;P55036;P52209;P06454;P20962;P10451;Q02930;Q13043;…	164	1.21	12764	.4380	0.05778435063402
MESH:D000748		Anemia, Macrocytic	Q9BQI0;O95218;Q96FV9;P07437;P35609;O94973;Q9H6A9;P07108;O43707;P12814;P12277;Q96F44;Q12955;P27824;Q14240;Q99729;P51858;P55010;P08572;P13929;Q8IXK0;Q05639;Q00610;P13639;P01024;P11532;P14618;Q96P26;P52565;P55058;P36871;P20645;Q9BXJ9;Q9BSA4;Q7Z406;Q8TEX9;Q9UNZ2;Q9ULJ6;Q9NRN5;Q8WYA6;Q8WU90;Q13813;Q9UP95;P55036;P20962;P52209;P06454;Q9UBF9;Q9Y618;O76094;Q92504;P10451;Q02930;Q13043;P46821;Q92994;P52655;…	139	1.50	8756	.3737	0.00084170919198007
MESH:D000749		Anemia, Megaloblastic	Q7L523;P13805;P07951;P06702;Q15436;P68363;Q14693;Q14112;P55072;P62258;P11586;P62328;P43487;Q13127;P78536;P40938;P23396;P08727;P12110;Q13642;P23142;O95994;P12109;Q9H2U2;Q71UM5;Q7KZF4;Q9NTJ5;O14654;Q9P273;Q12797;Q9UKV5;P02649;P53396;P21810;O94925;P02751;P09874;P09651;P04792;Q99755;Q12841;Q66PJ3;P08670;P14625;P06753;P28799;P00338;P08238;P11142;P61978;Q15113;P46821;Q13043;P10451;O76094;Q9UBF9;P06454;…	86	1.99	4072	.2369	6.3696570098926E-6
MESH:D000755		Anemia, Sickle Cell	P06702;P11217;P08727;Q92804;P12883;Q13642;O95994;P12110;P12109;P10451;Q92504;P07477;Q9NRN5;P55058;P52565;P14618;P01024;P13639;Q99729;P55010;P08572;P12277;P27824;P07437;O95218;Q13507;P00338;P11142;Q15113;P46821;P13640;P02751;P09874;P21810;P02649;Q9UKV5	36	2.56	1329	.1083	2.6889814597216E-5
MESH:D000756		Anemia, Sideroblastic	P02649;P53396;O00468;Q16769;O94925;P09972;P09874;P02751;P13640;P46821;P11142;P00338;P28799;P14625;P04792;P17096;P07437;P12277;P07108;P12814;P55010;Q05639;P01024;P14618;P52565;P55058;Q7Z406;Q8TEX9;P06454;P52209;Q13813;P10451;P12109;O95994;Q13642;P23142;P78536;P06702;Q14693;Q14112;O00264	41	1.58	2452	.1163	0.01336586596043
MESH:D000757		Anencephaly	P06702;P40938;P62258;Q13642;O95994;Q9UNZ2;P18669;P12277;Q99755;P14625;P46821;P09874;O94925;P02649	14	2.04	648	.0476	0.022274648668206
MESH:D000783		Aneurysm	Q7L523;P11940;Q14112;P06702;P29508;P23396;P08727;P62328;P12883;P62258;Q8NF91;P12109;P12110;Q13642;P06748;Q13813;P10451;Q9NRN5;Q9BXJ9;Q8IV01;P14618;P08572;Q99729;Q14240;P13639;Q05639;P01024;Q53GI3;P07437;P35609;O95218;Q9BQI0;P27824;P12277;P04792;P17096;P08670;Q9UBD9;Q13507;P06753;P14625;P11142;P08238;P00338;Q15113;P61978;P46821;P02751;P09874;Q9UQ80;P13861;P21810;O94925;Q9P273;Q9UQP3;P02649;P53396;…	59	1.88	2959	.1652	0.00021958338517596
MESH:D000784		Aneurysm, Dissecting	P02649;Q9P273;O94925;P13861;Q9UQ80;P63098;P09972;P09874;P02751;P46821;P08238;P11142;P06733;P06753;P17096;P04792;P12277;Q9BQI0;P35609;Q53GI3;P01024;Q05639;P14618;P18669;P52565;Q9BXJ9;Q13813;Q8NF91;P62258;P12883;P19237;P11940;P68363	33	1.78	1753	.0963	0.0062241301395123
MESH:D000789		Angina, Unstable	P02751;P09874;O75369;P13640;O94925;P09972;P63098;Q9UQ80;Q9UKV5;P02649;Q16543;Q9P273;P04792;P09651;P17096;P08670;P11684;P14625;P06753;P11142;P06733;P00338;P28799;P08238;Q15113;P52655;P46821;P10451;Q13043;O76094;Q13813;P06454;P52209;Q9BSA4;Q9BXJ9;P20645;P55058;P14618;P18669;P52565;Q00610;Q05639;P01024;P08572;P55010;Q14240;Q99729;P12277;P27824;Q96FV9;Q53GI3;P07437;Q9NX31;P35609;Q9BQI0;O94762;P35749;…	84	2.01	3935	.2317	5.8841322657958E-6
MESH:D000799		Angioedema	Q6P2Q9;O43505;O00264;Q14112;Q14693;P11940;Q15436;P13805;P45378;P07951;P29508;P06702;P11217;P04843;P52948;P43487;Q13127;P35268;P08727;P23396;P78536;P40938;P19237;P11055;P11586;P62328;P62258;Q92804;P12883;P55072;P06748;O95994;P23142;Q13642;Q01844;P12110;Q8NF91;Q7KZF4;O15156;Q71UM5;Q9H2U2;Q8N4Q1;P12109;P35749;Q8TDM6;Q9BQI0;O95218;P35609;Q9H6A9;Q9NX31;P07437;Q53GI3;Q96FV9;P27824;Q12955;P12277;Q96F44;…	153	1.37	10551	.4099	0.0056040915499777
MESH:D000848		Anodontia	P13805;P06702;P29508;O43505;Q15436;Q7L523;P23142;O95994;P06748;P12109;P35749;O15156;P43487;P15586;P08727;P40938;P78536;P62328;P35609;O94762;P12277;P08572;Q99729;Q14240;Q05639;P55058;P14618;Q9BXJ9;P10451;P06454;P52209;Q13813;P28799;P08238;P11142;P06733;Q15113;P52655;P08670;P14625;P02649;P02751;P09874;O75369;Q9UQ80	45	2.37	1791	.1310	1.7363836863996E-5
MESH:D000849		Anomia	P02751;P12883	2	2.95	64	.0209	0.18544406521358
MESH:D000860		Anoxia	P35609;O94973;Q96FV9;P07437;Q8TDM6;O95218;P61201;P07108;P12814;O43707;P12277;Q12955;P27824;Q99729;Q14240;P51858;P55010;P08572;P13929;Q8IXK0;Q05639;Q00610;P13639;P01024;P17844;P11532;Q9BSA4;Q7Z406;Q9BXJ9;Q8TEX9;Q8WU90;Q8WYA6;Q9NRN5;Q9UNZ2;P14618;P18669;Q8IV01;P52565;P36871;P20645;P55058;P10451;Q13043;Q9Y618;Q9UBF9;Q9BYE4;Q92504;O76094;Q13813;Q9UP95;P55036;P52209;P06454;P20962;Q15113;P52655;Q92994;…	137	1.47	8765	.3683	0.0013212685952606
MESH:D001004		Anus Diseases	P08727;P09874;P10451	3	2.30	123	.0201	0.18016329732966
MESH:D001005		Anus Neoplasms	Q13043;O76094;P20645;Q9BSA4;P27824;P12277;Q96FV9;P07437;P08572;P55010;Q00610;P11532;P09874;Q9UKV5;P11142;P00338;P09651;P04792;P17096;P40938;Q13127;P43487;P62328;P62258;Q13642;P23142;O95994;Q9H2U2;Q71UM5;Q15436;P13805;Q13576	32	2.25	1342	.0961	0.00037226497844198
MESH:D001006		Anus, Imperforate	Q14693;P12109;P12110;P04792;P11142;P46821;P02649;P55058	8	4.66	162	.0457	0.0016124016731402
MESH:D001025		Aortitis	P07108;P12277;Q12955;P07437;Q9UP95;P10451;P00338;P52655;P09874	9	2.21	385	.0354	0.039627149917466
MESH:D001028		Aortopulmonary Septal Defect	P09874;P02751;P53396;P00338;P08238;P06733;P04792;P09651;P10451;P55036;P06454;Q9UNZ2;P18669;P52948;P78536;P08590;Q01844	17	2.89	554	.0601	0.00079014348470946
MESH:D001037		Aphasia	O95994;Q13642;Q8NF91;P12109;P78536;P40938;Q13127;P62258;P12883;P55072;P06702;Q14693;Q14112;P11940;Q9UPU5;Q7L523;P18669;P14618;P52565;P55058;Q9UNZ2;Q7Z406;Q9BXJ9;P06454;P52209;Q9UP95;Q13813;P10451;Q13043;Q53GI3;P35609;Q9BQI0;O94762;Q15058;Q12955;P12277;P07108;P01024;P17844;Q00610;Q05639;P04792;P17096;Q99755;Q12841;P14625;P06753;Q66PJ3;P06733;P11142;P08238;P28799;P52655;P46821;Q15113;P53396;O00468;…	66	1.53	4059	.1818	0.0054078270649253
MESH:D001044		Aphonia	P06702;P10451;O94762;P09874	4	.87	434	.0151	0.68882850858382
MESH:D001049		Apnea	P09874;P02751;Q00872;P13640;P13861;P21810;O94925;Q9UQ80;P09972;Q9P273;Q9Y3P9;O00468;O43150;O14654;Q16543;P53396;P02649;P68133;Q9UKV5;Q12797;P11142;P06733;P28799;P00338;P08238;P46821;Q92994;Q15113;P61978;P08670;Q13507;P06753;P14625;P11684;O95229;P17096;P04792;P09651;Q9BQI0;P35609;O94973;Q53GI3;P07437;P07108;O43707;P12277;Q12955;P27824;Q05639;Q00610;P01024;P11532;P55010;P51858;Q99729;P13929;Q8IXK0;…	113	1.46	7325	.3051	0.0030374979163913
MESH:D001063		Appendiceal Neoplasms	Q13642;O95994;P27824	3	5.15	55	.0352	0.035197608272223
MESH:D001068		Eating Disorders	P12109;P35749;Q8N4Q1;Q8NF91;Q9NTJ5;O15156;Q71UM5;O95994;Q13642;P23142;P12110;Q01844;P08727;P62328;P11586;P11055;P19237;P62258;P12883;P55072;P40938;P78536;P23396;P43487;P35268;Q14693;Q14112;O43505;P11940;P06702;P06748;P04843;P11217;P07951;P45378;Q6P2Q9;P20645;P55058;P36871;P52565;Q8IV01;Q96P26;P14618;P18669;Q9NRN5;Q8WYA6;Q9ULJ6;Q9BXJ9;Q9BSA4;Q8TEX9;Q9UP95;P52209;P06454;P20962;P07477;Q92504;Q9Y618;…	128	1.53	7917	.3449	0.00069876669092697
MESH:D001100		Arachnoiditis	O94762;P27824;P07108;P01024;P17844;P11532;P52565;P55058;P10451;P52209;Q9UP95;P04792;Q12841;P14625;P08670;Q66PJ3;Q15113;P28799;P08238;P11142;P09874;P12109;Q14112;Q14693	24	2.15	1053	.0746	0.0025372894425958
MESH:D001157		Arterial Occlusive Diseases	P01024;P11532;Q05639;Q00610;P13639;P51858;Q14240;Q99729;P55010;Q8IXK0;P08572;P13929;Q9BQI0;O95218;P35609;Q9H6A9;P07437;Q96FV9;Q53GI3;P12277;Q96F44;P27824;O43707;P12814;P07108;Q9BXJ9;Q7Z406;Q9BSA4;Q8TEX9;Q9ULJ6;Q8WYA6;Q9NRN5;P14618;Q96P26;P55058;P20645;P36871;Q13813;Q9UP95;P52209;P06454;P20962;P10451;Q13043;Q92504;O76094;Q9Y618;P08670;Q13507;Q15057;P14625;P11684;P06753;P04792;P09651;P17096;Q12841;…	123	1.75	6615	.3330	1.7363836863996E-5
MESH:D001161		Arteriosclerosis	Q9H2U2;Q8N4Q1;P12109;P35749;Q8NF91;Q7KZF4;Q9NTJ5;O15156;Q71UM5;Q01844;P08590;P12110;O95994;Q13642;P23142;P11586;P19237;P11055;P62328;P62258;Q92804;P55072;P12883;P23396;P08727;P40938;P78536;P35268;P43487;Q13127;Q6P2Q9;Q7L523;P45378;P13805;P07951;P04843;P11217;P52948;P06748;P06702;P11940;Q15436;P68363;Q14693;Q14112;O43505;O00264;P09972;P63098;Q9UQ80;P21810;O94925;P11498;P13640;P02751;O75369;P09874;…	160	1.42	10642	.4286	0.0021503998876474
MESH:D001165		Arteriovenous Malformations	P68133;P02649;P02751;P14625;P11684;P04792;P17096;P06733;P00338;P01024;P13639;P12277;Q7Z406;Q9NRN5;P52565;P06454;P10451;Q9BYE4;Q14112;P06748;P08727;P23396;O95994;Q71UM5	24	2.91	778	.0786	8.727986204646E-5
MESH:D001168		Arthritis	Q8NF91;O15156;P12109;P35749;P12110;O95994;P23142;P08727;P78536;P40938;P15586;Q13127;P43487;P62258;P12883;P62328;P13805;P06702;P06748;P29508;Q14693;Q14112;O43505;O00264;P11940;Q15436;Q7L523;Q9BXJ9;P20645;P55058;P14618;P18669;P52565;P10451;Q9UP95;Q13813;P55036;P20962;P52209;P06454;P12277;P07108;Q15058;Q9BQI0;O94762;P35609;Q53GI3;Q05639;P17844;P01024;Q99729;Q14240;P08572;P28799;P00338;P08238;P06733;…	82	1.83	4222	.2255	6.2224791243187E-5
MESH:D001170		Arthritis, Infectious	P52209;P10451;P11532;Q9BQI0;P27824;P53396;O94925;P09874;P02751;Q9UBD9;P08670;P14625;P04792;P11142;P06748;P62328;P62258	17	2.07	773	.0557	0.011374445076557
MESH:D001171		Arthritis, Juvenile Rheumatoid	P62258;P62328;P12109;P06748;P11217;Q14112;Q14693;P11142;P28799;Q15113;P04792;Q12841;P14625;P06753;P08670;Q9UBD9;Q66PJ3;P02751;P09874;O94925;P53396;P02649;P68133;P07108;Q9BQI0;P17844;P01024;Q9UP95;P20645;P55058;P52565	31	2.00	1462	.0922	0.0019705776313704
MESH:D001172		Arthritis, Rheumatoid	P55058;P20645;P36871;P52565;Q8IV01;P18669;P14618;Q9UNZ2;Q9ULJ6;Q9NRN5;Q7Z406;Q9BXJ9;Q9BSA4;Q8TEX9;Q6P1M9;Q9UP95;Q13813;P55036;P52209;P06454;P20962;P07477;P10451;Q02930;Q9Y618;Q9BYE4;Q92504;O76094;P01024;P17844;P11532;Q00610;P13639;P17540;Q05639;P08572;P13929;Q8IXK0;Q14240;Q99729;P51858;P55010;P07108;O43707;P12814;P12277;P27824;Q12955;Q9BQI0;O95218;Q8TDM6;O94762;Q15058;P35609;Q9NX31;P09874;O75369;…	150	1.37	10365	.4020	0.0061243703130701
MESH:D001184		Articulation Disorders	P11498;Q13127	2	1.40	135	.0127	0.45588356520809
MESH:D001237		Asphyxia	P28799;P14625;P04792;P68133;P09874;P02751;P06748;P06702;P12883;O95994	10	2.07	455	.0373	0.042684348567456
MESH:D001238		Asphyxia Neonatorum	P11217;P09874;O94925;P11532	4	3.74	101	.0303	0.03811791490463
MESH:D001247		Asthenia	P11532;P01024;P17540;P13639;P08572;P13929;Q99729;Q14240;O95218;P07437;P12277;P27824;Q12955;O43707;P12814;P07108;Q9UNZ2;Q9NRN5;P55058;P14618;P18669;P06454;P20962;P07477;P55036;Q92504;P10451;P21810;P09972;P09874;P02751;P13640;P68133;P53396;P02649;Q9UKV5;O00468;P04792;P09651;P17096;O95229;P14625;P11684;Q13507;P08670;P00338;P08238;P06733;P11142;Q15113;P61978;Q00341;P52655;P52948;O00264;O95994;Q13642;…	71	2.04	3276	.1977	1.2582261413512E-5
MESH:D001249		Asthma	Q00610;P13639;P17540;Q05639;P01024;P17844;P11532;Q8IXK0;P13929;P08572;P55010;Q14240;Q99729;P51858;P07108;P12814;O43707;Q12955;P12277;Q53GI3;P35609;O95218;Q9BQI0;O94762;Q8TDM6;Q9ULJ6;Q9UNZ2;Q7Z406;Q9BXJ9;Q9BSA4;Q8TEX9;P18669;P14618;P52565;Q8IV01;P55058;P36871;Q02930;P10451;Q92504;Q9BYE4;Q9UBF9;Q9Y618;P55036;Q9UP95;Q13813;P07477;P20962;P06454;P52209;O94925;P13861;P21810;P09972;Q9UQ80;P09874;O75369;…	137	1.34	9659	.3676	0.011109472731924
MESH:D001251		Astigmatism	P35609;O94973;P07437;Q9BQI0;P12277;P27824;O43707;P07108;P51858;Q99729;P13929;Q8IXK0;Q05639;P36871;P55058;Q8TEX9;Q9BSA4;Q9BXJ9;Q7Z406;Q9UNZ2;Q9ULJ6;Q9NRN5;P06454;P55036;Q9UBF9;Q92504;O76094;P10451;Q02930;P02751;P09874;Q9UQ80;P09972;O94925;P53396;Q12797;Q9UKV5;Q9Y3P9;Q9P273;O00468;O43150;Q16543;P28799;P00338;P11142;Q15113;P61978;Q92994;P08670;P06753;P14625;O95229;P09651;O15156;Q71UM5;P12109;P12110;…	72	1.48	4601	.1973	0.0078015468822839
MESH:D001260		Ataxia Telangiectasia	P29508;P62258;Q13642;P12109;P14625;P04792;P09651;P06733;P08238;P02649;P53396;Q16543;P21810;O94925;Q9UQ80;P09972;P02751;P09874;P18669;P14618;Q9BXJ9;P10451;P12277	23	2.51	865	.0738	0.00062572282144968
MESH:D001261		Pulmonary Atelectasis	O94925	1	1.08	87	.0084	0.62243909962592
MESH:D001282		Atrial Flutter	P68133;P02649;Q12797;P0C0S8;Q9P273;O94925;P63098;Q9UQ80;P13640;P02751;P09874;P06733;P11142;P00338;P08238;P52655;P46821;O95229;P04792;Q99755;P17096;Q13507;P14625;P06753;P55058;Q8IV01;P18669;P14618;Q9UNZ2;Q9BXJ9;P10451;Q9UBF9;P06454;P20962;P55036;Q13813;P55010;Q14240;P11532;P01024;Q05639;Q53GI3;P35609;Q9BQI0;P07108;Q12955;P12277;P15586;P62258;P12883;Q13642;P12110;P35749;P12109;Q8NF91;P13805;P06702;…	62	1.86	3151	.1730	0.00021771117794507
MESH:D001321		Autistic Disorder	Q9UQ80;P09972;P13861;P21810;O94925;P11498;P13640;P02751;P09874;O75369;Q9UKV5;Q12797;P68133;Q96P70;P02649;P53396;O00468;Q9P273;Q9Y3P9;O43150;P08670;O14654;Q16543;P0C0S8;P08238;P00338;P28799;P06733;P11142;P46821;Q92994;P61978;Q00341;Q15113;P06753;P11684;P14625;Q8WZ42;Q15057;Q12841;O95229;Q99755;P04792;P09651;Q9BXJ9;Q7Z406;Q9BSA4;Q8TEX9;Q9ULJ6;Q9UNZ2;Q9NRN5;P14618;P52565;P18669;Q8IV01;P55058;P36871;…	134	1.39	9122	.3600	0.0056759481715238
MESH:D001327		Autoimmune Diseases	P78536;P23396;P55072;P12883;P62258;Q13642;O95994;P35749;P12109;Q8NF91;Q9NTJ5;Q7L523;P52948;P06702;P29508;P07951;P13805;O00264;Q14693;Q14112;P11940;P07108;P27824;P12277;O94973;P35609;Q53GI3;Q9BQI0;P55010;Q99729;Q14240;P08572;P13639;Q00610;Q05639;P17844;P01024;P10451;P20962;P52209;P55036;Q9UP95;Q13813;P55058;Q8IV01;P18669;P52565;P14618;Q9BXJ9;P09651;P04792;Q99755;P17096;O95229;Q12841;Q66PJ3;P14625;…	82	1.81	4272	.2254	8.1189689016128E-5
MESH:D001342		Autonomic Nervous System Diseases	Q9UQ80;P09972;P21810;P13861;P13640;P02751;P09874;P02649;P53396;P68133;Q9P273;P08670;O14654;P08238;P28799;P00338;P06733;P11142;P46821;P52655;P06753;P14625;O95229;P17096;P04792;P09651;Q9BXJ9;Q7Z406;Q9UNZ2;P14618;P52565;P18669;Q8IV01;P55058;Q13813;P55036;P52209;P06454;P20962;P10451;Q92504;Q9UBF9;P01024;Q05639;Q00610;Q9BQI0;Q53GI3;P35609;P12277;P27824;Q12955;P11940;P68363;Q14112;Q14693;O00264;Q8IY17;…	75	1.62	4371	.2059	0.0013950346290178
MESH:D001437		Bacteriuria	P52209	1	2.95	32	.0183	0.33276356242397
MESH:D001469		Barotrauma	P46821	1	1.50	63	.0106	0.52022937807259
MESH:D001477		Bartter Syndrome	P62328;P12883;P62258;P06748;P27824;Q9BQI0;P11532;P10451;Q9UP95;P52209;P08670;P53396;O94925;P02751;P09874;P04792;P14625;Q9UBD9;P11142	19	2.09	856	.0611	0.0074867010723346
MESH:D001523		Mental Disorders	O94925;P21810;P09972;P13861;Q9UKV5;P63098;P09874;Q9UQ80;P13640;P02751;P11498;O75369;P27824;Q12797;P02649;P53396;Q5F1R6;P68133;O00468;Q9P273;Q9UQP3;Q16769;Q6NZY4;Q9Y3P9;Q9UKA4;Q16543;O43150;P0C0S8;P0C0S8;Q9NX38;O14654;P11142;P55010;P50402;P08238;P06733;P61978;Q00341;Q92994;Q15113;P46821;P28799;P00338;P04792;Q12841;O95229;P17096;Q99755;P09651;P08670;Q9UBD9;Q15057;Q13507;Q8WZ42;P14625;P11684;P06454;…	160	1.26	11935	.4278	0.027149249083071
MESH:D001528		Behcet Syndrome	P11532;P01024;Q05639;P13639;P08572;P55010;P51858;P12277;Q12955;P27824;O43707;P07108;Q9NX31;Q15058;Q8TEX9;Q6P1M9;Q9UNZ2;Q9ULJ6;Q9NRN5;Q8IV01;P36871;Q13813;P55036;P20962;P52209;O76094;Q92504;Q02930;P10451;Q9NX38;P08670;Q12797;Q9UKV5;P02649;P53396;Q6NZY4;P63098;P09972;O94925;P09874;P02751;O75369;P11498;P13640;P04792;O95229;Q12841;P06753;P14625;Q13507;Q15057;P61978;Q00341;P08238;P50402;P11142;Q9UPU5;…	76	1.46	4918	.2077	0.0083784835604382
MESH:D001650		Bile Duct Neoplasms	P01024	1	2.95	32	.0183	0.33276356242397
MESH:D001660		Biliary Tract Diseases	P06702;P04843;P52948;P13805;Q14693;Q14112;O00264;O43505;Q15436;P11940;P12109;Q71UM5;Q8N4Q1;Q7KZF4;O15156;Q9H2U2;P12110;Q01844;O95994;P06748;P23142;P23396;P40938;P78536;P35268;Q13127;P43487;P11586;P11055;P62328;Q92804;P62258;P55072;P12883;P21810;O94925;P63098;P09972;O75369;P02751;P09874;P13640;P11498;Q12797;Q9UKV5;P02649;P53396;P68133;O14654;P08670;Q9P273;P00338;P28799;P08238;P11142;P06733;P50402;…	115	1.45	7501	.3103	0.0033021896605249
MESH:D001661		Biliary Tract Neoplasms	P27824;Q12955;P12277;P10451;P52655;P09874;Q13642;O95994	8	2.07	364	.0320	0.065490376495026
MESH:D001714		Bipolar Disorder	P14618;P18669;Q8IV01;P20645;P55058;P36871;Q8TEX9;Q6P1M9;Q9BSA4;Q7Z406;Q9BXJ9;Q9UNZ2;Q9ULJ6;Q9NRN5;P20962;P52209;P06454;Q9UP95;Q13813;P55036;Q92504;O76094;Q9UBF9;P10451;Q02930;P12277;Q12955;P27824;O43707;P07108;Q9BQI0;Q15058;O94973;P35609;Q53GI3;P07437;Q9NX31;P11532;P01024;Q05639;P13639;Q8IXK0;P08572;P13929;P51858;Q99729;P55010;P06733;P50402;P11142;P08238;P28799;P00338;Q92994;P46821;Q00341;P61978;…	134	1.34	9410	.3598	0.010680748965904
MESH:D001724		Birth Weight	Q15431;P06702;P11940;Q8NF91;P62258;P12883;P78536;P40938;P06733;P00338;P08238;P46821;P17096;Q99755;P06753;Q9UQ80;O94925;P13861;P09874;P11498;Q9P273;P68133;P02649;P14618;Q9BXJ9;Q13813;Q05639;Q00610;P12277;P07437;Q53GI3;P35609;Q9BQI0	33	1.43	2170	.0944	0.05648255215838
MESH:D001749		Urinary Bladder Neoplasms	P40938;Q13127;P35268;P23396;P43487;P15586;O94925;P13861;P62328;P11055;P78536;P08727;P62258;Q92804;P55072;P11586;P19237;Q13642;P23142;P08590;O95994;P06748;P12109;P35749;Q01844;Q7KZF4;Q8NF91;O15156;Q9H2U2;P12883;P12110;Q71UM5;O14950;Q8N4Q1;Q6P2Q9;P68363;Q15436;P11940;Q14693;Q9UPU5;Q14112;P06753;Q8IY17;O43505;P11217;P29508;P04843;P52948;P07951;P06702;Q15431;P13805;P08572;P17540;P13639;Q14240;Q8IXK0;…	176	1.32	12590	.4701	0.0095310084563295
MESH:D001752		Blast Crisis	P11217	1	2.70	35	.0169	0.35322015530981
MESH:D001764		Blepharospasm	P06702;P11532;O94973;Q12955;P14618;P20962;Q92504;P10451;Q8WZ42;P04792;P06733;P09972;P63098;P13861;O00468	15	2.02	699	.0502	0.019542729553788
MESH:D001766		Blindness	O00468;Q9P273;P08670;P0C0S8;P68133;P53396;P02649;P21810;O94925;P63098;Q9UQ80;P09972;P02751;P09874;P13640;P06733;P11142;P28799;P00338;P08238;P46821;Q92994;P52655;Q15113;P04792;P09651;Q99755;P17096;O95229;Q12841;Q13507;Q66PJ3;P14625;P06753;P10451;Q92504;P20962;P06454;P52209;Q13813;Q9UP95;P55036;P14618;P52565;P18669;P55058;P20645;P36871;Q9NRN5;Q9UNZ2;Q7Z406;Q9BXJ9;Q12955;P27824;P12277;P12814;P07108;…	92	1.67	5204	.2509	0.00029855129862058
MESH:D001791		Blood Platelet Disorders	P12883;P62258;P62328;P43487;Q13127;P08727;P23396;P40938;P23142;O95994;Q01844;P12110;Q71UM5;P12109;O15156;Q9H2U2;Q8NF91;P07951;P45378;P13805;Q14112;O43505;O00264;Q15436;O75643;P11940;Q6P2Q9;Q7L523;P01024;Q00610;Q05639;Q8IXK0;P13639;P08572;P13929;P55010;P51858;Q99729;P12277;Q12955;P27824;Q969S2;O43707;P07108;O94973;P35609;Q96FV9;Q53GI3;P07437;Q9BQI0;P10451;Q02930;O76094;Q92504;Q9UBF9;Q13043;P06454;…	101	1.47	6478	.2736	0.0033499758680152
MESH:D001848		Bone Diseases, Developmental	Q9NTJ5;O15156;P12109;Q71UM5;Q8N4Q1;P12110;Q01844;O95994;P06748;Q13642;P78536;P40938;P08727;P23396;P43487;P35268;P11586;P19237;P62258;P12883;P55072;Q7L523;Q6P2Q9;P11217;P04843;P06702;P07951;P45378;P13805;O00264;O43505;Q14112;Q14693;P11940;O75643;Q15436;Q9BQI0;O95218;Q8TDM6;Q15058;P61201;Q96FV9;P07437;P35609;Q9H6A9;O94973;P07108;P12814;O43707;P27824;Q12955;P12277;Q96F44;Q99729;P51858;P55010;P08572;…	137	1.42	9133	.3680	0.0033499758680152
MESH:D001849		Bone Diseases, Endocrine	O94925;P08670;Q9UQP3;Q96P70;P00338;P10451;Q8IV01;P13639;P08572;Q14240;Q14112;P06702;P29508	13	1.30	945	.0411	0.25865372836059
MESH:D001851		Bone Diseases, Metabolic	P02751;P09874;P13640;P09972;Q9UQ80;O94925;P08670;O43150;Q16543;O00468;Q9UQP3;Q9Y3P9;Q9P273;Q96P70;P68133;P53396;Q9UKV5;Q12797;O95229;P09651;P06753;P14625;Q15113;P61978;Q00341;Q92994;P28799;P00338;P11142;P06454;Q9UP95;P55036;P10451;Q02930;O76094;Q92504;Q13043;Q9UBF9;Q9NRN5;Q9ULJ6;Q9UNZ2;Q9BSA4;Q7Z406;Q9BXJ9;Q8TEX9;P36871;P55058;Q8IV01;O43707;P07108;Q969S2;P12277;Q12955;P27824;O94973;P35609;P07437;…	89	1.47	5718	.2420	0.0049732615083784
MESH:D001859		Bone Neoplasms	P02751;P09874;O75369;P09972;Q9UQ80;P63098;P21810;Q66PJ3;Q16543;P02649;P53396;Q9UKV5;Q12797;Q12841;P04792;Q13507;Q15057;P06753;P14625;Q15113;P28799;P00338;P11142;P20962;P52209;P10451;Q9UP95;Q92504;Q13043;Q9Y618;P55058;P52565;P14618;Q8TEX9;Q9NRN5;Q9ULJ6;P07108;P12277;Q96F44;P07437;Q96FV9;O95218;P01024;P17844;P13639;Q00610;P08572;Q8IXK0;P55010;Q99729;P12109;Q71UM5;Q13642;P23142;O95994;P12110;P62328;…	72	1.83	3705	.1992	0.00012529136207838
MESH:D001862		Bone Resorption	Q9UPU5;P11940;Q14693;P08727;P78536;P62258;P12883;O95994;Q13642;Q71UM5;P35749;Q8NF91;Q99729;Q05639;P01024;Q9BQI0;Q15058;Q53GI3;P07437;P35609;P12277;Q12955;Q96A08;Q969S2;Q9NRN5;Q8TEX9;Q9BXJ9;P14618;Q9Y618;Q13043;Q9BYE4;P10451;Q13813;P11142;P06733;P00338;P08238;Q15113;P46821;P14625;P06753;Q8WZ42;P08670;P04792;Q99755;P17096;O95229;P02649;Q9P273;P13861;O94925;Q9UQ80;P09874;P02751	54	1.74	2921	.1513	0.0013606384087035
MESH:D001883		Borderline Personality Disorder	P09972;P13861;P06733;P20962;P10451;Q92504;P14618;P06702	8	1.98	381	.0316	0.078735906163368
MESH:D001913		Bowen's Disease	P02649;P68133;P09874;P13861;O94925;P00338;P28799;P06733;Q9BQI0;Q15058;P07437;P14618;P78536;P12110;P06702;Q7L523	16	1.32	1140	.0491	0.20843934668371
MESH:D001919		Bradycardia	P01024;P17844;P11532;Q05639;Q00610;P13639;P17540;Q99729;Q14240;P51858;P55010;Q8IXK0;P08572;P13929;O94762;Q8TDM6;Q9BQI0;O95218;Q15058;P61201;P07437;Q53GI3;Q96FV9;P35609;Q9H6A9;O94973;P12277;Q96F44;Q12955;P27824;Q969S2;P07108;P12814;O43707;P10451;Q02930;Q9UP95;Q92504;O76094;Q9BYE4;Q13043;Q9Y618;Q9UBF9;P52209;P06454;P20962;P07477;Q13813;P55036;P14618;P52565;P18669;Q8IV01;P55058;P20645;P36871;Q9BXJ9;…	162	1.37	11183	.4336	0.0050676516530853
MESH:D001925		Brain Damage, Chronic	P11532;Q05639;P12277;Q12955;P35609;Q53GI3;Q9BQI0;P10451;Q13813;P52565;P14618;P18669;Q9BXJ9;P09874;P02751;P11498;P13861;O94925;P09972;P63098;Q9UQ80;O00468;Q9P273;P11142;P06733;P08238;P46821;P06753;P17096;P04792;P68363;P11940;Q8NF91;Q13127;P19237;P12883;P62258	37	2.02	1732	.1080	0.00081860477953964
MESH:D001926		Brain Death	P62258;P12109;Q14693;Q14112;P04792;Q12841;P14625;Q15113;P28799;P11142;Q66PJ3;P09874;P52565;P55058;Q9UP95;Q9BQI0;P07108;P01024;P17844	19	1.73	1035	.0592	0.03276549449498
MESH:D001927		Brain Diseases	P17844;P01024;P11532;Q05639;P17540;P13639;Q00610;P08572;Q8IXK0;P13929;P55010;P51858;Q14240;Q99729;P07108;P12814;O43707;Q12955;P27824;P12277;Q9BQI0;O95218;Q8TDM6;O94762;Q15058;Q53GI3;Q96FV9;P07437;Q9NX31;P35609;O94973;Q9UP95;P10451;Q02930;Q9UBF9;Q9Y618;Q13043;Q9BYE4;O76094;Q92504;Q13813;P55036;P52209;P06454;P20962;P55058;P20645;P36871;P52565;P14618;P18669;Q8IV01;Q9BXJ9;Q7Z406;Q9BSA4;Q8TEX9;Q6P1M9;…	171	1.23	13134	.4565	0.043219247111965
MESH:D001930		Brain Injuries	P62258;Q92804;P12883;P55072;P40938;P62328;P11586;P11055;P19237;P15586;P78536;P43487;P23396;P08727;Q01844;P12110;P13535;O95994;P06748;Q13642;P23142;Q9H2U2;O15156;Q7KZF4;Q8NF91;Q71UM5;O14950;P12109;Q7L523;Q6P2Q9;P07951;P13805;P45378;P06702;P11217;P04843;P11940;O75643;Q9UPU5;P68363;Q15436;Q14693;O00264;Q14112;O43505;O95229;Q12841;P04792;P09651;P17096;Q99755;P08670;Q9UBD9;Q13507;Q8WZ42;Q15057;P14625;…	152	1.33	10742	.4071	0.0095591741933956
MESH:D001943		Breast Neoplasms	P01024;P17844;P11532;Q00610;P13639;P17540;Q05639;P51858;Q14240;Q99729;P55010;P13929;P08572;Q8IXK0;O43707;P12814;P07108;Q96A08;Q969S2;Q96F44;P12277;P27824;Q12955;Q96FV9;Q53GI3;P07437;Q9NX31;Q9H6A9;P35609;O94973;O95218;Q9BQI0;O94762;Q8TDM6;Q15058;P61201;Q9UP95;P19474;P10451;Q02930;Q92504;O76094;Q9BYE4;Q9Y618;Q13043;P20962;P07477;P52209;P06454;P55036;Q13813;Q8IV01;P14618;P52565;P18669;P20645;P55058;…	184	1.30	13397	.4911	0.013352957146132
MESH:D001984		Bronchial Neoplasms	P06702;P08727;P40938;P08670;P14625;P04792;P09651;Q99755;P02751;P09874;P10451;Q92504;P27824	13	1.62	755	.0428	0.093871885978679
MESH:D001986		Bronchial Spasm	P27824;P12277;P12814;Q53GI3;Q9NX31;P07437;P35609;Q9BQI0;O95218;P13929;Q8IXK0;P08572;P55010;Q99729;P13639;Q05639;P01024;P11532;P10451;Q02930;P06454;P52209;Q13813;P55036;Q9ULJ6;Q9UNZ2;Q9NRN5;Q7Z406;Q9BXJ9;P36871;P14618;P18669;P09874;P02751;P13640;O94925;P21810;P09972;Q9UQ80;P0C0S8;Q9Y3P9;Q9P273;O00468;P53396;P02649;P68133;Q9UKV5;P17096;P09651;P04792;O95229;Q12841;P14625;P06753;P08670;Q13507;P28799;…	81	1.79	4278	.2226	0.00011781014506984
MESH:D001989		Bronchiolitis Obliterans	P10451;Q13813;P14618;Q9BXJ9;Q9ULJ6;P11532;P01024;Q05639;Q9BQI0;P35609;Q53GI3;P12277;P46821;P08238;P00338;Q9UBD9;P06753;P11684;P04792;P17096;Q9P273;Q9UQ80;P02751;P09874;P11940;P06702;Q8NF91;P62258;P12883	29	1.49	1841	.0842	0.050674655654634
MESH:D001996		Bronchopneumonia	P11586;P62328;P06748;P12109;P07951;Q14693;P02751;P09874;P09972;P21810;O00468;P28799;Q15113;P04792;P17096;O95229;Q12841;P08670;P06753;P01024;P08572;P12814;P36871;Q9NRN5;P52209;P10451;Q9UP95	27	2.53	1005	.0845	0.00021236325767445
MESH:D001997		Bronchopulmonary Dysplasia	Q9UP95;P10451;P52209;P06454;Q13813;Q9BXJ9;Q7Z406;P55058;P14618;P12277;P35609;O94762;P08572;Q99729;Q14240;P01024;Q05639;P14625;P08670;Q9UBD9;P04792;Q15113;P46821;P52655;P28799;P08238;P06733;P11142;P53396;P02649;O94925;Q9UQ80;P09874;P02751;O75369;P13640;Q14112;O43505;Q15436;P13805;P06702;P29508;Q7L523;P12109;P06748;O95994;Q13642;P23142;O15156;P35749;P62328;P40938;P62258;P78536;P08727;P43487;P15586	57	2.00	2687	.1606	8.3220873744382E-5
MESH:D002006		Brucellosis	P06454;P10451;P07108;P14625;Q99755;P04792;P11142;P53396;P06702;Q9NTJ5	10	2.87	329	.0415	0.0078015468822839
MESH:D002056		Burns	P02751;P09874;O94925;P02649;P53396;P46821;P00338;P08238;P06733;P14625;P08670;Q9UBD9;P09651;P04792;P11532;P11142;P27824;P07108;P06454;P52209;P55036;P10451;P18669;Q9UNZ2;Q7Z406;P62258;P62328;P78536;P06748;O95994;Q01844;P08590;P52948;P06702;Q14112	35	2.32	1426	.1044	0.00014633042708515
MESH:D002057		Burns, Chemical	O95994;P06748;P04792;P28799;P09874;P02751	6	2.04	278	.0266	0.10667021385815
MESH:D002105		Cadmium Poisoning	P29508;P52948;P62258;P62328;P12110;P12109;Q13642;P08572;P51858;P12277;P10451;P20962;P18669;P52565;P14618;Q9BXJ9;P14625;P08670;P04792;P09651;P11142;P06733;P08238;P68133;P02649;P53396;Q16543;Q9UQ80;O94925;P21810;P09874;P02751;P13640	33	2.67	1165	.1010	2.641719305316E-5
MESH:D002114		Calcinosis	P13640;P11498;P02751;P09874;O75369;P21810;O94925;Q9UQ80;P63098;P09972;Q9NX38;Q66PJ3;P0C0S8;O00468;Q9UQP3;Q5THJ4;Q9Y3P9;P53396;P02649;P68133;Q96P70;Q6NZY4;Q12797;P08238;P28799;P00338;P06733;P50402;P11142;Q00341;Q15113;P17096;P04792;O95229;Q12841;P08670;Q15057;Q13507;P14625;Q9BXJ9;Q8TEX9;Q6P1M9;Q9UNZ2;Q9ULJ6;Q9NRN5;Q8WYA6;Q8WU90;P14618;P52565;Q8IV01;P55058;P36871;P20962;P52209;P55036;Q13813;P10451;…	113	1.51	7047	.3054	0.0013416444469507
MESH:D002128		Calcium Metabolism Disorders	Q14112;P06702;P29508;P11532;P13639;P08572;Q14240;P27824;P10451;P52209;Q8IV01;P14625;P08670;P11142;P00338;Q96P70;Q9UQP3;O94925;P09874	19	1.72	1044	.0591	0.035002819793708
MESH:D002137		Calculi	P68133;P06753;P12883	3	2.98	95	.0237	0.10920322984369
MESH:D002177		Candidiasis	P06733;P08670;P09874;P13640;P06702;P12883	6	2.05	276	.0267	0.10433156211945
MESH:D002178		Candidiasis, Chronic Mucocutaneous	P08670	1	1.23	77	.0091	0.58303442425101
MESH:D002189		Marijuana Abuse	P09874;P63098;P11142;P14618	4	1.92	197	.0207	0.198013273704
MESH:D002277		Carcinoma	P13805;P45378;P07951;P06702;P04843;P11217;P52948;O00264;Q14112;O43505;Q8IY17;Q15436;P68363;P11940;Q14693;Q7L523;Q6P2Q9;P12109;P12110;Q01844;O95994;P06748;Q13642;P23142;Q9H2U2;O15156;Q7KZF4;Q9NTJ5;Q71UM5;Q8N4Q1;P35749;Q13127;P15586;P35268;P08727;P23396;P43487;P78536;P40938;P62328;P11055;P19237;P11586;P12883;P55072;P62258;P20645;P55058;P36871;P14618;P52565;P18669;Q8IV01;Q9BSA4;Q9BXJ9;Q7Z406;Q8TEX9;…	156	1.40	10476	.4180	0.0028682601705697
MESH:D000141		Acidosis, Renal Tubular	Q9UP95;P10451;Q9UNZ2;P18669;P13639;P17540;P01024;P12277;P27824;P0C0S8;P02649;Q9UKV5;P63098;O94925;P02751;P09874;P08670;P06753;P14625;Q99755;P04792;P61978;P08238;P06733;P11142;P62258;P11055;P23396;P40938;P06702;P11217;Q7L523	32	2.40	1260	.0969	0.00015518068712634
MESH:D000152		Acne Vulgaris	P09874;P02751;O75369;Q13642;P11498;P13640;O94925;P21810;P63098;Q9UQ80;P09972;P53396;P02649;Q6NZY4;Q9UKV5;Q12797;Q16543;P0C0S8;Q9P273;Q9UKA4;Q9Y3P9;Q5THJ4;O00468;Q9UQP3;P11142;P06733;P08238;P28799;P00338;Q15113;Q92994;P52655;P46821;P04792;Q99755;Q12841;P14625;P11684;P06753;P08670;Q66PJ3;P06454;P20962;P52209;Q9UP95;Q13813;P55036;P10451;Q13043;Q9Y618;Q92504;P14618;Q96P26;P52565;P55058;P20645;P36871;…	133	1.77	7091	.3594	8.8231354525838E-6
MESH:D000163		Acquired Immunodeficiency Syndrome	P12883;Q8TDM6;P11532;P09874;P13640;Q00341	6	1.02	553	.0212	0.55837748884041
MESH:D000168		Acrocephalosyndactylia	P09874;P10451;Q9Y618	3	1.54	184	.0160	0.35279553303938
MESH:D000169		Acrodermatitis	Q92504;P10451;Q13813;P06454;P07477;Q7Z406;P55058;P01024;Q05639;P55010;P12277;P09874;Q13642;P02751;P13640;P53396;Q15113;P46821;P28799;P11142;P06753;P04792;P12883;Q92804;P78536;O95994;P06702;Q14112	28	2.08	1272	.0847	0.0019573668943566
MESH:D000172		Acromegaly	P12277	1	.87	109	.0072	0.69841663520528
MESH:D000208		Acute Disease	P13805;P45378;P07951;P11940;O75643;Q15436;O00264;O43505;Q14112;Q7L523;Q6P2Q9;Q01844;P12110;Q71UM5;O15156;P12109;Q13127;P43487;P08727;P62258;P27824;P12277;P07108;O43707;Q9BQI0;P35609;O94973;P07437;Q99729;P51858;P13929;Q8IXK0;Q05639;P36871;P55058;P18669;Q9BSA4;Q9BXJ9;Q7Z406;Q8TEX9;Q9NRN5;Q9UNZ2;Q9ULJ6;P55036;P06454;P10451;Q02930;O76094;Q92504;Q9UBF9;P53396;Q9UKV5;Q12797;Q16543;O43150;Q9P273;Q9Y3P9;…	75	1.48	4789	.2052	0.0069643442488254
MESH:D000210		Acute-Phase Reaction	P78536;Q14693;Q9UPU5;P09874;Q13642	5	.97	486	.0183	0.60776647491899
MESH:D000230		Adenocarcinoma	P12883;P55072;P62258;P62328;P19237;P11055;P11586;P15586;Q13127;P43487;P35268;P78536;P40938;P08727;P23396;P12109;P35749;O14950;Q9H2U2;Q71UM5;O15156;Q8NF91;Q7KZF4;P12110;Q01844;P23142;O95994;P06748;P06702;P11217;P04843;P07951;Q15431;P13805;P45378;P68363;Q15436;Q9UPU5;P11940;O75643;Q14693;Q14112;O00264;Q8IY17;O43505;Q7L523;Q6P2Q9;P11532;P01024;P17844;Q05639;P13639;P17540;Q00610;Q8IXK0;P13929;P08572;…	169	1.27	12525	.4515	0.022247847168274
MESH:D000236		Adenoma	Q7L523;Q14693;Q14112;O00264;P68363;Q15436;P11940;P07951;P13805;P06702;P23142;P06748;O95994;P12110;P08590;Q7KZF4;Q71UM5;O15156;Q9H2U2;P12109;P35749;P08727;P23396;P40938;P78536;Q13127;P15586;P43487;P35268;P55072;P12883;P62258;P11586;P11055;P19237;P62328;P12277;Q96F44;Q12955;P07108;Q969S2;O43707;P12814;Q53GI3;P07437;Q9NX31;O94973;Q9BQI0;Q15058;Q00610;P13639;P17540;Q05639;P01024;P17844;P11532;P55010;…	137	1.49	8658	.3684	0.00096057861410369
MESH:D002278		Carcinoma in Situ	P14625;P06753;Q8WZ42;P04792;O95229;Q99755;P06733;P11142;P00338;O94925;P13861;P12277;Q96A08;Q15058;P07437;P01024;P10451;Q9Y618;Q9BYE4;Q9NRN5;Q8TEX9;P14618;P78536;P08727;P35749;Q71UM5;Q13642;O95994	28	2.31	1143	.0859	0.00055131577312003
MESH:D002282		Adenocarcinoma, Bronchiolo-Alveolar	P11532;Q9BSA4;P10451;P04792	4	1.11	339	.0164	0.51701575577056
MESH:D002283		Carcinoma, Bronchogenic	P12109;Q13642;Q71UM5;P62328;P11055;P23396;P08727;Q14693;Q14112;Q7L523;P55058;P52565;Q9UP95;P10451;Q92504;P11532;P17844;P01024;P17540;P13639;P07108;P12277;P27824;O94925;P09972;P09874;P02751;Q66PJ3;O00468;Q9UKV5;P02649;P61978;Q15113;P28799;P08238;P11142;Q12841;P04792;P09651;P08670;P14625	41	1.84	2097	.1177	0.0017820968323613
MESH:D002289		Carcinoma, Non-Small-Cell Lung	P62328;P40938;P11586;P62258;P55072;P43487;P08727;P78536;Q13127;P35268;P06748;O95994;P23142;Q13642;P12109;P12110;Q01844;Q7KZF4;Q9H2U2;O15156;Q71UM5;O00264;Q14112;O43505;Q14693;Q9UPU5;O75643;P11940;Q15436;P06702;P52948;P07951;P45378;Q15431;P13805;Q7L523;Q6P2Q9;O94925;P21810;P09972;Q9UQ80;P63098;P09874;P02751;P13640;P53396;P02649;P68133;Q9UKV5;Q12797;Q16769;Q9UQP3;O00468;Q9UKA4;Q9Y3P9;Q9P273;O43150;…	133	1.56	8022	.3583	0.00029855129862058
MESH:D002291		Carcinoma, Papillary	P55072;P11586;Q13127;P08727;Q13642;O95994;P06748;P06702;P68363;Q8IY17;O94925;P09972;P09874;P02751;O75369;P13640;Q12797;Q9UKV5;Q16543;P04792;O95229;P09651;P17096;P14625;P06753;P11142;P08238;P00338;P46821;Q15113;P61978;Q9NRN5;P55058;P36871;P10451;Q02930;P07477;P52209;Q13813;Q12955;P27824;Q05639;Q00610;P13639;P55010	45	2.30	1848	.1306	3.0535584191429E-5
MESH:D002292		Carcinoma, Renal Cell	P55010;Q99729;P51858;Q8IXK0;P08572;P13929;P13639;P17540;Q00610;P11532;P01024;P17844;P27824;Q12955;P12277;Q96F44;O43707;P12814;P07108;Q969S2;Q8TDM6;Q9BQI0;O95218;O94973;Q96FV9;Q53GI3;P07437;P55036;P52209;P06454;P20962;P10451;Q9UP95;Q13043;Q9Y618;O76094;Q92504;Q9BYE4;P36871;P55058;P20645;P14618;P52565;P18669;Q8IV01;Q9NRN5;Q9ULJ6;Q9UNZ2;Q7Z406;Q9BSA4;Q8TEX9;P61978;Q15113;Q00341;Q92994;P46821;P52655;…	139	1.34	9754	.3729	0.009787190196213
MESH:D002294		Carcinoma, Squamous Cell	O43505;O00264;Q14112;Q15436;Q14693;Q9UPU5;P11940;P06702;P29508;P11217;P04843;P52948;P13805;Q15431;P07951;Q7L523;P08727;P23396;P43487;P78536;Q13127;P15586;P35268;P11586;P11055;P19237;P62328;P40938;P55072;P12883;Q92804;P62258;Q71UM5;P35749;Q8NF91;Q7KZF4;Q9H2U2;O15156;P06748;O95994;Q13642;P23142;Q01844;P12110;P12109;P61978;Q15113;Q00341;Q92994;P52655;P00338;P28799;P08238;P11142;P50402;P06733;P06753;…	162	1.38	11079	.4336	0.0040585037583133
MESH:D000306		Adrenal Cortex Neoplasms	P08727;O95994;P12110;P35609;Q9Y618;P04792;P68133;Q16769;P02751;P09874;O75369	11	2.02	515	.0396	0.040572146731917
MESH:D000307		Adrenal Gland Diseases	P09874;Q13642;P02751;P13640;P53396;P04792;Q12841;P08670;P46821;P11142;P28799;P08238;P06454;Q13813;P55058;Q7Z406;P12277;P01024;Q05639;O95994;P78536;Q14112;P06702	23	1.74	1244	.0698	0.020546861176244
MESH:D000308		Adrenocortical Hyperfunction	P09972;P63098;Q9UQ80;P21810;O94925;Q13642;P09874;P02751;P11498;Q9P273;Q16543;Q9UKV5;Q12797;P68133;P02649;P53396;P08670;P06753;P14625;P11684;Q12841;P04792;P17096;P52655;Q92994;Q15113;P06733;P11142;P00338;P28799;Q92504;Q9BYE4;Q9Y618;P10451;Q9UP95;P06454;P20962;P52209;P14618;P52565;Q96P26;P55058;P20645;P36871;Q9NRN5;Q8WYA6;Q8TEX9;Q9BXJ9;Q7Z406;O95218;Q96FV9;Q9H6A9;P35609;P07108;O43707;P12814;P12277;…	100	1.97	4786	.2736	3.3224049264835E-6
MESH:D000310		Adrenal Gland Neoplasms	P06702;P07951;P13805;P45378;Q14112;O00264;O43505;Q15436;P11940;O75643;Q7L523;Q6P2Q9;P78536;P08727;P15586;P43487;P62258;P12883;P55072;P62328;P19237;P11055;O95994;P23142;P12110;Q01844;Q71UM5;O15156;P35749;P12109;Q05639;Q00610;P01024;P17844;Q8IXK0;P13929;P55010;P51858;Q14240;Q99729;P12277;P27824;P07108;P12814;O43707;P35609;O94973;P07437;Q9BQI0;Q7Z406;Q9BSA4;Q9BXJ9;Q8TEX9;Q9ULJ6;Q9UNZ2;Q9NRN5;P55058;…	104	1.60	6132	.2822	0.00047509865223944
MESH:D000347		Afibrinogenemia	P01024	1	.89	106	.0073	0.68927613403233
MESH:D000361		Agammaglobulinemia	P01024;P10451;P11142;P06753;P08670;P02751;P02649	7	2.62	252	.0323	0.03276549449498
MESH:D000377		Agnosia	P52209	1	3.37	28	.0205	0.30265577478566
MESH:D000380		Agranulocytosis	P06702;P07951;P45378;P13805;Q15436;P11940;O75643;Q14693;Q14112;O43505;O00264;Q6P2Q9;Q7L523;P62328;P62258;P12883;Q13127;P43487;P40938;P23396;P08727;Q8NF91;O15156;Q71UM5;P12109;Q9H2U2;P12110;Q01844;O95994;P06748;P23142;P06753;P11684;P14625;Q66PJ3;P08670;Q9UBD9;Q13507;P17096;P04792;P09651;Q12841;O95229;P06733;P11142;P08238;P00338;P28799;P46821;Q92994;Q00341;P61978;Q15113;Q9P273;Q9Y3P9;O00468;Q16543;…	126	1.51	7880	.3396	0.00098678758898739
MESH:D000381		Agraphia	Q9UP95;P55058;P52565;P07108;P17844;P01024;P09874;Q15113;P28799;P11142;Q12841;P04792;Q66PJ3;P14625;P12109;Q14112;Q14693	17	1.98	808	.0553	0.016058778706188
MESH:D000386		AIDS-Related Complex	P12883;Q00341;P13640;P11532;Q8TDM6	5	1.05	451	.0187	0.54720252438879
MESH:D000405		Akinetic Mutism	P10451;Q13043;Q92504;O76094;P20962;Q9UP95;Q9BSA4;P55058;P20645;P14618;P52565;P01024;P17844;Q00610;P08572;P55010;Q96FV9;P07437;O94973;P12277;P27824;P07108;P02751;P09874;P13861;P09972;P02649;P68133;Q9UKV5;P28799;P00338;P11142;P06733;Q15113;P04792;P09651;Q12841;P14625;P08670;Q66PJ3;P06702;P13805;Q14693;Q14112;Q15436;P12883;P62258;P62328;Q13127;P43487;P40938;Q71UM5;P12109;Q9H2U2;O95994;P23142;Q13576	57	2.18	2471	.1615	1.5827438608284E-5
MESH:D000419		Albuminuria	P23142;O95994;P06748;P12110;Q01844;O14950;P12109;P35749;Q71UM5;O15156;P40938;P78536;P23396;P08727;P43487;Q13127;P62328;P11586;P11055;P62258;P12883;Q14112;O00264;Q14693;P07951;P06702;P29508;P52948;P11217;P08670;P14625;P11684;P06753;Q12841;O95229;P04792;Q99755;Q15113;P61978;Q00341;P46821;P06733;P11142;P00338;P28799;P08238;Q9UKV5;Q12797;P68133;P0C0S8;P0C0S8;Q96P70;P02649;P53396;Q9P273;O00468;Q16769;…	107	1.89	5351	.2916	5.9137173221389E-6
MESH:D002305		Cardiac Tamponade	P01024;P17844;P13639;Q05639;O94762;P07108;P12277;P27824;Q12955;Q9UP95;Q13813;P06454;P20962;P10451;Q92504;P14618;P52565;P55058;Q7Z406;Q9UKV5;P02649;P53396;P13861;O94925;P09972;P13640;P11498;P02751;P09874;O95229;Q12841;P04792;P08670;Q66PJ3;P06753;P14625;P11142;P06733;P28799;P00338;P08238;P61978;Q15113;P46821;P52655;P12109;P35749;Q13642;O95994;Q01844;P40938;Q13127;P23396;P78536;Q14693;Q14112;P06702;…	58	2.18	2508	.1642	1.349397800245E-5
MESH:D002310		Cardiomyopathy, Alcoholic	P52948;P78536;Q01844;P08590;P08238;P00338;P06733;P04792;P09651;P09874;P02751;P53396;Q9UNZ2;P18669;P10451;P06454;P55036;P13639	18	2.91	583	.0628	0.00053337225048031
MESH:D002311		Cardiomyopathy, Dilated	P17540;Q00610;Q05639;P01024;P11532;P13929;P08572;Q8IXK0;P51858;Q99729;Q14240;Q12955;P27824;P12277;P07108;P12814;O43707;O94762;Q9BQI0;P07437;Q53GI3;P35609;O94973;P55036;Q9UP95;Q13813;P06454;P52209;P20962;P10451;Q02930;O76094;Q92504;Q9UBF9;P18669;P14618;P52565;P55058;P36871;Q9UNZ2;Q8WU90;Q8WYA6;Q9BXJ9;P53396;P02649;Q6NZY4;P68133;Q9UKV5;Q12797;P0C0S8;P0C0S8;Q16543;Q9P273;Q9Y3P9;O00468;P02751;P09874;…	128	1.86	6489	.3467	3.1979447799759E-6
MESH:D002318		Cardiovascular Diseases	O15156;Q9H2U2;Q71UM5;Q8NF91;Q7KZF4;P12109;P35749;Q8N4Q1;P23142;Q13642;P06748;O95994;P12110;Q01844;P08590;P62328;P40938;P11586;P11055;P19237;P62258;Q92804;P12883;P55072;P43487;Q13127;P35268;P08727;P78536;P23396;P11940;Q15436;P68363;O00264;Q14693;O43505;Q8IY17;Q14112;P07951;P45378;P13805;P06702;P29508;P11217;P04843;P52948;Q6P2Q9;Q9UBD9;Q15057;Q8WZ42;Q13507;Q66PJ3;P08670;P11684;P06753;P14625;O95229;…	159	1.30	11521	.4253	0.015397290641661
MESH:D002375		Catalepsy	Q16543;P0C0S8;P0C0S8;Q9NX38;O14654;Q9P273;Q16769;O00468;Q12797;Q9UKV5;P53396;P02649;P68133;Q6NZY4;O75369;P09874;P02751;P13640;P11498;P63098;Q9UQ80;P09972;P21810;P13861;O94925;P28799;P00338;P08238;P55010;P11142;P06733;P50402;P46821;P52655;Q00341;P61978;Q15113;Q92994;P04792;P09651;P17096;Q99755;O95229;Q12841;Q15057;Q9UBD9;Q13507;Q8WZ42;P08670;P06753;P11684;P14625;Q99729;Q14240;P51858;Q8IXK0;P08572;…	153	1.30	11132	.4095	0.017718480218562
MESH:D002386		Cataract	Q9UKV5;Q12797;P68133;P02649;P53396;O00468;Q9P273;O14654;P0C0S8;Q16543;P09874;P02751;O75369;P11498;P13640;P09972;Q9UQ80;P63098;P21810;O94925;P11142;P55010;P06733;P08238;P00338;P28799;Q92994;Q15113;P61978;P52655;P46821;P04792;P09651;Q99755;P17096;Q12841;O95229;P14625;P11684;P06753;P08670;Q66PJ3;Q8WZ42;Q9UBD9;Q15057;P13639;P17540;Q00610;Q05639;P11532;P17844;P01024;P13929;P08572;Q8IXK0;P51858;Q14240;…	143	1.45	9312	.3840	0.0017552209847716
MESH:D002389		Catatonia	Q71UM5;O15156;Q8NF91;P12109;O95994;Q01844;P12110;P08727;P43487;Q13127;P62258;P12883;Q6P2Q9;Q7L523;Q14112;O43505;P11940;O75643;Q15436;P13805;P45378;P07951;P11217;P06748;P06702;Q8TEX9;Q9BXJ9;Q7Z406;Q9BSA4;Q9NRN5;Q9ULJ6;Q9UNZ2;P55058;P36871;P18669;P14618;Q13813;P55036;P52209;P06454;P20962;P10451;Q02930;O76094;Q92504;Q9UBF9;O43707;P07108;P27824;P12277;Q9BQI0;P07437;Q53GI3;P35609;O94973;Q99729;Q14240;…	99	1.48	6295	.2684	0.002995073916541
MESH:D002446		Celiac Disease	Q9ULJ6;P09874;P06753	3	5.90	48	.0391	0.026754664456732
MESH:D002471		Cell Transformation, Neoplastic	P06753;P11684;P14625;Q9Y5B9;Q9UBD9;Q15057;Q13507;Q8WZ42;P08670;Q66PJ3;P04792;P09651;P17096;Q99755;Q12841;O95229;P00338;P28799;P08238;P55010;P11142;P06733;P50402;P61978;Q15113;Q00341;Q92994;P46821;P09874;P02751;O75369;P11498;P13640;P63098;Q9UQ80;P09972;O94925;P21810;P13861;P53396;P68133;Q96P70;Q6NZY4;Q5F1R6;Q12797;P02649;Q9UKV5;Q16543;Q9NX38;Q9NWV4;P0C0S8;P0C0S8;O43150;O14654;O00468;Q16769;Q9Y3P9;…	170	1.34	12004	.4544	0.0076116872266141
MESH:D002481		Cellulitis	P08727;P11586;P62328;P12883;P62258;P12109;Q8NF91;P12110;P23142;O95994;P11940;Q14693;P07951;P06748;P06702;P08572;P01024;Q05639;Q53GI3;P35609;Q9BQI0;Q8TDM6;P12277;P07108;P12814;P10451;Q13813;P52209;P14618;P36871;P55058;Q9BXJ9;Q9NRN5;Q9P273;Q9UKA4;Q9UQP3;O00468;P0C0S8;P02649;P53396;P21810;P09972;Q9UQ80;P02751;P09874;P46821;Q15113;P08238;P28799;O95229;Q12841;P17096;P04792;P08670;P14625;P06753;O00264	57	2.04	2631	.1608	5.5683275283587E-5
MESH:D002493		Central Nervous System Diseases	P12883;P55072;P62258;P62328;P40938;P11586;P11055;P19237;P08727;P78536;P23396;Q13127;P43487;Q8NF91;Q7KZF4;O15156;Q71UM5;P12109;P35749;O95994;P23142;Q13642;P12110;Q01844;P11940;O75643;P68363;Q15436;Q14693;Q8IY17;O43505;Q14112;P06702;P06748;P07951;P13805;P45378;Q7L523;Q6P2Q9;Q05639;P17540;P13639;Q00610;P01024;P17844;P11532;P08572;Q8IXK0;P13929;P51858;Q14240;Q99729;Q53GI3;P07437;P35609;O94973;Q9BQI0;…	139	1.39	9413	.3732	0.0046655344164481
MESH:D002494		Central Nervous System Infections	P11217;P04843;P06702;O43505;Q14693;Q9UPU5;O95994;P12109;Q9H2U2;Q7KZF4;Q8NF91;P43487;P15586;P23396;P78536;P08727;P11586;P40938;Q15057;Q13507;P08670;P14625;O95229;Q12841;P55010;P11142;P06733;P50402;P28799;P08238;Q92994;Q15113;Q00341;P11498;P13640;P02751;O75369;P09972;P63098;Q12797;P02649;Q6NZY4;P53396;Q9NX38;Q9ULJ6;Q9UNZ2;Q9NRN5;Q8TEX9;Q6P1M9;P36871;P20645;Q8IV01;Q92504;O76094;Q02930;P10451;P20962;…	76	1.50	4784	.2079	0.0053414315268651
MESH:D002524		Cerebellar Ataxia	Q6P2Q9;P13805;P11217;P06702;Q14112;Q14693;Q15436;P23142;Q13642;O95994;P12110;P35749;P12109;Q71UM5;Q9H2U2;P43487;Q13127;P35268;P78536;P08727;P62328;P40938;P62258;P55072;P12883;P08670;Q15057;P14625;P06753;P04792;P09651;Q99755;O95229;P11142;P55010;P06733;P00338;P28799;P46821;P09874;P02751;O75369;P13640;P11498;P09972;Q9UQ80;P63098;O94925;P21810;P02649;Q9UKV5;Q12797;P53396;Q16543;P0C0S8;Q9BSA4;Q8TEX9;…	90	1.89	4494	.2469	1.6199453259996E-5
MESH:D002526		Cerebellar Diseases	Q00610;P13639;Q05639;P01024;P17844;Q8IXK0;P08572;P13929;P51858;Q99729;Q14240;P07437;Q53GI3;P35609;O94973;Q96FV9;Q9BQI0;O94762;P27824;Q12955;Q96F44;P12277;P07108;O43707;P55036;Q9UP95;Q13813;P20962;P52209;P06454;Q9Y618;Q92504;Q9UBF9;O76094;Q13043;Q02930;P10451;P52565;P18669;P14618;P20645;P55058;P36871;Q9ULJ6;Q9UNZ2;Q8WYA6;Q9NRN5;Q8WU90;Q8TEX9;Q9BSA4;Q9BXJ9;Q7Z406;P0C0S8;O43150;Q16543;O00468;Q9Y3P9;…	137	1.39	9287	.3679	0.0049352132466115
MESH:D002534		Hypoxia, Brain	P62258;P12883;P78536;Q8NF91;Q13642;P12110;P12109;P06753;P07951;P11940;Q14112;Q14693;P10451;Q13813;Q7Z406;Q9BXJ9;P14618;P55058;P13929;Q05639;P12277;Q9BQI0;P35609;Q53GI3;Q13507;P17096;P04792;P08238;P11142;P46821;Q9UQ80;P02751;P09874;Q9P273;P02649;P68133	36	1.89	1798	.1047	0.0021735041167384
MESH:D002539		Cerebral Arterial Diseases	P02649;P68133;P09874;P02751;P13861;Q13507;Q7Z406;P10451;P13929;P12883;P78536;Q13642;P07951;Q14112	14	2.54	521	.0503	0.0051704799505025
MESH:D002543		Cerebral Hemorrhage	Q14112;O43505;Q14693;P11940;Q9UPU5;P68363;Q15436;P07951;P13805;P06702;P29508;P06748;P52948;P11217;P04843;Q7L523;Q6P2Q9;Q13642;P23142;O95994;Q01844;P08590;P12110;P35749;P12109;O14950;Q8NF91;Q7KZF4;Q71UM5;O15156;Q9H2U2;P78536;P08727;P23396;P43487;Q13127;P15586;P35268;P12883;P55072;P62258;P62328;P40938;P11586;P19237;P13929;P08572;Q8IXK0;Q14240;Q99729;P51858;P17844;P01024;P11532;Q05639;P13639;Q00610;…	153	1.45	9930	.4103	0.0013416444469507
MESH:D002544		Cerebral Infarction	Q14112;O43505;Q14693;Q15436;P68363;P11940;P06702;P04843;P11217;P06748;P13805;P45378;P07951;Q6P2Q9;Q13642;P23142;O95994;P12110;Q01844;Q9H2U2;O15156;Q71UM5;Q8NF91;O14950;P12109;P35749;P78536;P08727;P23396;P35268;Q13127;P43487;P19237;P11586;P11055;P40938;P62328;P62258;P55072;P12883;P01024;P17844;P11532;Q05639;Q00610;P13639;P17540;P51858;Q99729;Q14240;Q8IXK0;P08572;P13929;P12277;Q96F44;P27824;Q12955;…	142	1.59	8434	.3821	0.0001495191080122
MESH:D002545		Brain Ischemia	P11532;P01024;Q00610;P13639;Q05639;P55010;P51858;Q99729;Q14240;P13929;Q8IXK0;P08572;P12814;P07108;Q969S2;O43707;P12277;Q96F44;P27824;Q12955;P07437;Q53GI3;Q96FV9;O94973;P35609;Q9H6A9;Q8TDM6;Q9BQI0;O95218;P10451;Q9UP95;Q92504;O76094;Q9Y618;Q13043;P52209;P06454;P20962;P55036;Q13813;Q96P26;P18669;P52565;P14618;P36871;P55058;P20645;Q8TEX9;Q9BSA4;Q7Z406;Q9BXJ9;Q9ULJ6;Q9UNZ2;Q9NRN5;Q8WYA6;Q8WU90;O75369;…	149	1.64	8563	.4008	4.555614612774E-5
MESH:D002546		Ischemic Attack, Transient	P06702;P11217;P06753;P11940;Q14112;Q14693;P35749;Q71UM5;O15156;Q8NF91;P06748;O95994;P12109;P62258;P12883;P23396;P78536;P08727;Q9BQI0;Q53GI3;P35609;P07108;P12277;P13639;P13929;Q05639;P52565;P17844;P01024;P06454;Q13813;Q9UP95;Q9BYE4;P10451;Q9UNZ2;Q9NRN5;Q9BXJ9;Q7Z406;P18669;P14618;P55058;Q9P273;O00468;P68133;Q12797;P02649;Q9UQ80;P09874;O94925;P02751;P06733;P08238;P11142;Q15113;P00338;P28799;P46821;…	63	1.80	3305	.1753	0.0003765779276635
MESH:D002561		Cerebrovascular Disorders	P09874;P02751;O75369;P13640;P11498;P63098;Q9UQ80;P09972;O94925;P13861;P53396;P68133;Q6NZY4;Q12797;P02649;Q9P273;O00468;Q16769;Q9NX38;Q00341;Q92994;P46821;P11142;P55010;P06733;P50402;P00338;P08238;P08670;Q13507;Q15057;P14625;P06753;Q12841;O95229;P04792;P17096;P52565;Q8IV01;P18669;P14618;P36871;Q7Z406;Q9BXJ9;Q8TEX9;Q6P1M9;Q9UNZ2;Q9ULJ6;Q9NRN5;Q9UP95;Q13813;P55036;P06454;P52209;P20962;P10451;Q02930;…	112	1.47	7183	.3025	0.0024954690405475
MESH:D002575		Uterine Cervicitis	P12883;P06702	2	4.49	42	.0291	0.1011653082638
MESH:D002583		Uterine Cervical Neoplasms	P13639;P17540;P08572;P51858;Q8IXK0;Q99729;P13929;Q14240;P01024;Q05639;Q00610;P11532;P17844;O43707;P12814;P12277;Q969S2;P07108;Q12955;O94973;P35609;Q96F44;Q9Y618;Q92504;O94762;Q9UBF9;Q9BQI0;O95218;Q96FV9;P07437;Q7Z406;Q9BSA4;P52565;P36871;P14618;Q9NRN5;Q9UNZ2;Q9ULJ6;Q8TEX9;Q9BXJ9;Q9BYE4;P10451;Q02930;O76094;Q13813;Q13043;P07477;P06454;P52209;P55058;P20645;P20962;P55036;Q9UP95;P14625;O95229;P11684;…	145	1.47	9329	.3894	0.0012788731621726
MESH:D002637		Chest Pain	P12110;O95994;P23142;Q13642;O15156;Q9H2U2;Q71UM5;Q8NF91;Q9NTJ5;P12109;P35749;O14950;P15586;P43487;Q13127;P08727;P78536;P23396;P40938;P62328;P19237;P11586;P12883;P62258;Q7L523;Q15436;P68363;P11940;Q14693;O43505;Q14112;P06748;P11217;P06702;P29508;P13805;P07951;Q9BXJ9;Q7Z406;Q9BSA4;Q9NRN5;Q9UNZ2;P36871;P55058;P20645;P14618;P18669;P52565;P10451;Q13043;Q92504;O76094;Q9BYE4;Q13813;P55036;P52209;P06454;…	124	1.82	6412	.3360	5.8841322657958E-6
MESH:D002639		Cheyne-Stokes Respiration	P04792;P11142;P46821;P02649;P35609;P55058;Q14693;P12109;P12110	9	3.89	218	.0443	0.002317937960227
MESH:D002647		Chilblains	P46821	1	1.50	63	.0106	0.52022937807259
MESH:D002690		Chlamydia Infections	P09874;P52209;P06702;P12883	4	2.99	126	.0264	0.068846889736778
MESH:D002754		Choanal Atresia	P40938;Q13127;P11940;P01024;P09874;P09972;P68133;P00338	8	2.90	260	.0364	0.015342655124131
MESH:D002805		Chondrocalcinosis	P09874;P02751;O94925;P53396;Q9UBD9;P08670;P04792;P11142;P62328;P62258;P06748	11	2.30	451	.0411	0.020149495619604
MESH:D002806		Chondrodysplasia Punctata	P02649	1	2.95	32	.0183	0.33276356242397
MESH:D002822		Choriocarcinoma	P02649;Q9UQ80;P02751;P09874;O75369;P08670;P14625;Q15113;P52655;P06733;P11142;P08238;P28799;P55058;P14618;Q9BXJ9;P10451;P06454;P52209;Q13813;Q99729;Q14240;P08572;Q05639;O94762;P35609;P12277;P23142;O95994;O15156;P12109;P35749;P43487;P15586;P08727;P78536;P62328;P40938;O43505;Q15436;P13805;P06702;P29508;P06748;Q7L523	45	2.37	1791	.1310	1.7363836863996E-5
MESH:D002971		Cleft Lip	P62258;P12883;P55072;P40938;P62328;P11586;P08727;P78536;P43487;Q13127;P15586;P12110;Q01844;P08590;O95994;Q13642;P23142;Q71UM5;O15156;Q8NF91;Q7KZF4;P12109;P35749;Q14693;O43505;Q14112;Q15436;P68363;P11940;O75643;P06702;P29508;P52948;P06748;P13805;P45378;P07951;Q7L523;Q6P2Q9;P09874;P02751;O75369;P11498;O94925;P21810;P09972;Q9UQ80;O43150;O14654;Q16543;Q9Y3P9;Q9P273;O00468;P53396;P02649;Q9UKV5;Q12797;…	118	1.49	7471	.3184	0.0016232123933699
MESH:D002972		Cleft Palate	P55036;Q13813;Q9UP95;P20962;P07477;P06454;P52209;Q9UBF9;Q92504;Q9Y618;O76094;P10451;P19474;Q02930;Q13043;P14618;P18669;Q8IV01;P52565;P36871;P55058;P20645;Q8TEX9;Q9BXJ9;Q7Z406;Q9BSA4;Q9NRN5;Q9UNZ2;Q9ULJ6;O43707;P07108;P12814;P12277;Q96F44;Q12955;P27824;Q9BQI0;O94762;Q8TDM6;Q96FV9;P61201;Q15058;O95218;O94973;P35609;Q9H6A9;Q53GI3;P07437;Q05639;Q00610;P13639;P17540;P01024;P17844;P51858;Q14240;Q99729;…	156	1.37	10704	.4178	0.0048120007929833
MESH:D003025		Clubfoot	P06753	1	1.23	77	.0091	0.58303442425101
MESH:D003072		Cognition Disorders	P12109;O14950;Q8N4Q1;O15156;Q9H2U2;Q71UM5;Q9NTJ5;Q8NF91;Q7KZF4;P12110;P08590;Q01844;Q13642;P23142;O95994;P08727;P78536;P23396;Q13127;P43487;P15586;P35268;P62258;P55072;P12883;P11055;P11586;P19237;P62328;P40938;Q6P2Q9;Q7L523;Q14112;O43505;Q14693;P68363;Q15436;O75643;Q9UPU5;P11940;P07951;P45378;P13805;P06702;P29508;P52948;P06748;P11217;P04843;Q9UP95;Q13813;P55036;P52209;P06454;P20962;P07477;P10451;…	176	1.26	13131	.4699	0.023935527685413
MESH:D003108		Colonic Diseases	P12109;Q8NF91;P62258;P12883;P62328;P11586;Q14693;P11940;P06748;P07951;P36871;P14618;Q9NRN5;Q9BXJ9;P52209;Q13813;P10451;P01024;Q05639;P08572;P12277;P12814;Q9BQI0;Q53GI3;P35609;P09874;P02751;P09972;Q9UQ80;P21810;Q9P273;O00468;P46821;Q15113;P28799;P08238;P04792;P17096;Q12841;O95229;P08670;P06753	42	1.84	2159	.1203	0.0017374721666014
MESH:D003117		Color Vision Defects	P10451;Q02930;O76094;Q9Y618;Q92504;Q9UBF9;Q9UP95;Q13813;P55036;P20962;P07477;P06454;P52209;P20645;P55058;P36871;P52565;P18669;P14618;Q9UNZ2;Q9ULJ6;Q9NRN5;Q9BSA4;Q7Z406;Q9BXJ9;Q8TEX9;P01024;P17844;Q00610;Q05639;P51858;Q14240;Q99729;P13929;Q8IXK0;P27824;P12277;Q96F44;O43707;P07108;Q96FV9;Q9BQI0;P07437;Q53GI3;P35609;O94973;P53396;Q9UKV5;P02649;Q12797;P0C0S8;O43150;Q16543;O00468;Q9P273;Q9Y3P9;P13640;…	119	1.46	7706	.3209	0.0025822359079144
MESH:D003128		Coma	P09874;P02751;O75369;P13640;P11498;Q00872;P09972;Q9UQ80;P63098;O94925;P13861;P21810;Q6NZY4;P68133;Q5F1R6;P53396;Q9UKV5;P02649;Q12797;Q16543;Q9NX38;O43150;P0C0S8;O14654;Q16769;O00468;Q9UKA4;Q9Y3P9;Q9P273;P46821;P52655;Q92994;Q15113;Q00341;P61978;P55010;P11142;P06733;P50402;P00338;P28799;P08238;P09651;P04792;P17096;Q99755;Q12841;O95229;Q13507;Q8WZ42;Q9UBD9;Q15057;Q66PJ3;P08670;P14625;P11684;P06753;…	172	1.23	13240	.4591	0.044894377490304
MESH:D003139		Common Cold	P02751;P09874;P13861;O94925;P04792;P10451;P08727	7	1.82	363	.0281	0.12707077357872
MESH:D003161		Compartment Syndromes	O00468;Q9P273;P02649;P02751;P09874;P13640;P09972;P63098;Q9UQ80;P21810;P13861;Q15113;P46821;P28799;P00338;P08238;P11142;P06733;P08670;P14625;P06753;Q12841;O95229;P17096;P04792;P11532;P01024;Q05639;P08572;P27824;P12277;P12814;P35609;Q53GI3;Q9NX31;Q9BQI0;P36871;P14618;Q9NRN5;Q9BXJ9;P52209;P20962;Q13813;P10451;Q92504;Q14693;P11940;P06702;P06748;P07951;P12109;Q8NF91;P12883;P62258;P11586;P62328	56	1.96	2696	.1578	0.00013733611159909
MESH:D003221		Confusion	P09874;P02751;O75369;P13640;P11498;P09972;P63098;Q9UQ80;P13861;P21810;O94925;Q9UKV5;P02649;Q12797;P68133;Q6NZY4;P53396;Q16543;Q9NX38;O43150;P0C0S8;O14654;O00468;Q9Y3P9;Q9P273;P00338;P28799;P08238;P55010;P11142;P06733;P50402;P61978;Q00341;Q92994;Q15113;P46821;P52655;P04792;P09651;P17096;Q99755;O95229;Q12841;P08670;Q66PJ3;Q15057;Q9UBD9;Q8WZ42;Q13507;P14625;P11684;P06753;O76094;Q9BYE4;Q9UBF9;Q92504;…	159	1.24	12113	.4250	0.040292135828852
MESH:D003229		Conjunctival Diseases	P08727;P62328;P62258;O95994;P23142;P12110;P12109;Q14693;P06748;P06702;Q9BQI0;Q8TDM6;P27824;Q12955;P12277;P07108;P11532;P01024;P08572;P10451;P52209;P36871;P55058;P18669;Q9UBD9;P08670;P14625;P04792;Q15113;P11142;P06733;P02751;P09874;P63098;P21810;O94925;P53396;P02649;P0C0S8;O00468;Q9UQP3;Q9UKA4;O00264	43	2.49	1632	.1263	1.1519695976054E-5
MESH:D003231		Conjunctivitis	Q9UKA4;Q9UQP3;P0C0S8;P02649;Q9UKV5;P53396;P68133;P21810;P63098;P09874;P02751;O75369;P11498;P13640;P06733;P11142;P55010;P00338;P28799;Q15113;P61978;P46821;P04792;P09651;P17096;Q12841;O95229;P14625;P11684;P08670;Q66PJ3;Q13507;Q8WZ42;P18669;P52565;P55058;P20645;P36871;Q9BSA4;Q7Z406;P52209;P06454;Q13813;Q9UP95;P10451;Q13043;O76094;P08572;P13929;Q14240;P01024;P17844;P11532;Q05639;P13639;P17540;Q00610;…	90	2.15	3952	.2482	1.2578075816667E-6
MESH:D003233		Conjunctivitis, Allergic	P78536;P12883;Q13642;P12110;P12109;Q14112;Q14693;P07951;P13929;P10451;Q7Z406;P55058;Q13507;P04792;P46821;P11142;P02751;P09874;P68133;P02649	20	2.89	652	.0680	0.00029945909919741
MESH:D003240		Connective Tissue Diseases	P02649;Q12797;P68133;Q16543;P09874;P11498;P11142;P20645;P36871;Q9UNZ2;Q02930;O76094;Q9UBF9;P55036;P06454;P52209;Q8IXK0;P27824;P07108;P07951;P12883;Q13127	22	2.23	930	.0697	0.00251216016717
MESH:D003248		Constipation	P62328;P40938;P62258;P55072;P12883;P43487;Q13127;P23396;P08727;P78536;Q9H2U2;Q71UM5;P12109;P35749;O95994;Q13642;P23142;P12110;Q7L523;Q15436;Q14112;Q14693;P13805;P06702;P06748;P01024;P17844;P11532;Q05639;P13639;P17540;Q00610;Q99729;Q14240;P13929;P08572;O95218;Q96FV9;P07437;P12277;P27824;O43707;P07108;P12814;P20962;P06454;Q9UP95;Q13813;P55036;O76094;Q92504;Q13043;P10451;Q9BSA4;Q7Z406;Q9NRN5;Q9UNZ2;…	98	1.76	5262	.2672	6.2780924397516E-5
MESH:D003288		Contusions	P09874;P13640;P63098;P0C0S8;P02649;P55010;P06733;O95229;Q99755;P01024;Q14240;P07108;P20962;P55036;P18669;P13805;P11217;P12883;P35749;O00264	20	1.75	1076	.0619	0.027224363427185
MESH:D003316		Corneal Diseases	P06702;P11217;P13805;Q14112;Q14693;Q6P2Q9;P35749;Q71UM5;O95994;Q13642;P12883;P55072;P62258;P62328;P40938;P43487;P35268;P08727;P78536;P18669;P55058;P20645;Q7Z406;Q8TEX9;Q9NRN5;Q9ULJ6;P55036;Q13813;P20962;P06454;P52209;Q92504;Q9Y618;P10451;P07108;P12277;Q96F44;O94762;Q96FV9;Q14240;Q99729;P08572;Q8IXK0;P01024;P11532;Q05639;Q00610;Q99755;P17096;P04792;O95229;P06753;P14625;Q15057;P06733;P55010;P11142;…	73	1.70	4052	.2011	0.00058441472470288
MESH:D003318		Corneal Opacity	P06702;Q14693;O95994;Q13642;P23142;P12110;P12109;P08727;P40938;P11055;P52209;P10451;P55058;P36871;P08572;P01024;P11532;Q8TDM6;P12277;P07108;P17096;P14625;P06753;P11142;P55010;P00338;Q15113;P21810;P02751;P09874;P0C0S8;Q9UKA4;Q9UQP3;P53396;P02649;O00264	36	3.08	1104	.1110	2.479880915E-6
MESH:D003324		Coronary Artery Disease	Q8NF91;P12109;P35749;O14950;P12110;Q01844;O95994;Q13642;P12883;P62258;P11586;P08727;P78536;P23396;P43487;Q13127;P11940;Q14693;P06702;P52948;P06748;P11217;P13805;Q05639;P01024;P11532;P13929;Q99729;Q14240;P12277;P27824;Q12955;P07108;Q969S2;Q53GI3;P07437;P35609;Q9BQI0;Q15058;Q9BXJ9;Q7Z406;Q9BSA4;Q9NRN5;P14618;P18669;P52565;Q13813;Q9UP95;P55036;P52209;P06454;P20962;P10451;Q02930;Q9Y618;Q92504;Q9BYE4;…	95	1.67	5363	.2589	0.00024472656928369
MESH:D003327		Coronary Disease	P53396;Q12797;Q9UKV5;P02649;Q16543;Q9P273;P09972;Q9UQ80;P13861;O94925;P13640;O75369;P02751;P09874;Q92994;P46821;P55010;P11142;P06733;P28799;P00338;P08238;P08670;Q13507;P14625;P11684;P06753;O95229;P09651;P04792;P17096;O76094;Q13043;P10451;P19474;P20962;P07477;P06454;P55036;Q9UP95;Q13813;P18669;P14618;P55058;P20645;Q9NRN5;Q9BSA4;Q7Z406;Q9BXJ9;Q96FV9;Q9BQI0;P35609;P07437;Q53GI3;Q969S2;P07108;Q12955;…	91	2.12	4052	.2507	1.6036645180312E-6
MESH:D003409		Congenital Hypothyroidism	P12883;P35749;P13805;P07108;Q14240;P55036;P20962;P18669;Q99755;O95229;P55010;P06733;P09874;P13640;P63098;P02649;P0C0S8;O00264	18	1.78	954	.0568	0.030946001965722
MESH:D003424		Crohn Disease	P07108;P12814;O43707;Q12955;P12277;Q8TDM6;O95218;Q99729;P51858;P13929;Q8IXK0;P08572;P01024;P17844;P11532;P13639;Q00610;P06454;P52209;P55036;Q9UP95;Q92504;Q9Y618;Q9BYE4;P10451;P55058;P36871;Q8IV01;P52565;P18669;P14618;Q7Z406;Q8TEX9;Q9UNZ2;P04792;P09651;Q99755;O95229;Q12841;P06753;P11684;P14625;P08670;Q66PJ3;Q15057;Q8WZ42;P11142;P06733;P55010;P28799;P00338;P08238;Q15113;Q92994;P02751;P09874;O75369;…	97	1.44	6371	.2629	0.0060128053082234
MESH:D003440		Croup	P10451	1	1.47	64	.0104	0.52460831852819
MESH:D003453		Cryptococcosis	P06733	1	2.48	38	.0158	0.37319986512964
MESH:D003456		Cryptorchidism	Q01844;P23142;Q13642;O95994;P12109;P35749;O15156;Q71UM5;P43487;P15586;P23396;P40938;P08727;P78536;P62328;O43505;Q14112;Q15436;P07951;P13805;P06748;P11217;P06702;P29508;Q7L523;P55058;P14618;P52565;Q9BXJ9;Q7Z406;Q9NRN5;Q8WU90;Q13813;P52209;P06454;P10451;Q9BYE4;O76094;Q92504;Q05639;P13639;P01024;Q14240;Q99729;P08572;P35609;O94762;P12277;Q12955;P27824;P07108;P02649;P68133;Q6NZY4;P53396;Q9UQ80;P63098;…	78	2.11	3480	.2165	3.5532237512812E-6
MESH:D003480		Cushing Syndrome	P55058;Q7Z406;P10451;P06454;Q13813;P01024;Q05639;P12277;P07108;P09972;P02751;P09874;P13640;P11498;P53396;P68133;P04792;P08670;P46821;P28799;P08238;P11142;P06702;P11217;Q14112;P78536;P40938;P35749;O95994;Q13642;P23142	31	2.16	1352	.0930	0.00075980695749317
MESH:D004915	1	Leukemia, Erythroblastic, Acute	O94762;P07437;P12814;O43707;P07108;P12277;Q12955;O94973;P13929;P13639;P08572;Q8IXK0;P17540;Q05639;P11532;P01024;P52565;P10451;Q13043;Q13813;P20962;P55036;P14618;Q9BXJ9;Q9NRN5;Q9UNZ2;Q8WYA6;Q8WU90;P09874;P13640;P02751;P21810;P09972;Q9UKV5;Q9UQ80;P68133;P02649;O00468;Q6NZY4;Q5THJ4;Q9Y3P9;P61978;Q15113;P28799;P00338;P06733;P11142;P55010;P08670;Q66PJ3;P11684;P14625;O95229;P04792;Q71UM5;Q13642;P06748;…	75	2.65	2667	.2114	11.4362
MESH:D003536		Cystadenocarcinoma	P12277;P13639;P01024;Q9BYE4;P10451;P06454;Q9NRN5;Q7Z406;P52565;P02751;P68133;P02649;P11684;P14625;P17096;P04792;P00338;P06733;P08727;P23396;O95994;Q71UM5;P06748;Q14112	24	2.91	777	.0786	8.6195538380667E-5
MESH:D003537		Cystadenoma	Q14112;Q14693;P11940;P06748;P06702;P13805;Q71UM5;Q7KZF4;P12109;O95994;P23142;Q13642;P12110;P23396;P08727;P35268;P62328;P06733;P00338;P08238;Q15113;P04792;P17096;Q12841;P14625;P11684;P06753;Q15057;Q8WZ42;P08670;P02649;P68133;O14654;Q16543;P02751;P09874;O94925;P13861;P21810;Q9UQ80;P52565;P18669;P55058;Q7Z406;Q9NRN5;Q9UNZ2;P06454;P52209;P10451;Q9BYE4;Q92504;P01024;P13639;P51858;P08572;P12277;P07108;…	58	2.26	2423	.1646	7.0412237518471E-6
MESH:D003551		Cysticercosis	Q14112;P06702;Q13642;O95994;P78536;P11142;P28799;P46821;P04792;P13640;P09874;P02751;P53396;P55058;Q7Z406;Q13813;P06454;P01024;Q05639;P12277	20	2.00	944	.0632	0.0092924864309703
MESH:D003556		Cystitis	P12277;Q96F44;Q12955;P27824;P07108;P12814;O43707;Q9NX31;P07437;Q53GI3;Q9H6A9;P35609;Q96FV9;Q15058;O95218;Q9BQI0;Q05639;P13639;P17540;Q00610;P01024;P17844;P11532;P08572;Q8IXK0;P13929;P51858;Q14240;Q99729;P06454;P52209;P20962;Q13813;Q9UP95;P55036;P10451;Q02930;Q92504;Q9Y618;O76094;Q7Z406;Q9BXJ9;Q8TEX9;Q6P1M9;Q9UNZ2;Q8WYA6;Q9ULJ6;Q9NRN5;P55058;P20645;P36871;P52565;Q96P26;Q8IV01;P18669;P14618;P53396;…	148	1.41	9908	.3969	0.003036081011408
MESH:D003560		Cysts	P12277;P07108;P12814;Q9BQI0;P35609;Q53GI3;P07437;P13639;Q05639;P17844;P01024;P06454;Q9UP95;Q13813;P10451;Q9BYE4;P14618;P18669;P52565;P55058;Q9NRN5;Q9UNZ2;Q9BXJ9;Q7Z406;P53396;P68133;P02649;Q9P273;P02751;P09874;O94925;Q9UQ80;P04792;Q99755;P17096;Q12841;P14625;P11684;P06753;Q66PJ3;Q92994;Q15113;P46821;P08238;P00338;P28799;P11142;P06733;P23396;P08727;P62258;P12883;Q9NTJ5;Q8NF91;Q71UM5;P12109;O95994;…	62	1.99	2939	.1737	5.5683275283587E-5
MESH:D003586		Cytomegalovirus Infections	P10451	1	3.49	27	.0212	0.29446861627892
MESH:D003693		Delirium	P35749;P12109;Q71UM5;Q9H2U2;O15156;Q8NF91;Q7KZF4;Q01844;P08590;P12110;Q13642;O95994;Q13127;P43487;P15586;P78536;P40938;P08727;P23396;P62328;P19237;P11586;P62258;P12883;P06702;P11217;P04843;P52948;P06748;P13805;P45378;P07951;Q14112;O43505;Q14693;Q9UPU5;O75643;P11940;Q15436;P68363;Q6P2Q9;Q7L523;P08670;Q66PJ3;Q15057;Q9UBD9;Q13507;P14625;P06753;O95229;P04792;Q12841;P09651;P17096;Q99755;P08238;P28799;…	142	1.36	9846	.3809	0.0073307809406226
MESH:D003715		Dengue	P06702;P78536;P12883	3	2.83	100	.0229	0.12097437942895
MESH:D003744		Dental Enamel Hypoplasia	P12277	1	2.36	40	.0151	0.38604935334259
MESH:D003773		Dental Plaque	P14618;P09874	2	1.95	97	.0156	0.31936714437982
MESH:D003865		Depressive Disorder, Major	P62258;P12883;P19237;Q13127;P35268;P23396;P08727;P78536;P12109;P35749;Q71UM5;O95994;P23142;P12110;Q01844;P08590;Q6P2Q9;P06702;P29508;P06748;P52948;Q14112;Q14693;P68363;P20962;P52209;P06454;Q9UP95;P55036;Q92504;Q9Y618;Q9BYE4;P10451;Q9NRN5;Q9ULJ6;Q9UNZ2;Q7Z406;P36871;P55058;P52565;P18669;P14618;P08572;Q8IXK0;Q00610;P13639;P01024;P07108;Q12955;P12277;Q8TDM6;O94973;P0C0S8;P0C0S8;Q9UQP3;Q9UKA4;P02649;…	82	2.14	3612	.2271	2.262488008E-6
MESH:D003875		Drug Eruptions	Q14693;Q14112;O43505;P11940;O75643;Q15436;P68363;P06702;P29508;P52948;P06748;P04843;P11217;P07951;P45378;P13805;Q6P2Q9;Q7L523;Q13127;P43487;P15586;P35268;P23396;P40938;P78536;P11586;P11055;P08727;P62328;P62258;Q92804;P55072;P12883;P12110;Q01844;O95994;P23142;Q13642;P12109;P35749;Q8N4Q1;Q7KZF4;Q8NF91;Q9NTJ5;Q71UM5;O15156;Q9H2U2;P55058;P36871;P52565;Q8IV01;P14618;P18669;Q9UNZ2;Q8WU90;Q8WYA6;Q9ULJ6;…	159	1.27	11793	.4252	0.024450487998173
MESH:D003876		Dermatitis, Atopic	P11142;P55010;P50402;P06733;P08238;P00338;P28799;P52655;Q92994;P04792;Q12841;O95229;P09651;Q9UBD9;P08670;P06753;P09874;P02751;P13861;P09972;P53396;P68133;P02649;Q12797;Q9Y3P9;Q5THJ4;Q9P273;O00468;Q16769;O14654;O94973;P07437;Q15058;O95218;Q8TDM6;O94762;Q12955;P07108;P11532;P01024;P17540;P13639;Q8IXK0;P13929;Q14240;P18669;Q8IV01;P55058;Q7Z406;Q9BSA4;Q9Y5W7;Q8TEX9;Q8WYA6;P10451;Q9UBF9;Q92504;P55036;…	85	1.42	5655	.2312	0.01021948377894
MESH:D003877		Dermatitis, Contact	P55072;P62258;P43487;P23396;P08727;P78536;P12109;Q9NTJ5;Q71UM5;O15156;Q01844;P12110;P23142;P07951;P06748;Q14112;Q14693;P11940;P68363;Q7L523;P20962;P52209;P06454;P55036;Q13813;P10451;Q02930;Q13043;Q8WYA6;Q9UNZ2;Q8WU90;Q9ULJ6;Q9NRN5;Q8TEX9;Q9BSA4;Q9BXJ9;Q8IV01;P52565;P18669;P14618;Q99729;P13929;Q8IXK0;P13639;P17540;Q05639;P01024;P17844;P11532;O43707;Q12955;P27824;Q96F44;P12277;P07437;O94973;P0C0S8;…	87	1.64	4999	.2376	0.00055838613311293
MESH:D003881		Dermatomycoses	P62328;P10451;Q12841	3	4.04	70	.0293	0.059309759243983
MESH:D003919		Diabetes Insipidus	P63098;Q9UQ80;P09972;O94925;P13861;P02751;P09874;P13640;P02649;P53396;P68133;P0C0S8;Q9P273;P46821;P08238;P00338;P06733;P11142;P55010;P14625;P06753;P08670;P17096;Q99755;O95229;P04792;Q05639;P01024;Q14240;Q9BQI0;O94973;P35609;Q53GI3;P12277;P07108;P14618;P18669;P55058;Q9UNZ2;Q9BXJ9;P55036;Q13813;Q9UP95;P52209;P20962;Q92504;P06702;P13805;P11940;Q8NF91;P35749;O14950;P62258;P12883;O00264	55	1.90	2730	.1548	0.00026264687563725
MESH:D003920		Diabetes Mellitus	P06748;P52948;P11217;P04843;P06702;P07951;Q14693;Q14112;O43505;Q8IY17;P11940;Q9UPU5;P68363;Q7L523;Q6P2Q9;P23142;O95994;P08590;Q01844;P12110;Q71UM5;O15156;Q9H2U2;Q8NF91;Q7KZF4;P12109;P08727;P11055;P11586;P62258;Q92804;P12883;P40938;P78536;P23396;P43487;P15586;P35268;P17540;P13639;Q05639;P11532;P01024;P13929;P08572;Q8IXK0;P51858;P07437;Q9NX31;O94973;Q9BQI0;O94762;P61201;Q15058;O95218;P12277;P27824;…	124	1.56	7482	.3346	0.00040737957734115
MESH:D003921	2	Diabetes Mellitus, Experimental	Q6NZY4;P53396;P02649;O00468;Q9Y3P9;Q5THJ4;Q16543;P09874;P02751;P13861;P21810;O94925;P09972;Q9UQ80;Q9UKV5;P04792;O95229;P09651;P08670;Q66PJ3;P06753;P14625;P55010;P11142;P06733;P08238;P28799;Q92994;Q15113;P61978;Q13043;P10451;P20962;P06454;P55036;Q13813;Q9BXJ9;Q9NRN5;Q8WYA6;Q8WU90;Q9UNZ2;P55058;P14618;P18669;P52565;Q969S2;O43707;Q12955;P27824;P12277;O94973;P07437;P51858;Q14240;Q8IXK0;P13929;P01024;…	81	2.37	3222	.2257	4.795564355E-7
MESH:D003922		Diabetes Mellitus, Type 1	P06702;Q7L523;O95994;P11055;P08727;P12883;P23396;P17540;P13639;P08572;P07437;P27824;P10451;P61978;P08238;P11142;P14625;P11684;P08670;P04792;Q9UKV5;P09972;O94925;P02751;P09874;P02649;P68133	27	2.15	1183	.0825	0.001562363798337
MESH:D003928		Diabetic Nephropathies	P09972;Q9UQ80;Q9UKV5;P63098;P13861;P21810;O94925;P09874;P02751;O75369;P13640;O00468;Q16769;Q5THJ4;Q9P273;Q9Y3P9;P0C0S8;P0C0S8;Q16543;P02649;Q12797;P68133;Q6NZY4;P53396;P06733;P11142;P55010;P28799;P00338;P08238;Q15113;Q92994;Q00341;P46821;P08670;Q66PJ3;Q15057;P06753;P14625;Q99755;O95229;Q12841;P04792;Q92504;Q9Y618;Q9BYE4;P10451;Q13043;Q02930;Q13813;P55036;P20962;P06454;P52209;P14618;P18669;P52565;…	120	1.89	5978	.3258	2.9539489317125E-6
MESH:D003929		Diabetic Neuropathies	P23142;P12110;P12109;P62258;P11055;P23396;Q14693;P06702;P17540;P01024;P07437;Q9BQI0;Q15058;P12814;P07108;P12277;Q8TEX9;P52565;P14618;P10451;P04792;P17096;P14625;P11684;P08670;P00338;P28799;P55010;P11142;P06733;P02649;Q16769;O00468;P13640;P02751;P09874;O00264	37	1.81	1924	.1070	0.00324019403644
MESH:D003967		Diarrhea	P12110;Q01844;P23142;Q13642;O95994;P12109;P35749;Q71UM5;O15156;Q9H2U2;Q8NF91;Q7KZF4;P62258;P12883;P55072;P11055;P11586;P19237;P08727;P62328;P78536;P40938;P23396;P35268;P43487;Q13127;P15586;Q14112;O43505;Q8IY17;Q14693;Q15436;P11940;Q9UPU5;P06702;P29508;P11217;P04843;P06748;P07951;P45378;P13805;Q7L523;Q6P2Q9;P17540;P13639;Q00610;Q05639;P17844;P01024;P11532;Q14240;Q99729;P51858;P13929;Q8IXK0;P08572;…	155	1.38	10622	.4152	0.004746495593808
MESH:D004065		Digestive System Abnormalities	P09874;P13640;P00338;Q13507;Q15436	5	3.69	128	.0327	0.023001690619807
MESH:D004066		Digestive System Diseases	P13805;P12883;P35749;Q99755;O95229;P06733;P55010;P13640;P09874;P63098;P0C0S8;P02649;P10451;P20962;P55036;P18669;P07108;Q14240;O00264	19	1.81	992	.0596	0.024365518606953
MESH:D004108		Dilatation, Pathologic	Q14240;P07108;P18669;P55036;Q9UP95;P20962;P02649;P0C0S8;P63098;P09874;P02751;P13640;P55010;P11142;P06733;P08238;O95229;P04792;Q99755;P35749;P12883;P13805;O00264	23	1.68	1290	.0694	0.027844118308339
MESH:D004172		Diplopia	P13805;P06748;P29508;P06702;Q15436;Q14693;O43505;Q14112;Q7L523;P12883;P62328;P08727;P15586;Q13127;P43487;P40938;P78536;P35749;P12109;Q9NTJ5;O15156;O95994;Q13642;P23142;P12110;Q99755;P04792;Q12841;Q13507;P08670;Q66PJ3;P11684;P14625;P08238;P00338;P06733;P11142;P28799;P52655;P46821;Q15113;P11498;P02751;P09874;O75369;Q9UKV5;Q9UQ80;P21810;Q16543;P02649;P53396;P06454;P52209;Q9UP95;Q13813;P10451;P18669;…	76	1.99	3596	.2106	1.3846461729296E-5
MESH:D004195		Disease Models, Animal	P52209;P06454;Q13813;Q9UP95;P55036;P10451;Q13043;Q02930;Q92504;Q9UBF9;Q9Y618;O76094;Q9BYE4;P36871;P55058;P20645;P52565;Q8IV01;P14618;P18669;Q9NRN5;Q9ULJ6;Q9UNZ2;Q9BXJ9;Q9BSA4;Q7Z406;Q8TEX9;P12814;P07108;Q969S2;O43707;P12277;P27824;Q12955;O94762;Q8TDM6;Q9BQI0;O95218;Q96FV9;Q15058;P07437;Q53GI3;P35609;Q9H6A9;O94973;P08572;Q8IXK0;P13929;Q99729;Q14240;P51858;P01024;P17844;P11532;P13639;P17540;Q00610;…	159	1.31	11475	.4253	0.014087628324153
MESH:D004211		Disseminated Intravascular Coagulation	P12277;Q12955;P27824;P12814;P07108;Q969S2;O43707;P07437;Q9NX31;Q53GI3;P35609;O94973;Q9BQI0;Q15058;P01024;P13639;Q05639;Q99729;Q14240;P51858;P13929;Q8IXK0;Q8TEX9;Q9BXJ9;Q9BSA4;Q7Z406;Q9NRN5;Q9ULJ6;Q9UNZ2;P14618;P18669;P52565;P36871;P55058;P10451;Q02930;Q92504;Q9UBF9;Q9Y618;O76094;Q9BYE4;P20962;P52209;P06454;Q13813;P55036;P02751;P09874;O75369;P13640;P11498;P21810;P13861;O94925;P09972;Q9UQ80;P63098;…	128	1.45	8343	.3445	0.0024390148388559
MESH:D004213		Dissociative Disorders	P06748;P11217;P62258;P12883;P62328;P04792;P08670;Q9UBD9;P08238;P11142;P02649;P68133;P53396;O94925;P09874;P02751	16	2.00	756	.0527	0.018113794213673
MESH:D004310		Double Outlet Right Ventricle	P07108;O43707;P12277;Q12955;P27824;P07437;P35609;O94973;Q8TDM6;Q9BQI0;Q99729;P51858;P13929;P08572;Q8IXK0;P01024;Q00610;Q05639;P20962;P06454;P52209;P55036;P10451;Q02930;Q92504;Q9UBF9;O76094;P18669;P14618;Q8IV01;P52565;P36871;P55058;Q8TEX9;Q9BXJ9;Q9BSA4;Q7Z406;Q9NRN5;Q9ULJ6;Q9UNZ2;P09874;P02751;Q9UKV5;Q9UQ80;P09972;P21810;O94925;P02649;Q12797;P53396;O43150;O14654;Q16543;P0C0S8;Q9UQP3;O00468;Q9P273;…	99	1.52	6148	.2686	0.0018642661412413
MESH:D004342		Drug Hypersensitivity	P0C0S8;O43150;O14654;Q16543;Q16769;O00468;Q5THJ4;Q9P273;Q9Y3P9;P53396;P68133;Q12797;P02649;P63098;Q9UKV5;Q9UQ80;P09972;P13861;P21810;O94925;O75369;P09874;P02751;P13640;P11498;Q8WZ42;Q13507;Q9UBD9;Q15057;Q66PJ3;P08670;P14625;P11684;P06753;O95229;Q12841;P04792;P17096;Q99755;P09651;P00338;P08238;P55010;P11142;P06733;Q15113;Q92994;P61978;P28799;P52655;P46821;P12814;P07108;O43707;Q96F44;P12277;Q12955;…	163	1.25	12309	.4356	0.032890861915802
MESH:D004362		Drug Toxicity	Q14693;Q14112;O43505;Q8IY17;P11940;Q9UPU5;O75643;Q15436;P68363;P06702;P29508;P52948;P06748;P04843;P11217;P07951;P45378;P13805;Q6P2Q9;Q7L523;Q13127;P43487;P15586;P35268;P23396;P40938;P78536;P19237;P11586;P11055;P08727;P62328;P62258;Q92804;P55072;P12883;P12110;Q01844;P08590;O95994;P23142;Q13642;P12109;P35749;Q8N4Q1;Q7KZF4;Q8NF91;Q9NTJ5;Q71UM5;O15156;Q9H2U2;P20645;P55058;P36871;P52565;Q8IV01;P14618;…	178	1.19	14107	.4747	0.073208878307573
MESH:D004370		Duane Retraction Syndrome	P40938;P01024;P09874	3	1.79	158	.0174	0.27931868678736
MESH:D004374		Ductus Arteriosus, Patent	P09874;P02751;O94925;P53396;Q9UBD9;P08670;P04792;P11142;P06733;P01024;P18669;Q9UP95;P62328;P12883;P62258;P06748	16	2.21	684	.0538	0.0086243746737184
MESH:D004405		Dysentery, Bacillary	P52209	1	9.43	10	.0526	0.13700618366686
MESH:D004407		Dysgerminoma	Q92504;P10451;P27824;P02751;P09874;P09651;P04792;O95229;P08670;P14625;P08727;P43487;O00264	13	1.59	773	.0426	0.10447092077942
MESH:D004408		Dysgeusia	Q13127;P08727;Q92804;P12883;P12109;P35749;P12110;Q13642;P06702;P11940;Q13507;O95229;P06733;P55010;P00338;Q15113;P09874;P02751;P13640;P21810;Q9UKV5;P09972;P68133;P02649;P07108;P07437;O95218;P01024;P13639;P08572;Q99729;Q14240;P10451;Q92504;P20962;P07477;P55036;P18669;P14618;Q9NRN5;O00264	41	2.65	1460	.1219	6.014988279774E-6
MESH:D004412		Dysmenorrhea	Q6P2Q9;P07951;Q15431;P45378;P06748;P11217;P04843;P06702;Q14112;O43505;P11940;Q8NF91;Q71UM5;O15156;P12109;Q13642;P23142;O95994;P12110;Q01844;P78536;P40938;P23396;P43487;P35268;P19237;P11055;P11586;P62328;P08727;P12883;P55072;P62258;P10451;Q9BYE4;Q92504;Q9Y618;P52209;P06454;P20962;Q9UP95;P55058;P20645;P36871;P52565;Q96P26;P14618;Q8TEX9;Q7Z406;Q9BXJ9;Q8WYA6;Q9NRN5;P01024;Q00610;P13639;Q8IXK0;P08572;…	102	1.90	5065	.2785	6.6781418892026E-6
MESH:D004417		Dyspnea	P53396;P68133;P02649;Q12797;P0C0S8;P0C0S8;Q16543;Q9UQP3;Q9UKA4;Q9P273;P09874;O75369;P02751;P13640;P11498;P63098;Q9UKV5;Q9UQ80;P09972;O94925;P21810;P13861;P28799;P46821;P52655;P61978;Q00341;Q15113;P00338;P08238;P11142;P06733;P55010;P09651;P17096;Q99755;P04792;O95229;P08670;Q13507;P14625;P06753;P11684;Q9BQI0;Q8TDM6;O94762;O95218;Q96FV9;Q15058;P07437;Q53GI3;O94973;P35609;P27824;Q12955;P12277;P07108;…	132	1.71	7276	.3564	2.336756053274E-5
MESH:D004421		Dystonia	Q14112;O43505;Q14693;P11940;O75643;P68363;Q15436;P06702;P06748;P13805;P45378;P07951;Q7L523;Q6P2Q9;O95994;P23142;Q13642;Q01844;P12110;P12109;Q8NF91;Q7KZF4;O15156;Q71UM5;P62258;P55072;P12883;P62328;P08727;P11586;P23396;P78536;Q13127;P43487;Q7Z406;Q9BSA4;Q9BXJ9;Q8TEX9;Q9UNZ2;Q9ULJ6;Q9NRN5;P14618;P18669;P52565;Q8IV01;P36871;P20645;P55058;P20962;P06454;P52209;P55036;Q13813;Q92504;Q9UBF9;O76094;Q02930;…	115	1.42	7622	.3102	0.0046812580102416
MESH:D004438		Ecchymosis	P29508;Q9NRN5;P52209;P10451;P12277;P01024;P11142;P13861;P63098;P09874	10	1.80	523	.0359	0.082952483078645
MESH:D004443		Echinococcosis	P09874;P02751;P13640;P53396;P11142;P28799;P46821;P04792;P17096;P01024;Q05639;P12277;P10451;Q13813;P06454;P20962;Q7Z406;P55058;P52565;P06702;Q14112;P68363;O95994;Q13642;P78536	25	1.82	1295	.0754	0.010952421478668
MESH:D004461		Eclampsia	P55058;P04792;P46821;P11142;P02649;P12110;P12109;Q14693	8	3.65	207	.0404	0.0052440117262928
MESH:D004476		Ectodermal Dysplasia	P11940;Q13127;P68133;P09972;P00338;P08238;P10451;O43707;P11532	9	2.41	352	.0365	0.026304408438689
MESH:D004483		Ectropion	Q7L523;Q15436;O43505;P06702;P29508;P06748;P13805;P08727;P62328;P62258;P40938;P78536;Q13127;P43487;P15586;P12109;P35749;O15156;Q9H2U2;Q71UM5;P23142;O95994;P02649;P09874;O75369;P02751;Q9UKV5;Q9UQ80;P08670;P14625;P04792;P09651;Q15113;P52655;P28799;P11142;P06733;P55010;P08238;P00338;P10451;Q13813;Q13043;O76094;P52209;P06454;P55058;P20645;P14618;Q9BSA4;Q9BXJ9;P27824;P12277;Q96FV9;O94762;P35609;P07437;…	63	2.24	2657	.1776	4.8189321340645E-6
MESH:D004485		Eczema	Q05639;P01024;Q14240;Q99729;P08572;Q8IXK0;P35609;O94762;P12277;Q9BXJ9;Q7Z406;Q9ULJ6;P14618;P55058;P06454;P52209;Q02930;Q13813;P10451;P08238;P55010;P06733;P11142;P28799;P52655;P46821;Q15113;P04792;P14625;P08670;Q9UQ80;O94925;P02751;P13640;P11498;O75369;P09874;P02649;P53396;P0C0S8;Q9Y3P9;O95994;P23142;Q13642;O15156;P35749;P12109;P15586;P43487;Q13127;P35268;P78536;P40938;P62328;P08727;P13805;P06748;…	63	1.78	3345	.1752	0.00048072818172152
MESH:D004489		Edema, Cardiac	Q15113;Q92994;P28799;P52655;P46821;P00338;P08238;P55010;P06733;P11142;P09651;O95229;P04792;P06753;P11684;P14625;P08670;P09972;Q9UKV5;Q9UQ80;P21810;O94925;P02751;P13640;P11498;O75369;P09874;Q12797;P02649;P68133;P53396;Q16543;P0C0S8;Q16769;Q5THJ4;Q9P273;P12814;P07108;O43707;Q12955;Q96F44;P12277;Q9H6A9;P35609;O95218;Q15058;P61201;Q96FV9;Q9BQI0;Q8TDM6;O94762;P17540;P13639;Q00610;Q05639;P01024;P51858;…	125	1.66	7110	.3377	8.0900956163629E-5
MESH:D004620		Embolism, Fat	P53396;P00338;P08238;P06733;O95229;P08670;P01024;Q14240;P07108;P20962;P55036;P55058;P18669;O14950;O00264	15	2.70	524	.0538	0.002479844551158
MESH:D004677		Encephalocele	O94762;P09874	2	1.53	123	.0134	0.41182166447519
MESH:D004678		Encephalomalacia	P09874;Q9UQ80;Q9P273;P46821;P08238;P17096;P06753;Q9BQI0;Q53GI3;P35609;P12277;Q05639;Q13813;P14618;Q9BXJ9;P11940;P62258;P12883;Q8NF91	19	1.49	1206	.0579	0.093871885978679
MESH:D004692		Endarteritis	P12883;P62258;Q8NF91;P11940;Q9BXJ9;P14618;Q13813;Q05639;P35609;Q53GI3;Q9BQI0;P12277;Q9P273;Q9UQ80;P09874;P08238;P46821;P17096;P06753	19	1.49	1206	.0579	0.093871885978679
MESH:D004698		Endocarditis, Subacute Bacterial	P06753;P14625;P08670;P04792;Q12841;O95229;P17096;Q15113;P28799;P11142;P09874;P02751;P09972;P21810;O00468;P27824;P12814;P11532;P01024;P08572;P10451;P52209;Q9NRN5;P36871;P12109;P62328;P11586;P07951;P06748;Q14693	30	2.91	971	.0944	1.6263553677498E-5
MESH:D004716		Endometritis	Q12955;Q969S2;Q99729	3	.92	308	.0128	0.65084347859692
MESH:D004719	3	Endomyocardial Fibrosis	P13929;P08572;P01024;P11532;P13639;P17540;P07108;P12814;O43707;P27824;P12277;P07437;P10451;P09874;P02751;P13640;Q9UKV5;P63098;P21810;O94925;O00468;P68133;P02649;P11684;P14625;P08670;P04792;O95229;P08238;P00338;P11142;P28799;P61978;O95994;P23142;Q13642;Q71UM5;P12109;P23396;P40938;P43487;Q13127;P12883;P62328;P08727;Q7L523;P06748;O00264	48	3.04	1490	.1424	4.795564355E-7
MESH:D004751		Enteritis	P06748;P04843;P06702;Q14693;Q14112;O43505;P11940;Q9UPU5;Q7L523;P62328;P08727;P11586;P62258;P12883;P78536;P40938;P23396;P43487;P15586;P12109;Q8NF91;Q7KZF4;Q9H2U2;P12110;O95994;Q13642;P11142;P50402;P55010;P08238;P00338;P46821;Q15113;P61978;Q00341;P04792;Q12841;O95229;P17096;Q9UBD9;Q15057;Q13507;P08670;P14625;P06753;P53396;Q6NZY4;Q12797;P02649;Q9P273;Q9NX38;O94925;P21810;P09972;Q9UQ80;Q9UKV5;P63098;…	99	1.54	6050	.2687	0.0013434585726043
MESH:D004756		Enterobacteriaceae Infections	P52209;P09874	2	4.49	42	.0291	0.1011653082638
MESH:D004761		Enterocolitis, Pseudomembranous	P08727;P62328;P11586;P12109;Q13642;P12110;Q14693;P07951;P06748;O95218;P07437;P12814;P13639;P01024;Q99729;P08572;P14618;P36871;Q9NRN5;P10451;P52209;P00338;Q15113;P28799;P17096;P04792;Q12841;O95229;P06753;P08670;Q13507;Q9UKV5;P09972;P21810;P09874;P02751;O00468	37	2.53	1379	.1108	2.5377730404048E-5
MESH:D004775		Enuresis	O00468;Q9Y3P9;Q9P273;Q16543;O43150;P02649;Q12797;P53396;P02751;P09874;P13861;O94925;P09972;Q9UKV5;Q9UQ80;P08670;P06753;P14625;O95229;P09651;P28799;Q15113;Q92994;P61978;P00338;P06733;P11142;P06454;P20962;P55036;P10451;Q02930;Q92504;Q9UBF9;O76094;Q9NRN5;Q9UNZ2;Q9ULJ6;Q7Z406;Q9BSA4;Q9BXJ9;Q8TEX9;P36871;P55058;P14618;P18669;Q8IXK0;P13929;Q99729;P51858;Q05639;P07108;O43707;P27824;P12277;P07437;O94973;…	79	1.50	4961	.2159	0.0046158740931089
MESH:D004802		Eosinophilia	P43487;Q13127;P78536;P40938;P23396;P62258;P12883;P08727;P62328;P11586;P19237;Q71UM5;O15156;P12109;P35749;Q01844;P12110;Q13642;P23142;Q6P2Q9;Q7L523;O75643;P11940;Q15436;P68363;O43505;Q14112;Q14693;P13805;P45378;P07951;P06702;P06748;P11217;Q9BQI0;Q15058;P35609;O94973;P07437;P12277;P27824;Q12955;O43707;P07108;P12814;Q05639;P13639;P01024;P11532;P51858;Q99729;Q14240;P13929;Q8IXK0;P08572;P18669;P14618;…	125	1.54	7637	.3371	0.00054773506258242
MESH:D004803		Eosinophilic Granuloma	Q14693;P12110;P12109;P55058;P02649;P04792;P46821;P11142	8	4.69	161	.0459	0.0015636619969713
MESH:D004820		Epidermolysis Bullosa	P11142;P46821;P04792;P02649;P55058;P12110;P12109;Q14693	8	4.69	161	.0459	0.0015636619969713
MESH:D004823		Epididymitis	P13805;P35749;P12883;P18669;P20962;P52209;P55036;P07108;Q14240;P02649;P0C0S8;P09874;P63098;P13640;O95229;Q99755;P06733;P55010;O00264	19	1.83	979	.0597	0.022181985543795
MESH:D004828		Epilepsies, Partial	Q7L523;Q6P2Q9;P45378;P13805;P07951;P06702;P68363;Q15436;P11940;O75643;Q14112;O43505;Q14693;Q13127;P43487;P62258;P55072;P08727;P11586;O15156;Q71UM5;Q7KZF4;P12109;P23142;Q01844;P12110;P51858;Q99729;P13929;Q8IXK0;Q00610;Q05639;P01024;P17844;P11532;P07437;O94973;P35609;Q9BQI0;P12277;Q12955;P27824;O43707;P07108;P55036;Q9UP95;P20962;P06454;P52209;Q92504;Q9UBF9;O76094;Q02930;P10451;Q7Z406;Q9BSA4;Q9BXJ9;…	104	1.51	6515	.2817	0.0019114420356751
MESH:D004830		Epilepsy, Tonic-Clonic	Q7L523;Q6P2Q9;P06748;P52948;P04843;P11217;P06702;P45378;P13805;P07951;P68363;Q15436;P11940;O75643;Q14693;Q14112;O43505;P08727;P23396;P78536;P43487;Q13127;P35268;P11586;P11055;P19237;P62328;P55072;P12883;P62258;Q92804;Q7KZF4;Q8NF91;O15156;Q9H2U2;Q71UM5;P12109;Q8N4Q1;O95994;P23142;Q01844;P08590;P12110;P51858;Q99729;P13929;Q8IXK0;P08572;P01024;P17844;P11532;Q00610;P13639;Q05639;P07437;Q53GI3;O94973;…	142	1.33	10089	.3807	0.012287477999409
MESH:D004831		Epilepsies, Myoclonic	P11142;P06733;P55010;P00338;P08238;P46821;P28799;Q15113;Q92994;P61978;P04792;O95229;P09651;P06753;P14625;P08670;P02649;Q12797;P53396;Q86T96;O00468;Q9P273;Q9Y3P9;O43150;O14654;Q16543;P21810;P13861;O94925;P09972;P09874;Q9UKV5;Q9UQ80;P02751;P11498;P55058;P36871;P18669;P14618;Q8IV01;P52565;Q9NRN5;Q9ULJ6;Q9UNZ2;Q8TEX9;Q9BXJ9;Q9BSA4;Q7Z406;P10451;Q02930;O76094;Q9UBF9;Q92504;P52209;P06454;P20962;P55036;…	104	1.49	6600	.2816	0.0024915062215412
MESH:D004832		Epilepsy, Absence	Q7L523;Q6P2Q9;P45378;P13805;P07951;P06702;P68363;Q15436;P11940;O75643;Q14112;O43505;Q14693;P40938;Q13127;P43487;P62258;P12883;P55072;P62328;P08727;P11586;O15156;Q71UM5;Q7KZF4;P12109;Q13642;P23142;Q01844;P12110;P51858;Q99729;P13929;Q8IXK0;P08572;P17540;Q00610;Q05639;P01024;P11532;P07437;O94973;P35609;Q9BQI0;P12277;Q12955;P27824;O43707;P07108;P12814;P55036;P20962;P06454;P52209;Q92504;Q9UBF9;O76094;…	113	1.51	7064	.3054	0.0014023560537207
MESH:D004833		Epilepsy, Temporal Lobe	Q12797;P02649;P53396;O00468;Q9P273;Q9Y3P9;O43150;P0C0S8;O14654;Q16543;O94925;P21810;P09972;P09874;Q9UKV5;P63098;Q9UQ80;P11498;P02751;P11142;P00338;P08238;P28799;P46821;Q15113;Q92994;P61978;O95229;P04792;P09651;P06753;P14625;P08670;P55058;P36871;P18669;P14618;Q8IV01;P52565;Q9NRN5;Q9ULJ6;Q9UNZ2;Q8TEX9;Q9BXJ9;Q9BSA4;Q7Z406;P10451;Q02930;O76094;Q9UBF9;Q92504;P06454;P52209;P20962;P55036;P07108;O43707;…	100	1.51	6256	.2712	0.0021018238417747
MESH:D009443	4	Neuritis	P09874;P02649;P27824;P53396;P68133;Q16543;P13640;P02751;P09972;P21810;Q9UKV5;Q15113;P61978;P00338;P55010;P11142;Q99755;P09651;P04792;O95229;P14625;P11684;Q13507;P08670;P10451;Q13043;O76094;P06454;P14618;P20645;P52565;Q9BSA4;Q9NRN5;P07437;Q96FV9;O95218;O43707;P07108;P12814;P12277;P11532;P01024;P17540;Q00610;Q99729;P51858;P08572;P13929;P13639;P12109;P23142;P12110;Q13642;Q71UM5;P12883;Q9H2U2;Q9NTJ5;…	70	2.56	2577	.1978	4.795564355E-7
MESH:D004931		Esophageal Achalasia	P06702;P06748;P13805;P11940;Q14693;Q14112;Q7KZF4;Q71UM5;P12109;P23142;Q13642;P12110;P35268;P08727;P23396;P62328;P06454;P52209;P10451;Q92504;P18669;P55058;Q9UNZ2;P51858;P08572;P07108;Q53GI3;P06733;P08238;P00338;Q15113;P06753;P08670;Q8WZ42;Q15057;P04792;Q12841;P02649;Q16543;O14654;P09874;Q9UQ80;P21810;P13861;O94925;P02751	46	2.26	1922	.1330	3.5299934336463E-5
MESH:D004932		Esophageal and Gastric Varices	P02751;P13640;P09874;P63098;P0C0S8;P02649;O95229;Q99755;P06733;P55010;P07108;P08572;Q14240;P18669;P20962;P55036;P12883;P08727;P35749;P13805;O00264	21	1.48	1338	.0631	0.085172397160163
MESH:D004933		Esophageal Atresia	P11940;P12109;Q71UM5;Q13642;P23142;Q13127;P43487;P40938;P12883;P62328;P10451;P08572;P13929;P11532;P01024;P17540;P07108;P12814;O43707;P12277;P07437;P11142;P00338;P61978;O95229;P04792;P08670;P11684;P02649;P68133;P09972;P09874;Q9UKV5;P21810;P13640;P02751;O00264	37	3.05	1146	.1135	2.262488008E-6
MESH:D004938		Esophageal Neoplasms	P10451;Q13813;Q02930;Q13043;P19474;Q92504;Q9Y618;O76094;P06454;P52209;P20962;P07477;P55036;P14618;P18669;P52565;Q8IV01;P55058;P20645;P36871;Q9UNZ2;Q9ULJ6;Q9NRN5;Q9BXJ9;Q9BSA4;Q8TEX9;P07108;P12814;O43707;P27824;Q12955;P12277;Q96F44;P07437;Q9NX31;Q53GI3;O94973;Q9BQI0;O95218;Q96FV9;Q15058;P17540;P13639;Q00610;Q05639;P01024;P17844;P11532;P13929;P08572;Q99729;P51858;P09651;Q99755;P17096;P04792;Q12841;…	147	1.46	9469	.3946	0.0012650066431363
MESH:D004948		Esotropia	P18669;P52209;P09874;P11498;P06702;Q7L523;Q13127	7	2.14	308	.0298	0.072064520843632
MESH:D005067		Euthyroid Sick Syndromes	Q14240;P07108;P18669;P20962;P55036;P06733;O95229;P68133;P09972;Q13127;P11940;O00264	12	2.72	416	.0460	0.0056834022655457
MESH:D005076		Exanthema	P12883;P55072;P62258;Q92804;P11586;P11055;P62328;Q13127;P43487;P15586;P08727;P35268;P40938;P78536;P23396;Q8NF91;Q7KZF4;Q71UM5;Q9H2U2;O15156;P12109;P35749;O14950;Q8N4Q1;Q01844;P12110;Q13642;P23142;O95994;P11940;Q9UPU5;O75643;Q15436;P68363;Q14112;O43505;Q14693;P06702;P11217;P04843;P52948;P06748;P13805;P45378;P07951;Q7L523;Q6P2Q9;P09972;P63098;Q9UKV5;Q9UQ80;P21810;P13861;O94925;P02751;P13640;P11498;…	161	1.25	12163	.4303	0.033684561997233
MESH:D005099		Exotropia	P35609;Q8WZ42	2	1.87	101	.0152	0.33357631703664
MESH:D005117		Cardiac Complexes, Premature	P11940;Q14693;Q14112;Q13127;P12883;P62258;Q8NF91;P12109;Q15113;P46821;P08238;P28799;P11142;P14625;P06753;P08670;Q66PJ3;P04792;P17096;Q12841;P09874;P02751;P11498;Q9UQ80;P02649;P68133;Q9P273;Q9UP95;Q13813;P14618;P52565;P55058;Q9BXJ9;P12277;P07108;Q9BQI0;Q53GI3;P35609;Q05639;P17844;P01024	41	1.71	2267	.1169	0.0050297874792878
MESH:D005124		Eye Abnormalities	P46821;P52655;P28799;P61978;Q15113;Q92994;P00338;P08238;P11142;P06733;P55010;P04792;O95229;P17096;P09651;P11684;P06753;P14625;P08670;Q16543;O43150;P0C0S8;Q9Y3P9;Q9P273;Q5THJ4;O00468;Q16769;P68133;P53396;P02649;Q12797;Q9UKV5;P09972;Q9UQ80;O94925;P21810;P13640;P02751;P09874;P11498;O75369;P27824;Q12955;P12277;Q96F44;O43707;P12814;P07108;O95218;Q96FV9;P61201;Q15058;Q9BQI0;Q8TDM6;O94762;P07437;Q53GI3;…	142	1.38	9707	.3810	0.0054405295164732
MESH:D005131		Eye Injuries	P08670	1	1.16	81	.0088	0.60017630010396
MESH:D005134		Eye Neoplasms	Q66PJ3;P14625;Q12841;P04792;P11142;P28799;Q15113;P09874;P01024;P17844;P07108;Q9UP95;P52565;P55058;P12109;Q14693;Q14112	17	1.98	812	.0552	0.016642930310363
MESH:D005141		Eyelid Diseases	P08670;Q66PJ3;P14625;P06753;P04792;O95229;P17096;P09651;P28799;P46821;Q92994;Q15113;P61978;P11142;P06733;P55010;P08238;P00338;P09874;P02751;Q9UQ80;Q9UKV5;P09972;O94925;P02649;Q12797;Q6NZY4;P53396;Q9P273;Q5THJ4;Q9Y3P9;O00468;P0C0S8;O43150;Q16543;P07437;Q53GI3;P35609;O94973;Q9BQI0;Q96FV9;P27824;Q12955;P12277;P07108;O43707;Q05639;P13639;Q00610;Q99729;P51858;P13929;P08572;Q8IXK0;P10451;Q13813;Q02930;…	110	1.37	7577	.2967	0.010885062499719
MESH:D005151		Facial Injuries	P08238;P46821;P17096;P06753;P09874;Q9UQ80;Q9P273;Q13813;P07477;Q9BXJ9;P14618;Q05639;P12277;Q9BQI0;P35609;Q53GI3;P11940;P62258;P12883;Q8NF91	20	1.53	1231	.0608	0.072064520843632
MESH:D005158		Facial Paralysis	O43505;Q14112;Q14693;Q9UPU5;P04843;P06702;Q9H2U2;Q7KZF4;Q8NF91;P12109;P12110;P23142;Q13642;O95994;P11586;P23396;P78536;P40938;P08727;P43487;P15586;P07108;O43707;Q12955;P27824;P12277;P07437;Q9NX31;O94762;O95218;Q15058;Q05639;P13639;P11532;P17844;P01024;P08572;P51858;Q99729;Q14240;Q92504;O76094;Q02930;P10451;Q13813;Q9UP95;P55036;P52209;P20962;P36871;P55058;Q8IV01;P18669;P52565;P14618;Q8TEX9;Q6P1M9;…	93	1.49	5882	.2526	0.003235764011992
MESH:D005185		Fallopian Tube Neoplasms	Q15113;P00338;P04792;P09651;Q13507;P08670;P14625;P02751;P09874;P21810;Q9UKV5;P01024;P13639;Q99729;P08572;O95218;P07437;P27824;P14618;Q9NRN5;P10451;Q92504;P08727;P12109;P12110;Q13642	26	2.40	1021	.0812	0.00051572251356806
MESH:D005199		Fanconi Anemia	P01024	1	1.10	86	.0084	0.6188667345271
MESH:D005218		Fat Necrosis	P00338;P06733;O95229;P02751;P13640;P10451;P55036;P20962;P18669;Q14240;P13929;P07108;Q15436;O00264	14	2.75	481	.0514	0.0029219366569977
MESH:D019337	5	Hematologic Neoplasms	P14618;Q13813;Q9UP95;P10451;Q05639;Q00610;P17540;P01024;P11532;P13929;P13639;P08572;P07437;O94762;O43707;P07108;P12814;P12277;P27824;O00468;Q16769;P02649;P68133;Q9UKV5;P09972;P21810;O94925;P02751;P13640;P09874;P61978;P08238;P00338;P06733;P11142;Q12841;O95229;P04792;P14625;P11684;P08670;P06753;Q9UBD9;P23396;P40938;P35268;P43487;Q13127;P11586;P62328;P12883;Q71UM5;P12109;P23142;Q13642;P06748;Q15431;…	62	2.65	2204	.1772	4.795564355E-7
MESH:D005262		Feminization	P28799;P52655;Q15113;Q92994;P55010;P11142;P06733;P00338;P17096;P04792;Q12841;P11684;P06753;P14625;P08670;P21810;O94925;Q9UQ80;P63098;Q9UKV5;P09972;P09874;P11498;P02751;Q16543;Q9P273;Q12797;P02649;P53396;P68133;Q96F44;P12277;O43707;P12814;P07108;Q96FV9;O95218;P35609;Q9H6A9;Q8IXK0;P08572;P13929;Q99729;Q14240;P51858;P01024;Q00610;P13639;P52209;P06454;P20962;Q9UP95;Q9BYE4;Q9Y618;Q92504;P10451;Q8TEX9;…	100	1.97	4787	.2736	3.3224049264835E-6
MESH:D005271		Femur Head Necrosis	Q05639;Q14240;Q99729;P08572;P35609;O94762;P12277;P14618;P55058;Q9BXJ9;P10451;Q13813;P06454;P52209;P02649;P09874;P02751;O75369;Q9UQ80;P08670;P14625;P08238;P06733;P11142;Q15113;P52655;P28799;P23142;O95994;P12109;P35749;O15156;P78536;P40938;P43487;P15586;P08727;P62328;O43505;Q15436;P13805;P06702;P29508;P06748;Q7L523	45	2.37	1791	.1310	1.7363836863996E-5
MESH:D005315		Fetal Diseases	Q6P2Q9;Q7L523;Q14693;Q14112;O43505;P11940;O75643;Q15436;P07951;P45378;P13805;P06702;P11217;P04843;P06748;P62258;P55072;P12883;P11586;P19237;P62328;Q13127;P43487;P35268;P08727;P23396;P40938;P78536;Q8N4Q1;P12109;P35749;Q9NTJ5;Q8NF91;Q71UM5;Q9H2U2;O15156;Q13642;P23142;O95994;P12110;Q01844;P61978;Q00341;Q92994;Q15113;P46821;P52655;P28799;P55010;P11142;P06733;P08238;P00338;Q13507;Q9UBD9;P08670;P11684;…	148	1.37	10182	.3967	0.0057114582315041
MESH:D005316		Fetal Distress	P14618;P36871;Q9NRN5;Q9BXJ9;P10451;Q13813;P52209;P12277;P12814;Q9BQI0;P35609;Q53GI3;P08572;Q05639;P01024;Q9P273;O00468;P09874;P02751;Q9UQ80;P09972;P21810;P17096;P04792;Q12841;O95229;P06753;P08670;P08238;P28799;P46821;Q15113;Q8NF91;P35749;P12109;P62328;P11586;P12883;P62258;P06748;P07951;P11940;Q14693	43	1.98	2046	.1237	0.00048072818172152
MESH:D005317		Fetal Growth Retardation	Q14693;O43505;Q14112;P11940;O75643;Q15436;P68363;P07951;P13805;Q15431;P45378;P06748;P52948;P06702;Q7L523;Q6P2Q9;P62258;P12883;P55072;P11586;P19237;P62328;P78536;P40938;P08727;P43487;Q13127;P12109;P35749;Q8NF91;Q7KZF4;O15156;Q9H2U2;Q71UM5;Q01844;P08590;P12110;O95994;P23142;Q13642;Q15113;Q92994;P61978;P46821;P28799;P08238;P00338;P06733;P11142;P55010;P08670;Q66PJ3;Q9UBD9;Q13507;P06753;P14625;O95229;…	139	1.40	9369	.3732	0.00418084813167
MESH:D005334		Fever	Q00610;P13639;P17540;Q05639;P01024;P17844;P11532;P08572;Q8IXK0;P13929;Q99729;Q14240;P51858;Q9BQI0;Q8TDM6;O94762;Q96FV9;Q15058;O95218;P07437;Q9NX31;Q53GI3;O94973;P35609;Q9H6A9;P12277;P27824;Q12955;O43707;P07108;P12814;Q02930;Q13043;P10451;Q13813;Q92504;Q9UBF9;Q9Y618;O76094;Q9BYE4;P06454;P52209;P55058;P20962;P55036;Q9UP95;Q8TEX9;Q6P1M9;Q9BXJ9;Q9BSA4;Q7Z406;Q9UNZ2;Q9ULJ6;Q9NRN5;P36871;P20645;P14618;…	167	1.22	12889	.4460	0.048563661704214
MESH:D005335		Fever of Unknown Origin	P06733	1	2.86	33	.0178	0.34011411698407
MESH:D005350		Fibroma	P55010;P50402;Q00341;Q92994;P17096;P04792;Q13507;P08670;P14625;Q9Y3P9;Q9P273;P0C0S8;Q12797;P02751;P09874;P21810;O94925;Q9UKV5;P63098;P14618;Q8IV01;Q8TEX9;Q9BSA4;Q9ULJ6;P10451;Q02930;P06454;Q96F44;O94973;P01024;P17844;P11532;P17540;Q8IXK0;Q99729;P12109;O15156;Q71UM5;P78536;P43487;Q14693;Q14112;P06748	43	1.25	3236	.1198	0.13593114735384
MESH:D005352		Fibromuscular Dysplasia	P11940;P62258;P12883;Q8NF91;Q05639;Q53GI3;P35609;Q9BQI0;P12277;Q13813;Q9BXJ9;P14618;Q9UQ80;P09874;Q9P273;P06753;P17096;P46821;P08238	19	1.49	1206	.0579	0.093871885978679
MESH:D005355		Fibrosis	Q15113;Q92994;P61978;Q00341;P28799;P46821;P52655;P08238;P00338;P55010;P11142;P50402;P06733;P09651;P17096;Q99755;O95229;Q12841;P04792;P14625;P06753;P11684;Q9UBD9;Q15057;Q13507;Q8WZ42;P08670;Q66PJ3;Q16543;Q9NX38;Q9NWV4;O14654;P0C0S8;O43150;Q9P273;Q5THJ4;Q9Y3P9;Q9UKA4;Q16769;O00468;P53396;P68133;Q6NZY4;Q96P70;Q12797;P02649;O75369;P11498;P09874;P13640;P02751;Q9UKV5;P63098;P09972;Q9UQ80;O94925;P21810;…	175	1.27	13044	.4672	0.023655261241259
MESH:D005357		Fibrous Dysplasia of Bone	P09874	1	4.49	21	.0264	0.24429422558505
MESH:D005391		Firesetting Behavior	O95994;Q14112;P06702;Q7Z406;P07108;P46821;P04792;P53396	8	1.79	422	.0305	0.1147404830076
MESH:D005401		Fissure in Ano	P01024;P12277;P28799;P11684;P09874;Q16543	6	3.82	148	.0361	0.011611790647506
MESH:D005414		Flatulence	P68133;P09874;P13640;P08670;Q00341;P11532;P52209;P12883	8	1.35	559	.0282	0.29243830723666
MESH:D005483		Flushing	P12883;P62258;P11586;P62328;P35268;P08727;P15586;P43487;P23396;P40938;P78536;Q8NF91;Q7KZF4;Q9H2U2;Q71UM5;P35749;P12109;P12110;P08590;Q01844;O95994;P23142;Q13642;P11940;Q9UPU5;Q14693;Q14112;O43505;P06702;P29508;P04843;P11217;P52948;P06748;P13805;P52209;P55058;P06454;P20962;P55036;Q13813;P10451;Q02930;O76094;Q92504;Q9BXJ9;Q6P1M9;Q8TEX9;Q9ULJ6;Q9NRN5;Q9UNZ2;P14618;P18669;P52565;Q8IV01;P36871;P11532;…	118	1.65	6736	.3193	0.00011690041554984
MESH:D005494		Folic Acid Deficiency	P08727;P35268;P43487;P23396;P78536;P40938;P62328;P11586;P11055;P19237;P62258;P12883;P55072;Q71UM5;O15156;Q7KZF4;Q8NF91;O95994;Q13642;P23142;Q01844;P12110;P12109;P06748;P11217;P04843;P06702;P45378;P07951;O43505;Q14112;Q14693;P11940;P68363;Q7L523;Q6P2Q9;P10451;Q92504;Q9UBF9;Q9Y618;P55036;Q9UP95;P20962;P06454;P55058;P52209;Q9NRN5;Q9UNZ2;Q8WYA6;Q8TEX9;Q9BXJ9;P36871;P20645;Q8IV01;Q96P26;P52565;P18669;…	109	1.82	5664	.2965	1.3856532896395E-5
MESH:D005499		Folliculitis	P53396;O94925;P09874;P02751;P11142;P04792;P08670;Q9UBD9;P11217;P06748;P62258;P62328	12	2.16	523	.0431	0.022690864116426
MESH:D005512		Food Hypersensitivity	P62258;P09874;Q9BQI0;P10451	4	1.21	312	.0169	0.45811211806236
MESH:D005530		Foot Deformities	P09874	1	.43	219	.0049	0.90391142359798
MESH:D005532		Foot Deformities, Congenital	P09874;O94925;P13861;Q9UKV5;P02649;Q9UKA4;P08670;P14625;P04792;P11142;P08238;P61978;P46821;P10451;P55058;Q8TDM6;P27824;Q00610;P13639;Q14693;Q15431;Q7L523;P23396;P12109;P12110	25	3.71	636	.0854	4.3194389804757E-6
MESH:D005533		Foot Dermatoses	P12109;P23142;Q13642;O95994;Q9H2U2;Q71UM5;P40938;P43487;Q13127;P62258;P12883;P62328;P13805;Q15436;P17540;Q00610;P01024;P11532;P08572;P13929;P27824;P12277;P07108;P12814;O43707;O94762;Q96FV9;P07437;P10451;Q13043;O76094;P20645;Q9BSA4;P61978;P08238;P00338;P11142;P55010;P04792;O95229;P09651;P11684;P08670;P02649;P68133;Q9UKV5;P21810;P09874;P02751;P13640;O00264;Q13576	52	2.36	2079	.1493	6.9814390139548E-6
MESH:D013616	6	Tachycardia, Sinus	P15586;P43487;O94925;Q13127;P23396;P40938;P62328;P78536;P08727;P62258;Q13642;P23142;O95994;P12109;P12883;P12110;Q71UM5;Q9H2U2;Q8NF91;P06702;P13805;P07951;P11217;P68363;Q15436;P11940;Q14693;P06753;Q14112;P11142;P06733;P08238;P55010;P52655;P00338;P61978;P46821;Q15113;P04792;P09651;P17096;P14625;Q13507;Q12797;P27824;P68133;P53396;Q9P273;O00468;P0C0S8;P08670;Q9UKA4;Q9UQP3;P63098;Q9UKV5;Q9UQ80;P13861;…	99	2.23	4195	.2723	4.795564355E-7
MESH:D005747		Gastric Fistula	P09874;Q9BQI0;P62258	3	1.10	258	.0137	0.54300817237093
MESH:D005756		Gastritis	P62258;Q92804;P55072;P12883;P62328;P11586;P11055;Q13127;P35268;P08727;P23396;P78536;P12110;P12109;Q01844;P08590;Q13642;P23142;O95994;Q71UM5;Q9H2U2;O15156;Q7KZF4;Q8N4Q1;Q14693;Q14112;O43505;Q15436;P11940;P13805;P04843;P06748;P52948;P06702;Q7L523;Q9BQI0;Q8TDM6;O95218;Q53GI3;P12277;Q12955;P07108;P12814;O43707;P13639;Q00610;P01024;P17844;P11532;P13929;Q8IXK0;P08572;Q99729;Q14240;P51858;P52565;P18669;…	113	1.44	7388	.3050	0.0036554624729332
MESH:D005770		Gastrointestinal Neoplasms	P00338;P06733;P11142;P55010;P04792;Q12841;P17096;P09651;P21810;Q9UKV5;P09972;P09874;P02751;P52209;Q13043;P10451;O76094;P20645;Q9BSA4;P08572;Q00610;P01024;P11532;P07108;P27824;P12277;Q96FV9;Q15058;O94762;P07437;P12109;P08590;P23142;Q13642;O95994;Q9H2U2;Q71UM5;P62258;P62328;Q13127;P43487;P78536;P40938;Q15436;Q9UPU5;P13805;P06702;P52948;Q13576	49	2.05	2257	.1398	0.0001345900565291
MESH:D005832		Genital Diseases, Male	Q15436;P11217;P06702;P07951;P23142;Q13642;O95994;Q01844;P12109;P35749;P40938;P78536;P08727;P01024;P27824;Q12955;P07108;O76094;Q92504;P52209;Q9BXJ9;Q7Z406;Q8WU90;Q13507;P08670;P11684;P14625;Q99755;P04792;P00338;P28799;P46821;P55010;P13640;P02751;P09874;O75369;P63098;P21810;O94925;P02649;Q6NZY4;O00264	43	2.35	1726	.1256	2.8621816103027E-5
MESH:D005833		Genital Neoplasms, Female	P68133;P53396;P02649;Q9Y3P9;O00468;Q9NWV4;P21810;Q9UKV5;P09874;P11498;P02751;P13640;P55010;P11142;P06733;P08238;P28799;P00338;Q15113;P61978;P04792;Q12841;O95229;P17096;P09651;P14625;P11684;P08670;Q66PJ3;Q13507;Q9NRN5;Q7Z406;P14618;P18669;P52565;P52209;P55058;P06454;Q9UP95;Q92504;Q9BYE4;P10451;P07108;P12814;O43707;P27824;P12277;O95218;P07437;P01024;P17844;P11532;Q05639;Q00610;P13639;P17540;P08572;…	85	2.12	3779	.2349	2.151638654549E-6
MESH:D005834		Genital Neoplasms, Male	Q14693;P68363;P07951;Q7L523;P23142;Q7KZF4;P11586;P55072;P12883;P08727;Q00610;P11532;P01024;P12277;Q12955;P07108;P10451;Q9UBF9;P55036;P20962;P55058;P52209;P52565;P18669;P14618;Q8IV01;Q9UNZ2;P08670;P04792;Q00341;P00338;P08238;P11142;P13640;P02751;P11498;P09874;P21810;O14654;Q9P273;P02649;P53396	42	1.68	2355	.1194	0.0055704123597551
MESH:D005871		Giant Lymph Node Hyperplasia	P40938;P01024;P09874	3	1.83	155	.0176	0.27076846672558
MESH:D005879		Tourette Syndrome	P04792;P18669;P00338;P08238;P11142;P06733;P09874;P02751;P11498;Q9UKV5;P09972;P13861;P21810;P02649;P68133;P53396;P08670;O14654;Q9P273;P01024;Q00610;P13639;Q92504;Q9UBF9;O94973;Q12955;P12277;P55036;P20962;P52209;P06454;P55058;Q9UNZ2;P14618;P52565;Q8IV01;P08727;P11586;P55072;Q13127;P23142;Q7KZF4;P12883;P07951;P06702;P68363;Q14693;Q7L523	48	1.71	2653	.1354	0.002905970836995
MESH:D005882		Gingival Diseases	P09874;Q9UQ80;Q9P273;P46821;P08238;P17096;P06753;Q05639;P12277;Q53GI3;P35609;Q9BQI0;Q13813;P14618;Q9BXJ9;P12883;P62258;Q8NF91;P11940	19	1.49	1206	.0579	0.093871885978679
MESH:D005885		Gingival Hyperplasia	P11498;P02751;P13640;O75369;P09972;P63098;Q6NZY4;P53396;P02649;Q12797;Q9NX38;P11142;P50402;P55010;P08238;P46821;Q00341;O95229;Q12841;P04792;P14625;Q13507;Q15057;P51858;P08572;Q05639;P13639;P01024;P11532;P07108;O43707;P12277;P27824;Q12955;Q15058;Q9NX31;P55036;P20962;P52209;P55058;P10451;Q13813;Q02930;O76094;Q92504;Q8IV01;P36871;Q8TEX9;Q6P1M9;Q9UNZ2;Q9NRN5;Q9ULJ6;P43487;P15586;P08727;P40938;P78536;…	73	1.47	4674	.1999	0.0078015468822839
MESH:D005891		Gingivitis	P09874;P11498;P13640;P02751;O75369;P63098;P09972;Q9NX38;Q12797;P02649;P53396;Q6NZY4;P08238;P55010;P50402;P11142;P06733;Q00341;Q12841;O95229;P14625;Q15057;Q13507;Q05639;P13639;P11532;P01024;P08572;P51858;P12277;P27824;Q12955;O43707;P07108;Q15058;Q9NX31;Q13813;P10451;Q02930;Q92504;O76094;P52209;P20962;P55036;P14618;P18669;Q8IV01;P36871;Q6P1M9;Q8TEX9;Q9ULJ6;Q9NRN5;Q9UNZ2;P11586;P23396;P78536;P40938;…	72	1.43	4740	.1971	0.0127493342251
MESH:D005901		Glaucoma	P06702;O95994;Q13642;P40938;P12883;P10451;Q12955;P08572;P01024;P11532;Q8WZ42;P08670;P04792;P17096;P46821;P11142;Q96P70;P68133;P02649;O00468;P63098;P02751;P09874	23	2.13	1020	.0718	0.0033181508151311
MESH:D005902		Glaucoma, Open-Angle	P11217;Q13642;P40938;P10451;Q13813;Q12955;P08572;P11532;P08670;P04792;P17096;P11142;P02649;O00468;P63098;P09874	16	2.34	646	.0545	0.0057350372864951
MESH:D005909		Glioblastoma	P09874;P02751;P13640;O75369;P63098;Q9UKV5;P09972;Q9UQ80;P21810;P13861;O94925;O00468;Q9P273;Q9Y3P9;Q16543;O43150;P02649;Q12797;P53396;P68133;Q5F1R6;P11142;P06733;P55010;P08238;P28799;P00338;P46821;P52655;P61978;Q15113;Q92994;P17096;P09651;P04792;O95229;Q12841;P08670;Q9UBD9;Q13507;P06753;P11684;P14625;P11532;P01024;P13639;P17540;Q05639;P08572;Q8IXK0;P13929;Q99729;Q14240;P51858;P12277;P27824;P07108;…	131	1.52	8119	.3528	0.00067404048117769
MESH:D005910		Glioma	Q6P2Q9;Q15436;P68363;Q8IY17;Q14112;Q14693;P13805;P29508;P06702;P06748;P11217;Q9H2U2;Q71UM5;P12109;O95994;P23142;Q13642;P12883;P55072;P62258;P11586;P62328;Q13127;P43487;P08727;P35268;P78536;P40938;P14618;P52565;P18669;Q8IV01;P20645;P36871;Q9NRN5;Q9ULJ6;Q9BSA4;Q7Z406;Q9BXJ9;Q8TEX9;Q9UP95;P55036;P06454;P07477;P20962;P52209;P55058;O76094;Q92504;Q9Y618;Q02930;Q13043;P10451;Q13813;P07437;Q96FV9;O43707;…	114	1.64	6574	.3087	0.0001777880264232
MESH:D005921		Glomerulonephritis	P02751;P13640;P09874;P09972;P63098;Q9UKV5;Q9UQ80;P21810;O94925;P0C0S8;Q16543;O00468;Q9UQP3;Q9Y3P9;Q5THJ4;P02649;Q12797;P53396;Q96P70;Q6NZY4;P68133;P06733;P11142;P55010;P08238;P00338;P28799;P46821;Q15113;P61978;Q12841;O95229;P04792;P17096;Q99755;P09651;Q66PJ3;P08670;Q9UBD9;P11684;P06753;P14625;P01024;P11532;P13639;P17540;Q05639;P08572;Q8IXK0;P13929;Q14240;P07108;P12814;O43707;Q12955;P12277;P27824;…	112	1.85	5703	.3046	7.110469240566E-6
MESH:D005926		Glossalgia	P12883	1	4.29	22	.0254	0.25307881301194
MESH:D006029		Glycosuria	P36871;P14618;P52565;P18669;Q8IV01;Q9UNZ2;Q9NRN5;Q9ULJ6;Q9BSA4;Q7Z406;Q9BXJ9;Q8TEX9;Q92504;Q9UBF9;Q9Y618;O76094;P10451;Q13813;Q02930;P55058;P52209;P20962;P06454;P55036;P13929;P08572;Q8IXK0;Q99729;Q14240;P51858;P17844;P01024;Q00610;P13639;P17540;Q05639;P07108;P12814;O43707;Q12955;P27824;P12277;P07437;P35609;O94973;Q9BQI0;P08238;P11142;P06733;P55010;Q15113;Q92994;P61978;P28799;P00338;P46821;P08670;…	126	1.56	7631	.3398	0.00042184823266934
MESH:D006030		Glycosuria, Renal	P11055;P23396;P23142;Q9UPU5;P68133;Q12797;P02649;P02751;P11498;P09874;P04792;P14625;P08670;P00338;Q00341;P11142;P08238;Q96FV9;P27824;P17540;P17844;P11532;P52209;P10451;P52565;P36871	26	2.71	906	.0828	0.00012184895871417
MESH:D006059		Gonadal Dysgenesis	P23142;P12109;P06702;Q14693;Q16769;O00468;P02751;P13640;P14625;P17096;P00338;P55010;P07437;P12277;P12814;P07108;P01024;P10451;Q8TEX9;P14618;P52565;O00264	22	1.66	1252	.0667	0.033703466073886
MESH:D006069		Gonorrhea	P52209;P09874	2	1.70	111	.0143	0.36985222671526
MESH:D006086		Graft vs Host Disease	P09874;P11498;P02751;P13640;O75369;P09972;O94925;P63098;Q9UKV5;Q6NZY4;P53396;Q12797;P02649;Q9NX38;O00468;Q15057;Q13507;P08670;Q66PJ3;P14625;Q12841;O95229;P04792;Q00341;P61978;Q15113;P28799;P08238;P06733;P50402;P11142;P55010;P01024;P17844;P11532;P13639;Q05639;P51858;P08572;Q15058;Q9NX31;Q12955;P27824;P12277;O43707;P07108;Q9UNZ2;Q9ULJ6;Q9NRN5;Q6P1M9;Q8TEX9;P36871;Q8IV01;P52565;O76094;Q92504;Q02930;…	89	1.51	5548	.2422	0.0027778089360205
MESH:D006102		Granuloma, Laryngeal	P78536;Q13642;O95994;Q14112;P06702;Q7Z406;Q13813;P06454;P55058;P12277;Q05639;P01024;P46821;P28799;P11142;P04792;P53396;P09874;P13640;P02751	20	2.00	942	.0632	0.0091405877644929
MESH:D006103		Granuloma, Lethal Midline	P09874;Q9UQ80;Q9P273;P17096;P06753;P08238;P46821;Q05639;P12277;Q53GI3;P35609;Q9BQI0;Q13813;Q9BXJ9;P14618;P11940;Q8NF91;P12883;P62258	19	1.49	1206	.0579	0.093871885978679
MESH:D006212		Hallucinations	P09874;P11498;P13640;P02751;O75369;P09972;P13861;O94925;P21810;Q9UKV5;P63098;Q9UQ80;O43150;O14654;Q16543;Q9NX38;O00468;Q6NZY4;Q9Y3P9;Q9P273;Q12797;P02649;P53396;P68133;P28799;P46821;P61978;Q00341;Q15113;Q92994;P00338;P08238;P11142;P06733;P50402;P55010;O95229;Q12841;P04792;P09651;Q99755;P17096;P08670;Q15057;Q9UBD9;Q13507;Q8WZ42;P06753;P14625;P11684;P14618;P36871;P55058;P20645;P18669;P52565;Q8IV01;…	157	1.30	11424	.4200	0.016998919013556
MESH:D006228		Hand Deformities, Congenital	P09874;P02649;P46821;P11142;P04792;P55058;P01024;Q14693;P40938;P12109;P12110	11	3.42	303	.0471	0.0019499965595033
MESH:D006230		Hand Injuries	P27824;Q13642;O95994	3	5.15	55	.0352	0.035197608272223
MESH:D006259		Craniocerebral Trauma	P53396;P09874;P02751;P13640;P46821;P28799;P11142;P04792;Q7Z406;P55058;Q13813;P06454;P12277;P01024;Q05639;O95994;Q13642;P78536;Q14112;P06702	20	1.85	1021	.0624	0.018071597853953
MESH:D006314		Hearing Loss, Conductive	P08727;P43487;P09874;P02751;P14625;P08670;P04792;O95229;P09651;P11142;Q92504;P10451;P52209;P52565;P27824;P12277;P11532;O00264	18	1.90	896	.0574	0.019526354477198
MESH:D006316		Hearing Loss, High-Frequency	P01024;P08572;P12277;P27824;P12814;P52565;P36871;Q9NRN5;P52209;P10451;Q92504;Q15113;P28799;P09651;P17096;O95229;Q12841;P04792;P08670;P14625;P06753;P02751;P09874;P21810;P09972;O00468;P08727;P62328;P11586;P06748;P12109;P07951;Q14693	33	2.25	1386	.0987	0.00031397867186101
MESH:D006317		Hearing Loss, Noise-Induced	P10451;P52209;P06454;Q13813;Q9BXJ9;P14618;P55058;P12277;P35609;O94762;P08572;Q14240;Q99729;Q05639;P02649;Q9UQ80;P09874;P02751;O75369;P14625;P08670;P28799;P52655;Q15113;P11142;P06733;P08238;P62328;P08727;P43487;P15586;P40938;P78536;P12109;P23142;P06748;O95994;O15156;P35749;O43505;Q15436;P13805;P06702;P29508;Q7L523	45	2.36	1799	.1309	1.8589399066362E-5
MESH:D006327		Heart Block	P68363;Q14693;P13805;P06702;P11217;P35749;Q71UM5;P12110;P12109;Q13642;P78536;P23396;P15586;Q13127;P08727;P62258;P12883;P62328;P55010;P06733;P11142;P00338;P08238;P52655;P46821;P28799;P61978;Q15113;P11684;P14625;Q13507;P08670;Q99755;O95229;P04792;P02751;P13640;P11498;P09874;P63098;Q9UKV5;O94925;P21810;P09972;P02649;Q12797;P68133;P0C0S8;Q16543;O00468;P11532;P01024;Q99729;Q14240;P13639;P08572;P07437;…	76	2.23	3219	.2118	1.8732718668205E-6
MESH:D006333		Heart Failure	P53396;P68133;Q12797;P02649;O00468;Q6NZY4;Q16769;Q9P273;Q9Y3P9;Q5THJ4;Q9UKA4;Q16543;P0C0S8;O14654;P13861;P09972;P21810;O94925;P63098;Q9UKV5;Q9UQ80;P09874;P11498;P13640;P02751;O75369;P04792;Q12841;O95229;Q99755;P17096;P09651;P08670;Q66PJ3;Q8WZ42;Q13507;Q9UBD9;Q15057;P14625;P06753;P11684;Q15113;Q92994;P61978;Q00341;P28799;P46821;P52655;P08238;P00338;P11142;P06733;P50402;P55010;P10451;Q13043;Q02930;…	170	1.35	11905	.4545	0.006364491972848
MESH:D006335		Heart Injuries	Q92804;P12883;P06702;P10451;Q92504;P07477;P55010;Q15113;P09874;P13640;P02751	11	2.35	442	.0414	0.018017259524419
MESH:D006342		Heart Rupture, Post-Infarction	P12277;Q9BQI0;P35609;Q53GI3;Q05639;P11532;Q13813;P14618;Q9BXJ9;Q9UQ80;P09874;Q9P273;P46821;P08238;P06753;P17096;P11217;P11940;P12883;P62258;Q8NF91	21	1.54	1284	.0634	0.063961462092017
MESH:D006344		Heart Septal Defects, Atrial	Q8NF91;Q7KZF4;O15156;Q71UM5;Q01844;P08590;P23142;P12110;P12109;P62258;P12883;P55072;P11586;P78536;P43487;Q13127;P08727;P11940;O75643;Q15436;P68363;O43505;Q14112;Q14693;P52948;P07951;P45378;P13805;Q6P2Q9;P17096;P09651;P04792;O95229;P06753;P14625;P08670;P08238;P00338;P11142;P06733;P46821;P28799;Q15113;Q92994;P61978;Q9P273;Q9Y3P9;O00468;O14654;O43150;Q16543;P02649;Q12797;P53396;P09874;P11498;P02751;…	104	1.47	6663	.2815	0.003021095841529
MESH:D006345		Heart Septal Defects, Ventricular	P07108;O43707;P12814;O94973;Q12955;P27824;Q96F44;P12277;Q9BQI0;Q96FV9;O95218;P35609;Q9H6A9;P07437;Q53GI3;Q99729;Q14240;P51858;Q8IXK0;P13929;P13639;P08572;Q00610;Q05639;P01024;Q02930;P10451;O76094;Q9BYE4;Q9UBF9;Q92504;Q9Y618;P52209;P06454;P20962;P55036;Q13813;Q9UP95;Q8IV01;Q96P26;P52565;P18669;P55058;P20645;P36871;P14618;Q9NRN5;Q9UNZ2;Q9ULJ6;Q8WYA6;Q8TEX9;Q9BSA4;Q7Z406;Q9BXJ9;P21810;O94925;P09972;…	142	1.44	9303	.3813	0.0020603076359675
MESH:D006390		Hemangioendothelioma	P23142;P06748;O95994;Q9H2U2;Q71UM5;P62258;P62328;P11055;P23396;P40938;P08727;P43487;Q13127;Q14112;Q15436;P13805;P14625;P11684;P04792;P17096;P09651;P11142;P06733;P55010;P00338;P09874;P02751;Q9UKV5;Q16543;P68133;P02649;P52565;P20645;P14618;Q7Z406;Q9BSA4;Q9NRN5;P55036;P06454;Q9BYE4;O76094;P10451;Q13043;P12277;P27824;Q12955;Q96FV9;P07437;P01024;Q00610;P13639;P08572;Q13576	53	2.51	1993	.1528	2.5337925878413E-6
MESH:D006392		Hemangioma, Cavernous	P11217	1	2.95	32	.0183	0.33276356242397
MESH:D006394		Hemangiosarcoma	Q14112;P12110;P12109;P23142;Q13642;P06748;O95994;Q71UM5;P12883;P62328;P23396;P40938;P08727;P43487;Q13127;Q13507;P08670;P14625;P11684;O95229;P04792;P17096;P61978;Q15113;P11142;P06733;P00338;P09874;P13640;P02751;P21810;Q9UKV5;Q16543;P68133;P02649;P52565;P14618;Q7Z406;Q9NRN5;P55036;P06454;Q9BYE4;P10451;O43707;P07108;P12814;P12277;O95218;P07437;P17540;P01024;P11532;Q99729;P13929;P13639;P08572;O00264	57	2.48	2170	.1631	1.9895568052273E-6
MESH:D006402		Hematologic Diseases	Q14112;O43505;Q14693;Q15436;P68363;P11217;P06702;P29508;P07951;P13805;Q15431;P06748;O95994;Q13642;P23142;P08590;P12109;P12110;Q71UM5;O15156;Q7KZF4;Q9H2U2;P35749;P62258;P12883;P55072;P62328;P11055;P11586;Q13127;P43487;P15586;P08727;P40938;P78536;P23396;P06753;Q13507;P08670;Q66PJ3;P11684;P14625;P04792;O95229;Q12841;P17096;Q99755;P09651;P11142;P06733;P55010;P00338;P08238;Q15113;Q92994;P61978;Q00341;…	126	1.79	6638	.3411	8.5925920973224E-6
MESH:D006408		Hematoma, Subdural	Q13813;P14618;Q9BXJ9;P01024;Q05639;P12277;Q53GI3;P35609;Q9BQI0;P06753;P17096;P08238;P00338;P46821;P02649;Q86T96;Q9P273;Q9UQ80;P09874;P11940;Q8NF91;P12883;P62258	23	1.27	1710	.0673	0.20276522646236
MESH:D006417		Hematuria	P12277;P27824;O94973;Q12955;O43707;P07108;P12814;Q969S2;Q9BQI0;O94762;Q96FV9;Q15058;Q53GI3;P07437;Q9NX31;P35609;Q05639;P17540;Q00610;P01024;P11532;P17844;Q8IXK0;P51858;Q99729;Q14240;P13929;P13639;P08572;Q13813;Q9UP95;P55036;P20962;P06454;P07477;P52209;O76094;Q9BYE4;Q9UBF9;Q92504;Q9Y618;Q02930;Q13043;P10451;P14618;P36871;P55058;P20645;P52565;P18669;Q8IV01;Q9BXJ9;Q7Z406;Q9BSA4;Q8TEX9;Q6P1M9;Q9NRN5;…	153	1.30	11116	.4095	0.017184272807633
MESH:D006429		Hemiplegia	P55072;P62258;P12109;P12110;Q14693;Q14112;P06702;P09874;P02751;P63098;P09972;P13861;Q16543;O00468;P53396;P02649;P11684;P14625;Q66PJ3;Q99755;Q12841;P04792;Q15113;P28799;P46821;P06733;P11142;P08238;P01024;P17844;O94762;P07108;O94973;P12277;P52565;P55058;P14618;P10451;Q13043;Q92504;P06454;P20962;Q9UP95	43	1.66	2439	.1220	0.0060286369749433
MESH:D006431		Hemobilia	P02649	1	2.95	32	.0183	0.33276356242397
MESH:D006432		Hemochromatosis	P02649;P09972	2	.85	221	.0098	0.69191618927809
MESH:D006456		Hemoglobinuria	P13861;P09874;P68133;P06733;P04792;P08670;P52209;Q9BQI0;P07437;P62258;P55072;Q13127	12	2.11	537	.0428	0.02640167602594
MESH:D006457		Hemoglobinuria, Paroxysmal	P43487;P15586;P08727;P23396;P40938;P78536;P11586;P12109;O95994;Q7KZF4;Q9H2U2;Q8NF91;P06702;P04843;P11217;O43505;Q14693;Q9UPU5;Q9NX31;Q15058;P12277;P27824;Q12955;P07108;O43707;P01024;P11532;Q05639;P08572;P13639;P51858;P52209;Q13813;P20962;P55036;Q92504;O76094;Q02930;P10451;P36871;Q8IV01;Q9UNZ2;Q9ULJ6;Q9NRN5;Q6P1M9;Q8TEX9;Q13507;Q15057;P14625;Q12841;O95229;P11142;P50402;P55010;P08238;P00338;Q00341;…	70	1.44	4580	.1919	0.012323496538643
MESH:D006461		Hemolysis	P63098;Q9UKV5;Q9UQ80;P09972;P13861;P21810;O94925;O75369;P02751;P13640;P11498;P09874;Q16543;P0C0S8;O14654;Q6NZY4;O00468;Q9Y3P9;Q9UKA4;Q5THJ4;Q9P273;Q12797;P02649;P53396;P68133;Q15113;Q92994;P52655;P28799;P00338;P08238;P55010;P11142;P06733;O95229;Q12841;P04792;Q99755;P17096;P09651;P14625;P11684;Q15057;Q8WZ42;P08670;Q66PJ3;Q8TEX9;Q9BSA4;Q7Z406;Q9BXJ9;Q9NRN5;Q9ULJ6;Q9UNZ2;Q8WYA6;Q8WU90;Q8IV01;P52565;…	144	1.52	8921	.3870	0.00046199677601726
MESH:D006465		Hemoperitoneum	Q9UQ80;P09874;Q9P273;P46821;P08238;P17096;Q9BXJ9;P14618;Q13813;Q05639;P12277;Q9BQI0;P35609;Q53GI3;P11940;P06753;Q8NF91;P12883;P62258	19	1.49	1206	.0579	0.093871885978679
MESH:D006467		Hemophilia A	P23396;P27824;P13639;P10451;P04792;P14625;P08670;P08238;P11142;P61978;P02649;P09874;Q9UKV5;O94925;Q7L523	15	3.68	385	.0590	0.00020035761783253
MESH:D006470		Hemorrhage	P11940;Q9UPU5;O75643;Q15436;P68363;Q14693;O43505;Q14112;P06753;P07951;P13805;P45378;P11217;P04843;P52948;P06702;P29508;Q6P2Q9;Q13642;O95994;P06748;P12109;P12110;P23142;Q01844;P08590;Q71UM5;O15156;Q8NF91;Q9NTJ5;Q9H2U2;Q7KZF4;P35749;Q8N4Q1;O14950;P62328;P11586;P11055;P62258;Q92804;P12883;P55072;P19237;Q13127;P43487;P15586;P08727;P35268;P23396;P78536;P40938;P07108;O43707;Q969S2;P12814;P27824;Q96F44;…	172	1.19	13601	.4590	0.07257167839151
MESH:D006473		Postpartum Hemorrhage	P09874;Q9BQI0;P12883;P62258	4	.98	386	.0157	0.60655498636691
MESH:D006502		Budd-Chiari Syndrome	P19237;P11055;P11586;P40938;P62328;P62258;P12883;P55072;Q13127;P35268;P43487;P23396;P08727;P78536;P06748;O95994;P23142;Q13642;P12109;P12110;Q01844;Q8NF91;O15156;Q71UM5;P11940;O43505;Q14112;O00264;P06702;P11217;P04843;P45378;P07951;Q6P2Q9;P09972;P63098;Q9UQ80;P13861;P21810;O94925;P02751;P09874;P13640;P11498;P53396;P02649;P68133;Q9UKV5;Q12797;Q9P273;Q16543;P06733;P11142;P28799;P00338;P52655;Q92994;…	104	1.90	5158	.2838	5.8237709304245E-6
MESH:D006505		Hepatitis	P11586;P11055;P62328;P12883;P55072;Q92804;P62258;P23396;P40938;P78536;P08727;P35268;P43487;Q13127;Q9NTJ5;Q9H2U2;Q7KZF4;Q71UM5;O15156;P35749;Q8N4Q1;P06748;Q13642;Q01844;P08590;P23142;P12109;P12110;P11217;P04843;P52948;P06702;P07951;P06753;P45378;P13805;O43505;Q14112;Q14693;O75643;P11940;Q15436;P68363;Q6P2Q9;P27824;Q96F44;P12277;Q12955;O94973;P07108;O43707;P12814;Q9NX31;P07437;Q53GI3;P35609;Q15058;…	150	1.25	11308	.4014	0.035412531192814
MESH:D006509		Hepatitis B	P02649;P53396;O94925;Q9UKV5;P09874;P13640;P02751;P61978;Q00341;P08238;P11142;P04792;P08670;Q9UBD9;P14625;P10451;P11532;P13639;P27824;P11217;P06748;P23396;P62258;P12883;P62328;Q7L523	26	2.14	1145	.0798	0.0019114420356751
MESH:D006519		Hepatitis, Alcoholic	P53396;P09874;P02751;P06733;P08238;P00338;P04792;P09651;P10451;P55036;P06454;P18669;Q9UNZ2;Q01844;P08590;P78536;P52948	17	2.79	575	.0595	0.0011097324580649
MESH:D006521		Hepatitis, Chronic	P27824;P02649;P68133;Q9UKV5;P09972;O94925;P09874;P02751;P11142;P06733;P08238;P46821;P61978;P08670;P14625;O95229;P04792;P07108;Q9BQI0;P11532;Q14240;P13639;P20962;P55036;P10451;P55058;P18669;P12110;P12109;P62258;P23396;Q13127;P11217;P06702;P11940;Q14693;Q7L523;O00264	38	2.63	1363	.1139	1.1788641682904E-5
MESH:D006528		Carcinoma, Hepatocellular	Q13642;P23142;P06748;O95994;Q01844;P08590;P12110;P12109;O14950;Q71UM5;Q8N4Q1;P35749;O15156;Q9H2U2;Q9NTJ5;Q8NF91;Q7KZF4;P23396;P43487;P08727;P78536;P35268;P15586;Q13127;P62258;Q92804;P55072;P12883;P11586;P11055;P19237;P62328;P40938;Q6P2Q9;Q7L523;Q14112;O00264;O43505;Q8IY17;Q14693;Q9UPU5;P11940;Q15436;P68363;P11217;P04843;P52948;P06702;P29508;P13805;Q15431;P45378;P07951;P01024;P17844;P11532;Q00610;…	181	1.24	13821	.4829	0.036096826766058
MESH:D006529		Hepatomegaly	P02649;P27824;Q12797;P68133;Q5F1R6;P53396;O14654;P0C0S8;O43150;Q16543;Q9P273;Q5THJ4;Q9Y3P9;O00468;Q16769;P09972;P13861;P21810;O94925;Q9UQ80;Q9UKV5;P63098;P02751;O75369;P13640;P09874;P11498;P04792;Q12841;O95229;P09651;Q99755;P17096;Q8WZ42;Q15057;Q9UBD9;P08670;Q66PJ3;P14625;P11684;Q15113;Q92994;P61978;Q00341;P46821;P52655;P28799;P55010;P50402;P11142;P06733;P00338;P08238;P10451;Q13043;P19474;Q02930;…	171	1.23	13102	.4565	0.041228122989578
MESH:D006547		Hernia	P06702;P11217;P06753;Q14112;Q14693;Q6P2Q9;O95994;Q13642;Q71UM5;P78536;P43487;P08727;P35268;P62258;P12883;P55072;P62328;P21810;P63098;Q9UQ80;P09874;P02751;O75369;P53396;Q12797;P02649;Q16543;P11142;P55010;P00338;P28799;P04792;Q15057;P14625;Q99729;Q8IXK0;P01024;Q00610;Q96F44;P12277;Q96FV9;P52209;P20962;Q9Y618;Q92504;P10451;Q8TEX9;Q9NRN5;Q9ULJ6;P55058;O00264	51	2.00	2401	.1448	0.00015507630755555
MESH:D006548		Hernia, Diaphragmatic	P55058;P14618;P52565;Q9UNZ2;Q8WYA6;Q8WU90;Q9NRN5;Q7Z406;Q9BXJ9;Q13043;P20962;P55036;Q13813;P06454;Q9BQI0;P07437;P12277;Q12955;O94973;O43707;Q05639;P01024;Q8IXK0;P08572;P13639;P14625;P11684;Q66PJ3;P04792;P28799;P46821;Q15113;P55010;P11142;P06733;O00468;Q6NZY4;Q9Y3P9;Q5THJ4;P02649;P53396;P02751;P09874;P13640;Q9UQ80;O94925;P12883;P62258;P08727;P78536;Q13642;O95994;P06748;Q01844;P23142;P12110;Q14693;…	63	2.23	2661	.1776	4.9079954488819E-6
MESH:D006554		Hernia, Umbilical	P55058;P04792;P11142;P46821;P02649;Q14693;P12110;P12109	8	4.66	162	.0457	0.0016124016731402
MESH:D006558		Herpes Genitalis	Q05639;P01024;P13929;Q15058;P07437;P12277;P10451;Q02930;Q9Y618;Q9BYE4;P06454;P52209;P55036;Q7Z406;Q9NRN5;P52565;Q99755;P04792;O95229;P14625;P08238;P00338;P11142;P06733;P55010;P46821;Q00341;Q9UQ80;Q9UKV5;P09972;P21810;P02751;O75369;P13640;Q9P273;Q16769;P0C0S8;Q12797;P06753;P06702;Q14693;P11586;P23396;P08727;O14950;P12109;P12110;Q01844;P06748;O95994;Q13642	51	1.93	2494	.1444	0.00030166852927863
MESH:D006562		Herpes Zoster	Q14693;Q14112;P12109;P01024;P17844;P07108;Q9UP95;P55058;P52565;P09874;P28799;Q15113;P11142;P14625;Q66PJ3;Q12841;P04792	17	1.88	851	.0547	0.023344521686136
MESH:D006646		Histiocytosis, Langerhans-Cell	P11217;P08727;P43487;P09651;O95229;P04792;P14625;P08670;P27824;P02751;P09874;P10451;Q92504;O00264	14	1.76	752	.0462	0.054917837428002
MESH:D006685		Hoarseness	P09874;P02751;P21810;Q9UKV5;P53396;P02649;Q9UKA4;Q9UQP3;P0C0S8;P14625;Q13507;P00338;Q15113;P52209;P10451;Q9NRN5;P55058;P36871;P14618;P12277;P07108;Q8TDM6;O95218;P07437;P08572;P13639;Q99729;P01024;P06702;Q14693;P12109;P12110;P23142;O95994;Q13642;P08727;O00264	37	2.34	1492	.1098	8.7200640631444E-5
MESH:D006732		Horner Syndrome	P06702;O94762;P10451;P09874	4	1.66	227	.0193	0.26643855666443
MESH:D006734		Horse Diseases	P07437;Q8IY17	2	3.31	57	.0228	0.15859813660891
MESH:D006816		Huntington Disease	P18669;Q9UNZ2;P12277;P09874;O94925;P11142;P14625;P08670;O95229;P06702;Q01844;P35749;P62258	13	2.10	583	.0454	0.022097491467646
MESH:D006819		Hyaline Membrane Disease	P04792;P11142;P08238;P02751	4	1.50	251	.0185	0.32249477051012
MESH:D006848		Testicular Hydrocele	P53396;P14625;Q99755;P07108;P10451;P06454;Q9NTJ5;P06702;Q7L523	9	2.60	327	.0374	0.018437223350882
MESH:D006869		Hydronephrosis	O75369;P02751;P13640;P09874;P11498;P09972;P21810;O94925;Q9UKV5;P63098;Q9UQ80;P68133;P53396;P02649;P27824;Q12797;P0C0S8;P0C0S8;Q16543;Q16769;Q5THJ4;Q9P273;P06733;P11142;P55010;P00338;P08238;P61978;Q00341;Q15113;Q92994;P28799;P52655;P46821;P11684;P14625;P08670;O95229;P04792;P09651;P17096;Q99755;P12277;Q96F44;Q12955;P07108;O43707;P12814;Q8TDM6;Q9BQI0;Q15058;Q96FV9;P61201;O95218;Q9H6A9;P07437;P11532;…	139	1.59	8226	.3742	0.0001480706765895
MESH:D006930		Hyperalgesia	P06702;P29508;P11217;P04843;P52948;P06753;P07951;P13805;Q14112;O43505;Q8IY17;Q14693;P11940;Q9UPU5;Q15436;P68363;O95994;P06748;Q13642;P12109;P12110;P23142;P08590;Q01844;Q71UM5;O15156;Q9H2U2;Q7KZF4;Q9NTJ5;Q8N4Q1;O14950;P35749;P23396;P78536;P40938;P43487;Q13127;P15586;P35268;P08727;P11055;P11586;P62328;P12883;P55072;P19237;P62258;Q92804;Q7Z406;Q9BXJ9;Q8TEX9;Q9UNZ2;Q9ULJ6;Q9NRN5;P55058;P14618;P36871;…	157	1.30	11392	.4200	0.016058778706188
MESH:D006932		Hyperbilirubinemia	Q15436;Q9UPU5;P11940;O43505;Q14112;Q14693;P13805;P07951;P06753;P06702;P29508;P04843;P11217;O15156;Q71UM5;Q9H2U2;Q7KZF4;Q8NF91;P35749;P23142;P12110;P12109;O95994;P06748;Q13642;P08727;P43487;Q13127;P15586;P23396;P40938;P78536;P62258;P62328;P11586;P35609;P07437;Q9NX31;Q9BQI0;O94762;O95218;Q15058;O43707;P07108;P12814;O94973;Q12955;P12277;P51858;Q99729;Q14240;P13929;P13639;P08572;P01024;P11532;P17844;…	125	1.53	7706	.3371	0.00070040632818341
MESH:D006937		Hypercholesterolemia	P06702;P11217;P04843;P52948;P13805;Q14112;O43505;Q14693;Q9UPU5;Q9NTJ5;Q8NF91;Q7KZF4;Q9H2U2;Q71UM5;P35749;O14950;Q13642;O95994;P06748;P08590;Q01844;P23142;P12110;P12109;P19237;P12883;P62258;P62328;P11586;P11055;P78536;P40938;P23396;P08727;P43487;Q13127;P15586;Q14240;P51858;P13639;P13929;P08572;P01024;P11532;Q05639;Q00610;P17540;P12277;Q12955;P07108;O43707;Q969S2;P12814;P35609;Q9NX31;P07437;Q15058;…	125	1.50	7851	.3369	0.0011370318205712
MESH:D006938		Hyperlipoproteinemia Type II	P02649;Q12797;P09874;P04792;P07108;P13929;P10451;P78536	8	2.11	357	.0323	0.060238827653669
MESH:D006940		Hyperemia	P07951;P06753;P52948;P11217;P06702;Q14693;Q14112;P68363;Q15436;P35749;Q13642;P06748;O95994;P12109;P12110;Q01844;P08590;P12883;P62258;P62328;P15586;P23396;P78536;P11532;P01024;Q05639;P13929;P13639;P12277;Q12955;P12814;Q9BQI0;P07437;Q9NX31;Q53GI3;Q9H6A9;P55036;P20962;Q13813;P06454;P52209;Q9UBF9;P10451;P18669;P52565;Q8IV01;P55058;Q9UNZ2;Q7Z406;P11142;P06733;P08238;P00338;P28799;P46821;P52655;P61978;…	82	1.87	4140	.2257	3.7830571223173E-5
MESH:D006941		Hyperesthesia	P13805;P06753;P06702;P04843;P52948;Q14693;O43505;Q8IY17;Q14112;Q15436;P11940;O15156;Q71UM5;Q9H2U2;Q7KZF4;Q8N4Q1;P06748;O95994;P12110;P23142;Q01844;P11586;P11055;P62328;P62258;Q92804;P12883;P55072;P08727;P35268;Q13127;P23396;P01024;P11532;P17844;Q00610;Q99729;P51858;Q8IXK0;P08572;P13639;P13929;P12277;Q12955;P12814;O43707;Q8TDM6;O95218;P07437;Q9UP95;P55036;P06454;P52209;P10451;Q92504;Q9Y618;Q9BYE4;…	100	1.46	6481	.2709	0.0042851485256249
MESH:D006946		Hyperinsulinism	Q16543;O43150;Q9Y3P9;Q9P273;O00468;P53396;Q12797;P27824;P02649;O94925;P09972;Q9UKV5;Q9UQ80;P09874;P13640;P02751;Q15113;Q92994;P61978;P28799;P46821;P11142;P00338;P14625;P08670;O95229;P04792;P09651;P13929;P51858;Q8IXK0;Q99729;P01024;Q05639;Q9BQI0;P35609;P07437;P07108;O43707;P12277;O94973;P55058;P36871;Q9UNZ2;Q9ULJ6;Q9NRN5;Q9BXJ9;Q9BSA4;Q7Z406;Q8TEX9;P10451;Q02930;Q92504;Q9UBF9;O76094;P06454;Q13813;…	85	1.47	5445	.2315	0.0053442923462875
MESH:D006947		Hyperkalemia	P11940;Q9UPU5;P68363;Q14693;O43505;P06753;P11217;P04843;P52948;P06702;P35749;Q8NF91;Q7KZF4;Q9H2U2;Q01844;P12110;P12109;Q13642;O95994;P06748;P62258;P12883;P11586;P62328;P78536;P40938;P23396;P08727;P43487;P15586;P55036;P20962;Q13813;Q9UP95;P06454;P52209;O76094;Q92504;Q02930;P10451;Q8TEX9;Q6P1M9;Q9BXJ9;Q9NRN5;Q9ULJ6;Q9UNZ2;P36871;P14618;P18669;Q8IV01;Q12955;P12277;O43707;P07108;Q969S2;Q9NX31;Q53GI3;…	105	1.51	6565	.2843	0.0017820968323613
MESH:D006948		Hyperkinesis	P06702;P52948;P11217;P06753;P07951;P13805;P45378;O43505;Q14112;Q14693;P68363;Q15436;O75643;P11940;Q6P2Q9;P78536;P40938;P23396;P43487;Q13127;P08727;P35268;P62328;P11586;P11055;P12883;P19237;P55072;P62258;P06748;O95994;Q13642;P12109;P13535;P12110;Q01844;P08590;P23142;Q7KZF4;Q8NF91;Q71UM5;O15156;P35749;O14950;P14618;P36871;P55058;Q8IV01;P18669;P52565;Q9UNZ2;Q9ULJ6;Q8WYA6;Q9NRN5;Q9BXJ9;Q7Z406;Q9BSA4;…	144	1.39	9788	.3863	0.0046655344164481
MESH:D006949		Hyperlipidemias	P78536;P40938;P23396;P35268;P08727;Q13127;P43487;P15586;P62258;P55072;P19237;P12883;P11055;P11586;P62328;O14950;Q8N4Q1;P35749;O15156;Q71UM5;Q8NF91;Q9NTJ5;Q7KZF4;Q9H2U2;P23142;P08590;Q01844;P12110;P12109;Q13642;O95994;P06748;Q6P2Q9;P11940;Q9UPU5;Q14693;Q14112;O43505;P45378;P13805;P07951;P06753;P11217;P04843;P52948;P06702;P10451;Q02930;Q13043;P19474;O76094;Q9Y618;Q92504;P55036;P20962;Q13813;Q9UP95;…	159	1.42	10539	.4260	0.0020044238013745
MESH:D006953		Hyperlipoproteinemia Type IV	P02751;P04792;P11532;P07108;P55058	5	2.28	207	.0252	0.098464683553344
MESH:D006954		Hyperlipoproteinemia Type V	P10451;P07108;P13929;P04792;P09874;P02649;Q12797;P78536	8	3.99	189	.0422	0.0033499758680152
MESH:D006955		Hypernatremia	Q9UNZ2;P18669;Q13813;P52209;P12277;P11142;P06733;P08670;Q9UBD9;P14625;P04792;O94925;P02751;P09874;P53396;P06748;P62258;P62328	18	2.14	795	.0587	0.0076056157251631
MESH:D006961		Hyperparathyroidism	P18669;Q8IV01;Q9UNZ2;P10451;Q14240;P08572;P13639;P12277;P00338;P08670;P14625;O94925;P09874;Q96P70;Q9UQP3;P62258;Q14112;P06702;P29508	19	1.51	1185	.0580	0.084828203966689
MESH:D006962		Hyperparathyroidism, Secondary	P29508;P06702;Q14112;Q14693;P08590;P12110;P12109;Q9UQP3;Q9UKA4;Q96P70;P02649;O94925;P63098;P11684;P08670;Q13507;Q8WZ42;P04792;P00338;P46821;P11142;P12277;P13639;P08572;Q14240;P10451;Q9UP95;Q8IV01;P55058;Q7L523	30	1.91	1478	.0891	0.0036634671944755
MESH:D006967		Hypersensitivity	P06753;P11217;P06702;Q14112;P12109;P12110;P08590;O95994;Q13642;Q9NTJ5;P62258;P55072;P23396;P78536;P08727;P02649;P27824;P53396;Q9Y3P9;P0C0S8;P02751;P13640;P09874;Q9UKV5;P21810;O94925;P14625;P08670;Q13507;Q8WZ42;P09651;P04792;O95229;P11142;P55010;P08238;P61978;Q15113;P46821;P00338;P28799;O95218;O94762;Q9BQI0;P07437;P12277;Q05639;P01024;Q99729;Q8IXK0;P08572;P13639;Q13813;P20962;P55036;P06454;Q92504;…	67	1.73	3645	.1855	0.00057821991020237
MESH:D006969		Hypersensitivity, Immediate	P11142;P06733;P01024;P18669	4	1.53	247	.0186	0.31332129596718
MESH:D006970		Disorders of Excessive Somnolence	P27824;Q12955;P12277;O43707;P07108;O94973;P35609;Q53GI3;P07437;Q9NX31;Q15058;Q9BQI0;Q8TDM6;P08572;Q8IXK0;P13929;P51858;Q14240;Q99729;P11532;P17844;P01024;Q05639;Q00610;P13639;Q8TEX9;Q6P1M9;Q7Z406;Q9BSA4;Q9BXJ9;Q9UNZ2;Q9ULJ6;Q9NRN5;P18669;P14618;Q8IV01;P52565;P55058;P36871;O76094;Q9UBF9;Q92504;Q02930;P10451;P55036;Q9UP95;Q13813;P06454;P52209;P20962;P07477;P02751;P09874;O75369;P13640;P11498;Q9UKV5;…	139	1.35	9717	.3729	0.0090271651457019
MESH:D006976		Hypertension, Pulmonary	Q9BQI0;O95218;P35609;Q53GI3;P07437;P12277;Q99729;P08572;P13639;P01024;Q05639;Q9UNZ2;Q9NRN5;Q9BXJ9;P14618;P52565;P18669;Q13813;P06454;P10451;P28799;P00338;P46821;Q15113;P11142;P06733;P08238;P11684;P14625;P08670;Q13507;Q9UBD9;P04792;P17096;Q16543;Q9P273;P02649;P68133;P53396;P09874;P02751;O94925;P21810;P13861;P09972;P63098;Q9UKV5;Q9UQ80;P06753;P06702;P68363;P11940;P35749;Q8NF91;P06748;Q13642;P12109;…	65	1.99	3089	.1816	4.2440527256786E-5
MESH:D006977		Hypertension, Renal	P08727;P15586;P43487;P78536;P40938;P23396;P62328;P11586;P12883;P62258;P12109;Q13642;P06748;O95994;Q8NF91;Q9H2U2;Q7KZF4;P35749;Q9UPU5;Q15436;Q14693;Q14112;O43505;P06702;P04843;P07951;P63098;P09972;O94925;P02751;O75369;P09874;P11498;P13640;P53396;P68133;P02649;P27824;Q12797;Q6NZY4;Q16543;Q9NX38;P04792;O95229;Q12841;Q9UBD9;Q15057;Q13507;P08670;P14625;P08238;P11142;P55010;P50402;Q00341;P00338;P10451;…	89	1.46	5763	.2419	0.0057350372864951
MESH:D006978		Hypertension, Renovascular	Q96FV9;O95218;P35609;Q9H6A9;O43707;P07108;P12814;P12277;Q96F44;P51858;Q8IXK0;Q99729;Q14240;P08572;P13929;P13639;P01024;Q00610;Q9UNZ2;Q8WYA6;Q9NRN5;Q8TEX9;Q9BXJ9;P36871;P14618;P55058;P20645;Q96P26;P20962;P55036;Q9UP95;P52209;P06454;Q92504;Q9UBF9;Q9Y618;O76094;Q02930;P10451;P00338;P28799;P52655;Q15113;Q92994;P55010;P11142;P06733;P14625;P11684;P08670;Q12841;O95229;P04792;P09651;Q16543;Q9P273;Q12797;…	104	1.83	5368	.2834	1.5531591874557E-5
MESH:D006980		Hyperthyroidism	Q9BQI0;Q8TDM6;O95218;Q96FV9;P61201;Q15058;Q9H6A9;P12277;Q96F44;Q12955;P12814;P07108;O43707;P01024;Q05639;Q00610;P17540;P13639;P13929;P08572;Q14240;Q99729;Q8IXK0;P51858;Q9BSA4;Q9BXJ9;Q8TEX9;Q9NRN5;Q9UNZ2;Q9ULJ6;P14618;P36871;P55058;P20645;Q8IV01;P18669;P52565;Q13813;P55036;P20962;P06454;P07477;P52209;P10451;Q13043;P19474;Q9Y618;Q92504;P00338;P28799;P46821;P52655;Q92994;Q15113;P11142;P55010;P08238;…	123	1.64	7078	.3324	0.00011893102668897
MESH:D006985		Hyperventilation	P06702;P04843;P52948;P06753;P13805;Q14693;O43505;P11940;Q15436;P23396;Q13127;P35268;P55072;P62258;Q92804;P11586;P11055;P62328;Q7KZF4;Q9H2U2;O15156;Q8N4Q1;P12110;Q01844;P23142;P06748;P09972;O94925;P21810;O75369;P02751;P13640;P11498;P09874;Q9P273;O14654;P53396;P68133;P02649;Q12841;O95229;P04792;Q99755;P09651;P14625;P11684;P08670;Q8WZ42;Q15057;Q92994;P00338;P28799;P08238;P06733;P55010;P11142;O95218;…	89	1.38	6088	.2415	0.015292246073048
MESH:D006986		Hypervitaminosis A	P52565;P18669;Q8IV01;P14618;P55058;Q9UNZ2;Q9UBF9;P52209;P55036;P20962;Q14240;P08572;Q00610;P01024;Q12955;P12277;P11142;P08238;P00338;P46821;P08670;P04792;P02649;P53396;O14654;Q9P273;P09874;P02751;P21810;P23142;P12110;P12109;Q7KZF4;P11586;P55072;P08727;P68363;Q14693;P07951;O00264;Q7L523	41	1.65	2341	.1167	0.0074712886635932
MESH:D006987		Hypesthesia	P06753;P06702;P29508;Q14693;P11940;P08727;Q13127;P43487;P23396;P78536;P40938;P55072;P12883;P62258;P62328;Q8NF91;Q71UM5;P12109;P12110;P23142;P06748;O95994;Q13642;P21810;O94925;P09972;P13861;P63098;Q9UKV5;Q9UQ80;P02751;P09874;P11498;P13640;Q9P273;O00468;Q16543;P68133;P02649;P27824;P04792;O95229;P09651;Q99755;P17096;P08670;Q13507;P11684;P14625;P46821;P00338;P28799;Q15113;P61978;P08238;P06733;P11142;…	90	1.71	4978	.2459	0.00019678208580534
MESH:D006988		Hyphema	P14618;Q9BXJ9;Q13813;Q05639;P35609;Q53GI3;Q9BQI0;P12277;P08238;P46821;P17096;Q9P273;P09874;Q9UQ80;Q8NF91;P62258;P12883;P11940;P06753	19	1.48	1209	.0579	0.094988999243953
MESH:D006994		Hypoaldosteronism	P08572;P01024;P11532;P11142;P08670;Q9UBD9;P04792;P17096;P53396;P02751;P09874;O94925;P06748;Q13642;P40938;P62328;P62258	17	2.30	696	.0569	0.0051644685225719
MESH:D007003		Hypoglycemia	P09874;P11498;P13640;P02751;O75369;Q9UKV5;Q9UQ80;P09972;P21810;O94925;P53396;P68133;P27824;Q12797;P02649;O00468;Q9UKA4;Q9Y3P9;Q9P273;Q16543;O14654;O43150;P04792;O95229;Q12841;P09651;P17096;Q99755;P14625;P11684;P08670;Q66PJ3;Q13507;Q8WZ42;Q15057;P11142;P55010;P08238;P06733;P00338;P28799;P46821;P61978;Q15113;Q92994;P06454;P52209;Q9UP95;Q13813;P55036;Q02930;P10451;O76094;Q9BYE4;Q9UBF9;Q92504;Q9Y618;…	141	1.34	9908	.3782	0.0097899532753605
MESH:D007006		Hypogonadism	P06702;Q15431;Q14112;P35749;P12109;P12110;O95994;P11055;P55072;P09972;P08572;P07108;Q12955;Q9BXJ9;Q7Z406;P06454;P46821;P08238;P50402;P11142;P14625;P04792;P02649;P53396;P13861;P02751;O00264	27	1.94	1315	.0813	0.004773923754086
MESH:D007009		Hypolipoproteinemias	Q12797;P02649;P09874;P04792;P13929;P78536	6	2.63	215	.0297	0.045621503414518
MESH:D007011		Hypoparathyroidism	Q14112;P06702;P29508;Q9UQP3;Q96P70;O94925;P08670;P00338;Q8IV01;P10451;P12277;Q14240;P08572;P13639	14	1.36	974	.0440	0.20597915376352
MESH:D007015		Hypophosphatemia, Familial	P10451	1	15.72	6	.0860	0.093871885978679
MESH:D007019		Hypoproteinemia	P10451;Q9UP95;P13929;P08572;P17540;P01024;P11532;P07437;O43707;P07108;P12814;P12277;P02649;P68133;O00468;P21810;Q9UKV5;P02751;P09874;P13640;O95229;P04792;P09651;P08670;P11684;P11142;P61978;P00338;P12109;P23142;Q13642;Q71UM5;P43487;P08727;Q13127;P40938;P12883;P62328;O00264	39	2.78	1325	.1173	4.6594247835351E-6
MESH:D007020		Hypoprothrombinemias	P62258;P11142;P14625;P08670;P09874;P27824;Q9BQI0;P11532;P52209;P10451	10	2.47	382	.0394	0.017787499309787
MESH:D007021		Hypospadias	P10451;Q02930;O76094;Q9BYE4;Q9UBF9;Q92504;Q9Y618;P52209;P06454;Q9UP95;P55036;P20962;P55058;P20645;P36871;P14618;P52565;P18669;Q8IV01;Q96P26;Q9NRN5;Q9UNZ2;Q9ULJ6;Q8WYA6;Q8TEX9;Q9BSA4;Q7Z406;Q9BXJ9;P01024;Q00610;Q05639;P08572;P13929;P13639;Q8IXK0;P51858;Q99729;Q14240;Q9BQI0;O95218;Q96FV9;P07437;P35609;Q9H6A9;P12277;Q96F44;O94973;Q12955;P12814;P07108;O43707;P27824;Q12797;P02649;P68133;P53396;O00468;…	132	1.44	8620	.3550	0.002340928612735
MESH:D007022		Hypotension	P11217;P04843;P52948;P06702;P29508;P06753;P07951;P45378;P13805;P11940;O75643;Q9UPU5;P68363;Q15436;Q14693;Q14112;O43505;Q6P2Q9;P12110;P12109;Q01844;P08590;P23142;P06748;O95994;Q13642;Q7KZF4;Q9H2U2;Q8NF91;Q9NTJ5;O15156;Q71UM5;Q8N4Q1;P35749;P43487;P15586;P08727;P35268;Q13127;P23396;P78536;P40938;P11586;P11055;P62328;P19237;P55072;P12883;P62258;Q92804;Q15113;Q92994;P61978;Q00341;P52655;P46821;P28799;…	163	1.25	12254	.4356	0.030971822817459
MESH:D007035		Hypothermia	Q9UQ80;P63098;Q9UKV5;P09972;P13861;O94925;P21810;P02751;O75369;P09874;Q00872;P11498;P13640;Q16543;O14654;O00468;Q9P273;P53396;P68133;P02649;Q15113;Q92994;P46821;P28799;P00338;P06733;P08238;P55010;P11142;O95229;Q12841;P04792;Q99755;P17096;P09651;P11684;P14625;Q15057;Q13507;Q8WZ42;P08670;Q66PJ3;P07108;O43707;P12814;P12277;O94973;Q12955;Q53GI3;P35609;O95218;Q15058;Q8TDM6;Q9BQI0;Q99729;Q8IXK0;P51858;…	123	1.47	7908	.3315	0.0020099050243315
MESH:D007040		Hypoventilation	P12109;Q14112;Q14693;Q9UP95;P06454;P55058;P52565;P17844;P01024;P07108;P35609;O94762;Q66PJ3;P14625;P04792;Q12841;P11142;P28799;Q15113;P09874;P53396	21	1.95	1014	.0656	0.0097393449615949
MESH:D007049		Iatrogenic Disease	P09874	1	.40	236	.0048	0.91860824487387
MESH:D007057		Ichthyosis	P09874;P02751;O75369;P21810;Q9UQ80;P53396;P02649;P0C0S8;Q9UKA4;Q9UQP3;P08670;P14625;P08238;P06733;P11142;P28799;P52655;Q15113;P35609;Q8TDM6;O94762;P12277;P07108;Q99729;Q14240;P08572;P01024;Q05639;P06454;P52209;Q13813;P10451;Q9BXJ9;P14618;P36871;P55058;P62328;P78536;P40938;P08727;P15586;P43487;O15156;P35749;O95994;P06748;P12109;P12110;P23142;P06702;P29508;P13805;Q15436;O43505;Q14693;O00264;Q7L523	57	2.21	2429	.1617	1.1519695976054E-5
MESH:D007105		Immune Complex Diseases	P12883;Q13127;P11940;P06733;O95229;P68133;P09874;P09972;Q14240;P07108;P55036;P20962;P52209;P18669;O00264	15	2.78	509	.0542	0.0020007922781492
MESH:D007119		Immunoblastic Lymphadenopathy	P12109;P12110;Q14693;P46821;P11142;P04792;P02649;P55058	8	4.69	161	.0459	0.0015636619969713
MESH:D007172		Erectile Dysfunction	P10451;Q13813;Q92504;P20962;P52209;P06454;P55036;Q9UP95;P52565;P14618;P18669;P36871;P55058;Q9BXJ9;Q7Z406;Q9NRN5;Q9UNZ2;Q14240;P13929;P08572;P01024;P17844;Q05639;Q53GI3;P35609;O94973;Q9BQI0;Q8TDM6;P12277;P27824;Q12955;P07108;Q9UQP3;Q9UKA4;Q9P273;P0C0S8;P0C0S8;Q16543;P53396;P68133;P02649;P63098;P09874;Q9UQ80;P09972;P21810;P13861;O94925;P02751;P13640;P11498;P04792;Q12841;O95229;Q99755;P17096;P09651;…	99	1.75	5349	.2698	6.9051624240122E-5
MESH:D007174		Impulse Control Disorders	Q05639;P13639;P13929;P51858;Q8IXK0;Q99729;Q9BQI0;P07437;Q53GI3;P35609;O94973;P12277;O43707;P07108;P55058;P36871;P14618;P52565;P18669;Q9ULJ6;Q9UNZ2;Q9NRN5;Q8TEX9;Q9BXJ9;Q7Z406;Q9BSA4;Q02930;P10451;O76094;Q92504;Q9UBF9;Q13813;P55036;P20962;P06454;P02649;Q12797;P27824;P53396;Q16543;O43150;O00468;Q9P273;Q9Y3P9;P02751;P09874;P63098;Q9UKV5;Q9UQ80;O94925;P09972;P13861;P04792;O95229;P09651;P17096;P08670;…	95	1.47	6084	.2578	0.0038885396505913
MESH:D007232		Infant, Newborn, Diseases	P55072;P19237;P12883;P62258;P62328;P11586;P40938;P78536;P23396;P43487;Q13127;P35268;P08727;P12110;P12109;Q01844;P06748;O95994;Q13642;Q8N4Q1;Q8NF91;Q9NTJ5;O15156;Q71UM5;Q14693;O43505;Q14112;P11940;P11217;P04843;P06702;P06753;P07951;P45378;Q6P2Q9;P52565;P01024;P11532;Q00610;P17540;Q05639;P08572;P13639;P13929;P51858;Q8IXK0;Q14240;Q99729;Q96FV9;P61201;Q15058;O95218;Q9BQI0;Q8TDM6;Q9NX31;Q53GI3;P35609;…	128	1.60	7541	.3453	0.00018641045720163
MESH:D007235		Infant, Premature, Diseases	Q15113;P28799;P00338;P46821;P06733;P08238;P11142;P14625;P08670;Q9UBD9;Q13507;P17096;P04792;P09972;P21810;O94925;Q9UQ80;P09874;P13640;P02751;Q9UKA4;Q9P273;Q9UQP3;O00468;O14654;P0C0S8;P53396;P02649;P52209;P06454;P20962;P55036;Q13813;Q9UP95;Q9UBF9;P10451;Q7Z406;Q9BXJ9;Q9UNZ2;Q8IV01;P18669;P14618;P36871;P55058;P07108;P12277;Q12955;P35609;Q53GI3;Q8TDM6;Q9BQI0;O94762;P08572;Q05639;Q00610;P11532;P01024;…	84	1.82	4364	.2307	6.6636456247481E-5
MESH:D007238		Infarction	P12883;P62258;P62328;P40938;Q13127;P43487;P12109;P23142;Q13642;Q8NF91;Q71UM5;P11940;P06753;P01024;P11532;P17540;Q05639;P08572;P13929;Q9BQI0;Q53GI3;P07437;P35609;P12277;P07108;O43707;P12814;P14618;Q9BXJ9;P10451;Q13813;P02649;P68133;Q9P273;P02751;P13640;P09874;Q9UQ80;Q9UKV5;P21810;P04792;O95229;P17096;P08670;P11684;P11142;P08238;P46821;P00338;P61978;O00264	51	2.15	2235	.1456	4.2007047527534E-5
MESH:D007246		Infertility	P08727;P23396;O95994;P06748;Q71UM5;Q14112;P13639;P01024;P52565;P12277;Q9NRN5;Q7Z406;Q9BYE4;P10451;P06454;P68133;P02649;P02751;P08670;P11684;P14625;P04792;P17096;P06733;P00338	25	2.13	1106	.0771	0.0023537595602393
MESH:D007299		Insect Bites and Stings	P10451;O75369;P09874;Q6NZY4;P02649;P35268	6	2.72	208	.0302	0.040572146731917
MESH:D007333		Insulin Resistance	P35268;Q13127;P08727;P15586;P43487;P78536;P40938;P23396;P62258;P12883;P19237;P55072;P62328;P11055;P11586;P06748;O95994;Q13642;P12109;P12110;Q01844;P08590;P23142;Q71UM5;O15156;Q9NTJ5;Q8NF91;Q7KZF4;Q8N4Q1;O14950;P35749;Q6P2Q9;P07951;P06753;Q15431;P13805;P45378;P06702;P11217;P52948;Q15436;P11940;O75643;Q14693;O43505;Q14112;P02649;P27824;Q12797;P53396;P68133;O00468;Q16769;Q9Y3P9;Q5THJ4;Q9UKA4;Q9P273;…	161	1.40	10826	.4311	0.0027349976829943
MESH:D007340		Insulinoma	P17540;P10451;P04792;P02751;P02649;P11055;P23396	7	2.99	221	.0343	0.019707531568796
MESH:D007405		Intervertebral Disc Displacement	P62258;P09874;P08238;Q9BQI0;P10451	5	1.60	294	.0217	0.24820452383267
MESH:D007411		Intestinal Diseases, Parasitic	P07437	1	2.70	35	.0169	0.35322015530981
MESH:D007416		Intestinal Perforation	P62258;P62328;P06748;P09874;O94925;P02751;P53396;P11142;P04792;P08670;Q9UBD9	11	2.28	456	.0410	0.02148440451359
MESH:D007417		Intestinal Polyps	P09874;O75369;P28799;P01024;Q9BQI0;Q15058;P12110	7	1.98	334	.0289	0.095539726948955
MESH:D007499		Iris Diseases	P40938;Q13642;P17096;P11142;P09874;P08572;P11532	7	2.88	229	.0337	0.022690864116426
MESH:D007516		Adenoma, Islet Cell	Q7L523;Q6P2Q9;Q14112;O00264;O43505;Q15436;P11940;O75643;P07951;P13805;P45378;P12110;Q01844;Q71UM5;O15156;P12109;P08727;P23396;P43487;P62258;P11055;P12277;P27824;P07108;O43707;P07437;O94973;P35609;Q9BQI0;P17540;Q05639;P51858;Q99729;P13929;Q8IXK0;P55058;P36871;Q9UNZ2;Q9ULJ6;Q9NRN5;Q8TEX9;Q9BSA4;Q9BXJ9;Q7Z406;P55036;P06454;Q9UBF9;Q92504;O76094;P10451;Q02930;O94925;Q9UQ80;P09972;P02751;P09874;Q9P273;…	77	1.54	4719	.2108	0.0031733714891648
MESH:D007567		Jaundice, Neonatal	P04792;P08670;P08238;P11142;P00338;P02751;P09874;P21810;P02649;Q9P273;O14654;Q9UNZ2;Q8IV01;P18669;P55058;P14618;Q9UBF9;P20962;P55036;P52209;Q00610;P52565;P01024;Q12955;P12277;P11586;P55072;P08727;Q7KZF4;P23142;P68363;Q14693;P07951;Q7L523	34	1.65	1944	.0982	0.01294097726169
MESH:D007569		Jaw Abnormalities	P09651;O95229;P04792;P14625;P11684;P08670;P06733;P08238;P55010;P11142;Q15113;Q92994;P52655;P46821;P28799;P00338;P13640;P11498;O75369;P02751;Q9UKV5;Q9UQ80;P09874;P09972;O94925;P21810;P53396;P68133;Q12797;P02649;Q16769;Q5THJ4;Q9P273;Q16543;P0C0S8;Q9BSA4;Q9BXJ9;Q8TEX9;Q9NRN5;Q9ULJ6;Q9UNZ2;Q8IV01;P18669;P20645;P55058;P36871;P14618;P10451;Q13043;P19474;Q9Y618;Q92504;Q13813;P20962;P55036;P06454;P07477;…	129	1.68	7234	.3484	4.5818509982209E-5
MESH:D007589		Job's Syndrome	P10451;P09874	2	3.14	60	.0219	0.17034477608348
MESH:D007619		Kartagener Syndrome	P09874;Q9BQI0;P62258	3	1.09	260	.0137	0.54700178273259
MESH:D007627		Keloid	P62258;P12109;Q13642;P29508;P12277;P10451;P14618;P18669;Q9BXJ9;P09874;Q9UQ80;O94925;P21810;P02751;P02649;P53396;Q16543;P04792;P09651;P14625;P08238;P06733	22	2.88	721	.0732	0.00017615310832503
MESH:D007638		Keratoconjunctivitis Sicca	P40938;P78536;P23396;P08727;P43487;P15586;P11586;Q7KZF4;Q8NF91;Q9H2U2;P12109;O95994;O43505;Q14693;Q9UPU5;P06702;P04843;P08572;P13639;P51858;P01024;P11532;Q05639;Q9NX31;Q15058;P12277;Q12955;O43707;P07108;Q13813;P55036;P20962;P52209;O76094;Q92504;Q02930;P10451;P36871;P18669;Q8IV01;Q8TEX9;Q6P1M9;Q9ULJ6;Q9UNZ2;Q9NRN5;P63098;P09972;P13640;P11498;P02751;O75369;Q12797;P27824;P02649;P53396;Q6NZY4;Q9NX38;…	69	1.41	4623	.1890	0.018414683057764
MESH:D007662		Ketosis	P08727;P43487;P78536;P62258;P12109;P12110;Q01844;O15156;Q71UM5;P06702;P11217;P13805;P45378;P06753;P07951;O43505;Q14112;Q15436;O75643;P11940;Q6P2Q9;P13929;Q99729;P51858;Q8IXK0;Q05639;P12277;O94973;P07108;O43707;Q9BQI0;P35609;P07437;P10451;Q02930;O76094;Q92504;Q9UBF9;P20962;P55036;P06454;Q9BXJ9;Q9BSA4;Q7Z406;Q8TEX9;Q9NRN5;Q9UNZ2;Q9ULJ6;P55058;P14618;P36871;P09874;Q9UQ80;Q9UKV5;O94925;P13861;P09972;…	80	1.51	5004	.2185	0.0041118976165854
MESH:D007669		Kidney Calculi	P08670;Q66PJ3;P14625;P04792;P00338;P28799;P46821;Q15113;P06733;P11142;P55010;Q9Y3P9;Q5THJ4;O00468;Q6NZY4;Q9UQP3;P53396;Q96P70;P02649;P02751;P13640;O94925;Q9UQ80;P09874;P14618;P55058;Q8IV01;Q9UNZ2;Q8WYA6;Q8WU90;Q9NRN5;Q7Z406;Q9BXJ9;P06454;P55036;P20962;Q13813;Q9UP95;Q13043;P10451;P07437;O43707;O94973;Q12955;P12277;Q05639;P17540;P01024;P52565;Q8IXK0;Q14240;P13639;P08572;P11940;P68363;Q14112;Q14693;…	73	2.09	3290	.2032	6.3860100915099E-6
MESH:D007674		Kidney Diseases	P08670;Q66PJ3;Q13507;Q8WZ42;Q15057;Q9UBD9;P14625;P11684;P17096;Q99755;P09651;P04792;Q12841;O95229;P06733;P08238;P11142;P55010;P50402;Q15113;Q92994;P61978;Q00341;P46821;P52655;P28799;P00338;P27824;Q12797;P02649;P68133;P53396;Q9UQP3;Q16769;Q6NZY4;O00468;Q5THJ4;Q9UKA4;Q9Y3P9;Q9P273;O43150;P0C0S8;P0C0S8;O14654;Q16543;Q9NX38;Q9NWV4;P02751;O75369;P13640;P11498;P13861;P09972;O94925;P21810;Q9UQ80;P09874;…	179	1.20	14039	.4774	0.060617295135242
MESH:D007676		Kidney Failure, Chronic	P11498;P13640;P02751;O75369;O94925;P21810;P09972;P09874;Q9UQ80;P63098;Q9UKV5;P27824;Q12797;P02649;P53396;P68133;Q96P70;O14654;Q9P273;Q9Y3P9;O00468;Q6NZY4;Q9UQP3;P08670;Q66PJ3;Q9UBD9;Q15057;Q8WZ42;P14625;P11684;Q99755;P17096;P09651;P04792;Q12841;O95229;P11142;P55010;P08238;P06733;P00338;P28799;P46821;Q00341;P61978;Q92994;Q15113;P06454;P07477;P52209;Q9UP95;Q13813;P55036;P20962;P10451;Q9BYE4;Q9Y618;…	142	1.49	8975	.3816	0.00085327056625765
MESH:D007680		Kidney Neoplasms	Q6P2Q9;Q14693;Q14112;O43505;P68363;Q15436;P11940;Q9UPU5;P06753;P07951;P13805;P04843;P11217;P52948;P06702;P12883;P55072;Q92804;P62258;P11586;P62328;P11055;P08727;P35268;Q13127;P43487;P15586;P40938;P78536;P23396;Q8N4Q1;O14950;Q71UM5;O15156;Q9H2U2;Q7KZF4;Q8NF91;Q9NTJ5;P12109;P12110;P23142;Q01844;Q13642;O95994;P06748;P08572;P13639;P13929;Q14240;Q99729;Q8IXK0;P51858;P11532;P01024;P52565;P17844;Q05639;…	169	1.31	12185	.4517	0.012321770109086
MESH:D007690		Polycystic Kidney Diseases	Q13127;Q01844;P35749;P12883;P10451;P09874;P09972;Q8WZ42;P08670;O95229;P08238;P06733	12	2.16	525	.0430	0.023236133002094
MESH:D007706		Menkes Kinky Hair Syndrome	P11142;P09874	2	1.50	126	.0132	0.42284021642412
MESH:D007713		Klinefelter Syndrome	P53396;P04792;P46821;Q7Z406;P07108;Q14112;P06702;O95994	8	1.79	421	.0306	0.11366983691714
MESH:D007759		Labyrinth Diseases	P06753;P11940;Q8NF91;P08727;P12883;P62258;P35609;Q53GI3;Q9BQI0;P12277;Q05639;P10451;Q92504;Q13813;P14618;Q9BXJ9;P08238;P46821;P04792;P17096;P09651;P08670;P14625;P02751;P09874;Q9UQ80;P27824;Q9P273	28	1.56	1698	.0819	0.035636327228148
MESH:D007805		Language Development Disorders	Q6P2Q9;P45378;P13805;P07951;P06753;O43505;Q14112;Q14693;P11940;O75643;Q15436;P68363;P12109;P12110;Q01844;P23142;Q71UM5;O15156;Q8NF91;Q7KZF4;P08727;Q13127;P43487;P11586;P62258;P55072;P12883;P35609;Q53GI3;P07437;Q9BQI0;O43707;P07108;P12277;Q12955;O94973;Q99729;Q8IXK0;P51858;P13929;P01024;P11532;P17844;P52565;Q00610;Q05639;Q92504;Q9UBF9;O76094;P10451;Q02930;P06454;P07477;P52209;P20962;P55036;Q9UP95;…	106	1.43	7006	.2865	0.0054199460752427
MESH:D007806		Language Disorders	P00338;Q15113;Q13507;Q9UKV5;P21810;P09874;P11498;Q9NRN5;P14618;P10451;P01024;P13639;P08572;Q99729;O95218;P07437;P12883;Q13127;P08727;P12110;P12109;Q13642	22	2.94	705	.0735	0.0001389393789653
MESH:D007818		Laryngeal Diseases	P09874;O94925;P09972;P13861;Q9UQ80;Q9P273;P17096;P46821;P08238;P06733;Q53GI3;P35609;Q9BQI0;O94973;P12277;Q05639;Q92504;Q13813;P20962;P14618;Q9BXJ9;Q8NF91;P12883;P62258;P11940;P06753;P06702	27	1.72	1485	.0801	0.016058778706188
MESH:D007819		Laryngeal Edema	P06753;P11940;P62258;P12883;Q8NF91;P06748;O95994;Q9BXJ9;P14618;Q13813;P10451;Q05639;P12277;Q9BQI0;P35609;Q53GI3;P08238;P46821;P28799;P17096;P04792;P14625;Q9P273;Q9UQ80;P09874;P02751	26	1.64	1498	.0771	0.026754664456732
MESH:D007826		Laryngismus	P06702;P14618;Q92504;P20962;P06454;O94973;P11142;P08238;P06733;P04792;P02649;P53396;O94925;P13861;P09972;P02751	16	2.25	671	.0540	0.0075262242292627
MESH:D007855		Lead Poisoning	P02751;Q9Y3P9;Q16543;Q9UBD9;P11142;Q96F44;P08572;P52565;P18669;Q9BXJ9;Q8WYA6;P11586;Q8NF91;Q7KZF4;Q01844	15	1.76	805	.0488	0.047954557298351
MESH:D007890		Leiomyosarcoma	P23142;P12110;P12109;Q13642;Q71UM5;P62328;P12883;P62258;P40938;P23396;P43487;Q13127;P08727;P11217;P0C0S8;Q9Y3P9;O00468;P68133;P02649;P27824;Q9UKV5;P09972;O94925;P21810;P02751;P13640;P09874;Q13507;P08670;P14625;P11684;P17096;P09651;P04792;O95229;P00338;Q15113;P61978;P08238;P55010;P11142;P01024;P11532;P17540;P08572;P13929;P13639;Q99729;Q8IXK0;P12277;P07108;O43707;P12814;P07437;O95218;Q9BQI0;Q9ULJ6;…	64	1.83	3305	.1781	0.00025136855360437
MESH:D007896		Leishmaniasis	P10451;P06733;O95229;P17096;P11684;P09874;P68133;P12883	8	1.90	397	.0311	0.093045137797433
MESH:D007897		Leishmaniasis, Mucocutaneous	P10451;P06733;O95229;P17096;P09874	5	2.65	178	.0272	0.064168557305805
MESH:D007898		Leishmaniasis, Visceral	P09874;P17096;O95229;P08670;P06733;P01024;P40938	7	1.92	344	.0286	0.10541955612016
MESH:D007905		Lens Diseases	P12883;P35749;P13805;Q15436;Q14240;P07108;P55036;P20962;P18669;P06733;P55010;P00338;Q13507;O95229;Q99755;P09874;P13640;P63098;P02649;P0C0S8;O00264	21	1.89	1048	.0653	0.013100285067618
MESH:D007911		Lentigo	P02649;Q9UQ80;P09874;P02751;O75369;P08670;P14625;P28799;P52655;Q15113;P11142;P06733;P08238;P14618;P55058;Q9BXJ9;Q13813;P52209;P06454;P10451;P12277;O94762;P35609;Q14240;Q99729;P08572;Q05639;Q15436;O43505;P13805;P06702;P29508;P35749;O15156;P06748;O95994;P12109;P23142;P62328;P40938;P78536;P08727;P43487;P15586;Q7L523	45	2.37	1794	.1310	1.7795355746607E-5
MESH:D007918		Leprosy	P40938;P12109;P01024;P06454;Q13813;P20645;P11142;P00338;P04792;P02751;P09874;P02649;O00468	13	3.30	372	.0517	0.0011510894092647
MESH:D007925		Leriche Syndrome	P01024	1	.89	106	.0073	0.68927613403233
MESH:D007938		Leukemia	Q6P2Q9;P68363;Q15436;Q14693;Q14112;O43505;Q8IY17;P07951;P06753;P13805;Q15431;P06702;P29508;P52948;P11217;P35749;Q71UM5;O15156;Q13642;P06748;O95994;P23142;P12110;P12109;P62258;P55072;P12883;P11586;P62328;P35268;Q13127;P08727;P43487;P15586;P23396;P40938;P78536;P68133;Q96P70;P53396;Q5F1R6;Q12797;P27824;P02649;Q16543;Q96EP0;O00468;Q16769;Q9UQP3;P13861;P09972;P21810;O94925;Q9UKV5;P63098;Q9UQ80;O75369;…	128	1.75	6915	.3461	1.6062328241487E-5
MESH:D007943		Leukemia, Hairy Cell	P09874;Q99755;P40938;P06702	4	1.57	241	.0188	0.29847658561165
MESH:D007945		Leukemia, Lymphoid	O94762;O95218;P07437;P07108;O43707;P12814;Q12955;P12277;P13639;P13929;P08572;Q99729;Q14240;Q00610;P17540;Q05639;P01024;P11532;P17844;P52565;P10451;Q02930;Q92504;P06454;P07477;P52209;Q9UP95;Q13813;P55058;P36871;P14618;Q8IV01;Q9NRN5;Q12797;P27824;P02649;P68133;Q96P70;Q16543;O00468;Q9UQP3;O94925;P21810;P09972;Q9UKV5;O75369;P02751;P13640;P09874;P61978;Q15113;P46821;P28799;P00338;P08238;P11142;P55010;…	93	1.89	4638	.2548	1.308020185507E-5
MESH:D007951		Leukemia, Myeloid	P29508;P06702;P13805;Q15431;P07951;P06753;Q15436;P68363;O43505;Q8IY17;P78536;P40938;P15586;P43487;P08727;P35268;Q13127;P62328;P11586;P55072;P35749;O15156;P23142;P12109;P06748;O95994;Q13642;Q9BXJ9;Q9NRN5;Q9ULJ6;P14618;P36871;P55058;Q9UP95;Q13813;P20962;P52209;P06454;P07477;Q02930;P10451;Q05639;P17540;Q00610;Q99729;Q14240;Q8IXK0;P08572;P13639;P12814;P12277;Q12955;P35609;O94762;Q99755;P17096;P09651;…	92	1.79	4849	.2516	5.611813106269E-5
MESH:D007952		Leukemia, Plasma Cell	P40938;P23396;P08727;P62258;P55072;Q99755;P04792;P08670;P14625;P61978;P08238;P11142;O00468;P02649;P27824;O94925;P63098;Q9UKV5;P09874;P10451;Q13043;P01024;P52565;P13639;Q7L523	25	1.62	1458	.0744	0.031647558242453
MESH:D007953		Leukemia, Radiation-Induced	O94762;P11532;P10451;P09874;P09972;O00468;Q71UM5;Q13642;P62328	9	2.19	387	.0353	0.040572146731917
MESH:D007964		Leukocytosis	Q13127;P08727;P43487;P15586;P40938;P78536;P11586;P62328;P11055;P12883;P55072;P62258;Q13642;P06748;O95994;P12109;P23142;Q71UM5;O15156;Q8NF91;P35749;P11940;P68363;Q15436;Q8IY17;O43505;P06753;P13805;P06702;P29508;P11498;P09874;P13640;O75369;P02751;P09972;P13861;P21810;O94925;P63098;Q9UKV5;Q9UQ80;Q9P273;Q16543;P0C0S8;P68133;P53396;Q12797;P27824;P02649;P00338;P28799;P46821;P52655;Q15113;P61978;P06733;…	108	1.78	5740	.2936	2.6500114908034E-5
MESH:D007970		Leukopenia	P78536;P40938;P23396;P43487;P08727;Q13127;P35268;P62328;P11055;P11586;P62258;Q92804;P12883;P55072;Q13642;P06748;O95994;P12110;P12109;P23142;Q01844;Q7KZF4;Q9H2U2;O15156;Q71UM5;P35749;Q8N4Q1;Q14693;Q14112;O43505;Q15436;P11940;Q9UPU5;O75643;P06753;P07951;P13805;P45378;P06702;P04843;P11217;P52948;Q6P2Q9;P09874;P11498;P13640;P02751;O75369;O94925;P21810;P09972;P13861;Q9UQ80;Q9UKV5;P63098;P53396;P68133;…	156	1.32	11167	.4175	0.01210637609818
MESH:D008010		Lichen Planus	P40938;P11142;P02751;P09874;P01024;P10451	6	2.45	231	.0288	0.058843769476469
MESH:D008060		Lipodystrophy	P11217;P78536;P13929;P04792;Q12797;P09874	6	2.46	230	.0288	0.058003948814842
MESH:D008068		Lipomatosis	P08238;P10451	2	.60	316	.0084	0.85259615143033
MESH:D008103		Liver Cirrhosis	P02649;P27824;Q12797;P53396;P68133;Q16769;Q9UKA4;Q9P273;P0C0S8;O14654;Q16543;P09874;P11498;P13640;P02751;O75369;O94925;P21810;P09972;P13861;Q9UKV5;P63098;Q9UQ80;P11142;P55010;P08238;P06733;P61978;Q15113;Q92994;P00338;P28799;Q9UBD9;Q15057;Q13507;Q8WZ42;P08670;Q66PJ3;P11684;O95229;P14625;P04792;Q12841;P09651;Q99755;P17096;P20645;P55058;P14618;P18669;P36871;Q8IV01;Q9BSA4;Q7Z406;Q8TEX9;Q9NRN5;Q9UNZ2;…	142	1.28	10483	.3805	0.026288857508724
MESH:D008104		Liver Cirrhosis, Alcoholic	P08590;Q01844;P78536;P52948;P55036;P06454;P10451;Q9UNZ2;P18669;P09651;P04792;P00338;P06733;P08238;P02751;P09874;P53396	17	2.86	560	.0599	0.00086626950356933
MESH:D008105		Liver Cirrhosis, Biliary	P53396;P68133;Q12797;P27824;P02649;Q9P273;Q16769;O00468;P09874;P11498;P13640;P02751;O75369;P63098;Q9UKV5;P13861;P21810;P08238;P55010;P50402;P11142;P00338;P28799;Q92994;Q15113;Q00341;P04792;Q12841;P09651;P17096;P14625;O95229;Q66PJ3;P08670;Q13507;P14618;P55058;P20645;Q8IV01;Q8TEX9;Q9BSA4;P10451;Q13043;O76094;P06454;P52209;Q9UP95;P52565;P17844;P01024;P11532;Q00610;P17540;P51858;Q99729;P08572;P13929;…	94	1.53	5798	.2555	0.0019166788792522
MESH:D008113		Liver Neoplasms	P09874;P11498;P13640;P02751;O75369;P09972;P13861;P21810;O94925;Q9UKV5;P63098;Q9UQ80;P53396;Q5F1R6;P68133;Q96P70;P02649;P27824;Q12797;Q6NZY4;O00468;Q16769;Q9P273;Q9Y3P9;Q9UKA4;Q5THJ4;Q9NWV4;P0C0S8;P0C0S8;Q16543;O14654;O43150;P06733;P08238;P11142;P50402;P55010;P00338;P28799;P46821;P52655;Q00341;P61978;Q15113;Q92994;P04792;Q12841;P09651;P17096;Q99755;O95229;P11684;P14625;Q13507;Q8WZ42;Q15057;Q9UBD9;…	180	1.26	13508	.4803	0.026187787144796
MESH:D008133		Long QT Syndrome	P09874;P11498;P13640;P02751;O75369;P09972;P13861;P21810;O94925;Q9UKV5;P63098;Q9UQ80;P53396;P68133;P02649;P27824;Q12797;Q9P273;Q16543;O14654;P0C0S8;P06733;P08238;P11142;P55010;P00338;P28799;P46821;P52655;P61978;Q15113;Q92994;P04792;Q12841;P09651;P17096;Q99755;O95229;P11684;P14625;Q13507;Q8WZ42;Q15057;P08670;P18669;P14618;P36871;P55058;P20645;Q8IV01;Q9UNZ2;Q9NRN5;Q7Z406;Q9BXJ9;Q8TEX9;P10451;Q02930;…	130	1.46	8418	.3498	0.0020099523656448
MESH:D008174		Lung Diseases, Parasitic	P07437	1	31.45	3	.1693	0.058003948814842
MESH:D008175		Lung Neoplasms	Q14693;O43505;Q8IY17;Q14112;P11940;Q15436;P68363;P45378;P13805;Q15431;P06753;P07951;P06702;P29508;P04843;P11217;P52948;Q6P2Q9;P78536;P40938;P23396;P08727;Q13127;P35268;P43487;P15586;P62258;Q92804;P12883;P55072;P19237;P11586;P11055;P62328;P08590;Q01844;P23142;P12110;P12109;Q13642;O95994;P06748;P35749;Q8N4Q1;Q9NTJ5;Q7KZF4;O15156;Q9H2U2;Q71UM5;P0C0S8;P0C0S8;O43150;O14654;Q16543;Q9NWV4;O00468;Q6NZY4;…	176	1.31	12668	.4701	0.010952421478668
MESH:D008179		Lupus Erythematosus, Discoid	P40938;P02649;P09874;P20645;P01024	5	2.50	189	.0264	0.076857908347316
MESH:D008210		Lymphocele	Q01844;P35749;O95229;P08670;P09874	5	1.86	253	.0230	0.17116291172929
MESH:D008218		Lymphocytosis	P09874;P63098;O00468;P02649;Q99755;P04792;P11142;P46821;P55058;P52565;Q13043;P10451;P12110;P12109;P62258;P55072;Q14693;P06753	18	1.67	1018	.0562	0.048026056381957
MESH:D008228		Lymphoma, Non-Hodgkin	O00468;Q9UQP3;Q9UKA4;P02649;P27824;P68133;Q96P70;P53396;P21810;O94925;P13861;P09972;P63098;Q9UKV5;P09874;P13640;P02751;Q13507;Q8WZ42;Q66PJ3;P08670;P14625;O95229;P11684;P17096;P04792;Q12841;Q15113;Q92994;P61978;P00338;P28799;P46821;P52655;P11142;P08238;P06733;Q99729;Q14240;P51858;P13639;P13929;P08572;P01024;P11532;P17844;P17540;O95218;O94762;P07437;P07108;O43707;P12814;Q969S2;P12277;Q12955;Q9NRN5;…	87	1.98	4153	.2394	7.110469240566E-6
MESH:D008231		Lymphopenia	Q14112;O43505;Q14693;P11940;P06702;P11217;P04843;P06753;P07951;Q15431;P45378;Q6P2Q9;Q13642;O95994;P06748;P12109;P12110;Q01844;Q9NTJ5;Q71UM5;O15156;Q8N4Q1;P40938;P78536;P23396;P43487;P08727;P35268;P62258;P55072;P19237;P12883;P11586;P01024;Q00610;P17540;Q05639;P13639;P13929;P08572;P51858;Q8IXK0;Q99729;Q15058;P61201;Q96FV9;O95218;Q9BQI0;Q8TDM6;P07437;Q9H6A9;P12277;Q96F44;Q12955;P07108;O43707;P12814;…	124	1.60	7332	.3348	0.00023654587416092
MESH:D008232		Lymphoproliferative Disorders	P53396;P09874;P02751;Q66PJ3;P14625;P04792;Q12841;P55010;P11142;Q15113;P00338;P28799;P52565;P55058;P10451;Q9UP95;P07108;P01024;P17844;P11055;P12109;P06753;Q14693;Q14112	24	1.87	1214	.0730	0.0098681147350472
MESH:D008265		Macrostomia	P02649;P53396;Q9UKA4;Q9UQP3;P0C0S8;P21810;P02751;Q15113;P14625;P01024;P08572;P07108;P12277;Q8TDM6;P52209;P10451;P55058;P36871;P08727;P12109;P12110;P23142;Q14693;O95994;P06702;O00264	26	3.21	764	.0854	1.4570795993142E-5
MESH:D008286		Malabsorption Syndromes	P09874	1	1.47	64	.0104	0.52460831852819
MESH:D008288		Malaria	P09874;P63098;P53396;P02649;Q9UKA4;P11684;P14625;Q13507;Q8WZ42;Q99755;P04792;P46821;P11142;P13639;Q14240;P07108;P20645;Q7Z406;P10451;P52209;P06454;P11217;O95994;P06702;Q14112;P08590;Q9NTJ5;P12883;Q7L523	29	2.51	1089	.0896	0.00015429751978409
MESH:D008305		Malignant Hyperthermia	P02751;P04792;P11142;P08238;P06702	5	1.37	344	.0204	0.34712281057638
MESH:D008382		Marfan Syndrome	P12883;P35749;P06702	3	1.93	147	.0181	0.24849942836214
MESH:D008439		Maxillary Diseases	P11142;P06733;P18669;P01024	4	2.25	168	.0224	0.13779978295613
MESH:D008538		Meige Syndrome	P06702;P06753;P09972;P13861;P06733;O94973;P14618;Q92504;P20962	9	1.77	481	.0330	0.10375898016031
MESH:D008546		Melanoma, Experimental	P55036;Q9UP95;P52209;P06454;P07477;Q92504;Q9Y618;Q9BYE4;Q02930;P10451;Q13813;P55058;P36871;P18669;P14618;Q7Z406;Q8IV01;P52565;Q9NRN5;Q9UNZ2;Q8TEX9;P12277;Q12955;O43707;P07108;P12814;O95218;Q8TDM6;P07437;Q99729;Q8IXK0;P51858;P08572;P13929;P13639;P01024;P11532;P17844;Q00610;P17540;Q05639;P55010;P11142;P08238;P06733;P28799;P00338;P46821;Q15113;Q92994;P61978;P09651;P17096;Q99755;P04792;Q12841;O95229;…	118	1.53	7264	.3186	0.00084173505794965
MESH:D008548		Melanosis	P23396;P40938;P35268;Q13127;P08727;P43487;P15586;P55072;P19237;P12883;P62258;P11586;P78536;P11055;P62328;Q8NF91;O15156;Q71UM5;P23142;Q01844;P12109;P12110;P06748;Q13642;P68363;P11940;Q8IY17;O43505;Q14693;Q14112;P04843;P11217;O95994;P06702;P29508;P45378;P06753;P07951;Q6P2Q9;Q12797;P02649;P68133;O00468;P53396;Q9P273;Q6NZY4;Q9Y3P9;Q5THJ4;Q16543;P11498;P13640;P02751;P09874;Q9UQ80;Q9UKV5;P63098;P09972;…	126	1.79	6659	.3410	9.5103505570532E-6
MESH:D008551		Melena	P62258;P12109;Q14112;Q14693;P09874;Q66PJ3;P14625;P04792;Q12841;Q15113;P28799;P11142;P01024;P17844;Q9BQI0;P07108;P55058;P52565;Q9UP95	19	1.70	1056	.0590	0.03811791490463
MESH:D008569		Memory Disorders	Q9UP95;P55036;P20962;P52209;P06454;Q13813;P10451;Q13043;P19474;O76094;Q02930;Q9BYE4;Q9UBF9;Q92504;Q9Y618;P52565;Q8IV01;Q7Z406;Q9BSA4;P55058;P20645;P36871;P14618;P18669;Q8TEX9;Q9BXJ9;Q9UNZ2;Q8WYA6;Q9NRN5;Q9ULJ6;P07108;O43707;P12814;O94973;Q12955;P12277;Q96F44;Q9BQI0;Q96FV9;Q15058;Q53GI3;P35609;Q9H6A9;P07437;P17844;P01024;P11532;Q05639;Q00610;P17540;P13929;P13639;P08572;Q8IXK0;P51858;Q99729;Q14240;…	162	1.43	10709	.4339	0.0017895722458739
MESH:D008577		Meningeal Neoplasms	Q14693;Q14112;P11217;P12109;P09874;Q16543;Q12841;P04792;Q66PJ3;P14625;P28799;Q15113;P11142;P17844;P01024;P07108;O94762;P52565;P55058;Q9UP95;Q9Y618	21	2.07	958	.0662	0.0060504287912113
MESH:D008579		Meningioma	P10451;Q13813;P06454;P55058;Q7Z406;Q9NRN5;O43707;P12277;P01024;P11532;Q05639;P11142;P08238;P28799;P00338;P46821;P04792;P53396;P09874;Q9UQ80;P02751;P13640;P23142;Q13642;P78536;O95994;P06702;P29508;Q14112	29	2.03	1349	.0871	0.0022051137045737
MESH:D008583		Meningitis, Haemophilus	P11142;P08670;P14625;P09874;P27824;P10451;P52209;P11532	8	4.19	180	.0433	0.0026652242227948
MESH:D008584		Meningitis, Listeria	P01024;P08572;P12814;P52209;P10451;P36871;Q9NRN5;O00468;P09874;P21810;P09972;P02751;P08670;P04792;Q12841;O95229;P17096;P28799;Q15113;P06748;P12109;P62328;P11586;Q14693;P07951;P06753	26	2.85	862	.0835	6.669927913464E-5
MESH:D008585		Meningitis, Meningococcal	P11142;P04792;P09874;P52209	4	2.16	175	.0220	0.15214896050875
MESH:D008586		Meningitis, Pneumococcal	P52209;P06454;P10451;Q13813;Q9NRN5;P36871;P55058;Q7Z406;P12814;P12277;P08572;P01024;Q05639;P09874;P09972;P21810;P02751;P13640;O00468;P53396;P04792;Q12841;O95229;P17096;P08670;P11142;Q15113;P28799;P46821;P06753;P07951;P06702;O95994;Q14693;Q14112;P11586;P62328;P78536;P12109;P06748;Q13642	41	2.30	1680	.1201	5.7684597686005E-5
MESH:D008588		Meningocele	P12109;P12110;Q01844;O15156;Q71UM5;P62258;P08727;P43487;Q14112;O43505;P11940;Q15436;O75643;P07951;P06753;P13805;P45378;Q6P2Q9;P28799;P00338;Q15113;Q92994;P61978;P11142;P08670;P14625;P09651;O95229;P53396;O00468;P27824;Q12797;Q9P273;Q9Y3P9;Q16543;O43150;P02751;O94925;P09972;P09874;Q9UQ80;Q9UKV5;Q05639;P13929;Q99729;P51858;Q8IXK0;P12277;O94973;P07108;O43707;Q9BQI0;P35609;P07437;Q7Z406;Q9BSA4;P55058;…	72	1.48	4604	.1973	0.0078822630258268
MESH:D008590		Meningoencephalitis	P11142;P06733;Q15113;P00338;P28799;P04792;Q12841;O95229;P17096;P08670;P09874;P09972;P21810;P02751;O00468;P52209;P10451;Q9NRN5;P36871;P18669;P12814;P08572;P01024;P06753;P07951;Q14693;P62328;P11586;P12109;P06748	30	2.26	1252	.0909	0.00050230649223292
MESH:D008591		Meningomyelocele	P06748;P12109;P12110;Q01844;P23142;Q71UM5;P35749;O15156;P62328;P78536;P62258;P43487;P08727;P15586;P40938;Q14112;O43505;O75643;Q15436;P11940;P07951;P06753;P45378;P13805;O95994;P06702;P29508;Q6P2Q9;Q05639;P08572;P13929;Q8IXK0;P51858;Q99729;Q14240;O43707;P07108;O94973;P12277;P07437;P35609;Q9BQI0;O94762;P14618;P36871;P55058;Q9BSA4;Q7Z406;Q9NRN5;Q9ULJ6;Q9UNZ2;Q8TEX9;Q9BXJ9;P10451;Q13813;O76094;Q02930;…	95	1.55	5792	.2582	0.0014715059402593
MESH:D008599		Menstruation Disturbances	Q13642;P23142;P23396;P78536;Q14112;O95994;P11217;P29508;P06702;P01024;Q05639;P13639;P12277;Q7Z406;P55058;Q9NRN5;P10451;Q13813;P06454;P14625;P08670;P04792;P28799;P46821;P61978;P08238;P11142;P53396;P02649;P27824;P02751;P13640;P09874;Q9UKV5;O94925;Q7L523	36	2.34	1453	.1071	0.00010699121136729
MESH:D008607		Intellectual Disability	P43487;P08727;Q13127;P11586;P55072;P62258;Q7KZF4;O15156;Q71UM5;P23142;Q01844;P12110;P12109;Q14112;O43505;Q14693;O75643;P11940;Q15436;P68363;P45378;P13805;P06753;P07951;Q6P2Q9;P02649;Q12797;P27824;P53396;O14654;O43150;Q16543;Q9P273;Q9Y3P9;O00468;P02751;P11498;P09874;Q9UKV5;Q9UQ80;O94925;P21810;P09972;P04792;Q12841;O95229;P09651;P08670;Q66PJ3;P14625;P11142;P08238;P61978;Q15113;Q92994;P46821;P00338;…	99	1.48	6311	.2684	0.0031512795423674
MESH:D008637		Mesenchymoma	P02649;P11142;P46821;P04792;P55058;Q14693;P12109;P12110	8	4.69	161	.0459	0.0015636619969713
MESH:D008654		Mesothelioma	P06748;Q13642;P12109;Q01844;P12110;P23142;Q71UM5;P35749;Q8NF91;P12883;P62258;P62328;P78536;P40938;P08727;Q13127;P35268;P43487;P15586;Q14112;Q14693;Q8IY17;P68363;Q9UPU5;P45378;P07951;Q6P2Q9;Q8WYA6;Q8WU90;P14618;P52565;Q9BXJ9;Q02930;Q92504;P10451;Q13813;P55036;P20962;P12277;Q12955;O94973;P12814;P07108;O43707;O94762;P07437;Q9NX31;P01024;P11532;Q05639;P17540;P13639;P13929;P08572;P51858;P11684;P14625;…	86	2.13	3809	.2376	1.9895568052273E-6
MESH:D008664		Metal Metabolism, Inborn Errors	P11586;P78536;P43487;P08727;P15586;P40938;P23396;Q9H2U2;Q7KZF4;Q8NF91;P12109;P04843;O95994;P06702;Q9UPU5;O43505;Q14693;P51858;P13639;P08572;Q05639;P11532;P01024;Q15058;Q9NX31;O43707;P07108;Q12955;P12277;P20962;P55036;P52209;P10451;Q13813;O76094;Q02930;Q92504;Q8IV01;P36871;Q8TEX9;Q6P1M9;Q9UNZ2;Q9ULJ6;Q9NRN5;P11142;P55010;P50402;P08238;Q00341;O95229;Q12841;P14625;Q13507;Q15057;P02751;P13640;P11498;…	67	1.39	4556	.1837	0.024175964824474
MESH:D008679		Metaplasia	P53396;P68133;Q5F1R6;P02649;Q9Y3P9;P0C0S8;Q9UQ80;P09972;P09874;P13861;O94925;P02751;P08670;P14625;P11684;P04792;O95229;P17096;P00338;P06733;P55010;P11142;Q9NRN5;Q9ULJ6;P55058;P14618;Q7Z406;P52565;Q02930;Q9BYE4;P10451;P06454;P20962;Q9UP95;P12277;Q969S2;P07437;Q15058;P01024;P17540;P13639;P13929;Q8IXK0;Q14240;Q14112;P06702;O95994;P06753;P45378;P13805;Q6P2Q9;P08590;Q13642;P06748;P12883;Q71UM5;P23396;…	64	1.96	3080	.1788	6.2224791243187E-5
MESH:D008708		Methemoglobinemia	P55072;P62258;Q92804;P11586;P11055;P62328;Q13127;P35268;P40938;P23396;Q8N4Q1;P12883;Q7KZF4;Q9H2U2;O15156;P06748;Q01844;P12110;P23142;P13805;P06753;P52948;P04843;P11217;P06702;Q14693;O43505;P11940;Q15436;Q99729;Q8IXK0;P51858;P13929;P13639;P08572;Q00610;P01024;P11532;P17844;O95218;Q8TDM6;P12814;O43707;P12277;Q12955;Q9UP95;P55036;P06454;P52209;P10451;Q9BYE4;Q92504;Q9Y618;P52565;Q7Z406;Q8IV01;P14618;…	95	1.42	6299	.2575	0.0074571129306509
MESH:D008831		Microcephaly	P55072;P62258;P11586;P78536;P62328;P43487;P08727;Q13127;P15586;P40938;Q71UM5;P35749;Q8NF91;P12883;Q7KZF4;O15156;Q9H2U2;P06748;P12109;Q01844;P12110;P23142;Q6P2Q9;P45378;P13805;P07951;P06753;O95994;P29508;P06702;Q14112;Q14693;O43505;P11940;O75643;Q15436;P68363;Q14240;Q99729;Q8IXK0;P51858;P13929;P08572;Q00610;Q05639;P01024;P35609;P07437;Q53GI3;Q96FV9;Q9BQI0;O94762;P07108;O43707;P12277;Q12955;O94973;…	121	1.47	7753	.3262	0.0019568690975642
MESH:D008865		Microstomia	P12109;P12110;P23142;P06748;O15156;P35749;P08727;P43487;P15586;P40938;P78536;P62328;Q15436;Q14693;O43505;P13805;O95994;P29508;P06702;P10451;Q13813;P06454;P52209;Q9BXJ9;P14618;P55058;P36871;P08572;Q14240;Q99729;P01024;Q05639;P07108;P12277;P35609;Q8TDM6;O94762;P14625;P08670;Q15113;P28799;P52655;P08238;P06733;P11142;P21810;Q9UQ80;P02751;O75369;P53396;P02649;P09874;P0C0S8;Q9UQP3;Q9UKA4;Q7L523;O00264	57	2.32	2314	.1623	4.8189321340645E-6
MESH:D008881		Migraine Disorders	Q01844;P12110;P23142;P12109;P06748;Q13642;P35749;Q71UM5;Q8N4Q1;O15156;Q9H2U2;P12883;Q7KZF4;Q8NF91;P62328;P78536;P11586;P11055;P55072;P62258;Q92804;P23396;P43487;P08727;Q13127;P35268;P06702;O95994;P52948;P04843;P11217;P13805;P45378;P07951;P06753;O43505;Q14693;Q14112;Q15436;P11940;O75643;Q6P2Q9;O95229;Q12841;P04792;P09651;P17096;Q99755;P08670;Q8WZ42;Q13507;Q15057;Q9UBD9;P14625;P11684;P11142;P55010;…	143	1.32	10224	.3833	0.013914945500199
MESH:D008946		Mitral Valve Stenosis	P02649;P01024	2	1.40	135	.0127	0.45588356520809
MESH:D008947		Mixed Connective Tissue Disease	Q9BQI0;Q15058;P10451;P09874;P28799;P12110	6	2.04	277	.0266	0.10542147831698
MESH:D009006		Monosomy	P40938;P06702;Q99755;P09874;P53396;Q96EP0;P20962;Q14240;P13639;Q00610	10	1.53	618	.0344	0.16689149685266
MESH:D009062		Mouth Neoplasms	P62328;P62258;P08727;Q13127;P43487;P40938;P23396;P12109;Q01844;P12110;P23142;P06748;Q13642;Q7KZF4;Q9H2U2;P35749;Q71UM5;O95994;P11217;P13805;Q14693;Q15436;P11940;Q9NRN5;Q9ULJ6;P52565;Q9BSA4;Q8IV01;P55058;P20645;P14618;P52209;P20962;P10451;Q13043;P19474;O76094;Q92504;P17844;P01024;P11532;Q05639;Q00610;Q99729;P13639;P08572;P12814;P12277;Q12955;O95218;Q96FV9;Q9NX31;P07437;P11142;P55010;P06733;Q15113;…	84	1.59	4988	.2295	0.001335935841396
MESH:D009080		Mucocutaneous Lymph Node Syndrome	Q13127;P62328;P62258;P12109;P12110;Q14693;P06753;P09874;P02649;P11498;Q12841;P04792;P46821;P11142;P55058;P10451;Q9BQI0	17	2.78	576	.0595	0.0011278794023142
MESH:D009101		Multiple Myeloma	Q9UPU5;Q15436;P68363;O43505;Q8IY17;Q14693;Q14112;P06702;P29508;P52948;O95994;P11217;P13805;Q15431;P06753;P07951;Q6P2Q9;Q71UM5;P35749;O15156;P06748;Q13642;Q01844;P12110;P23142;P12109;P62328;P78536;P11586;P62258;P55072;P12883;P23396;P40938;P35268;Q13127;P08727;P43487;P15586;Q8TEX9;Q9BXJ9;Q9ULJ6;Q9NRN5;Q7Z406;Q8IV01;P52565;P14618;P18669;P36871;P55058;P06454;P07477;P52209;Q9UP95;P20962;P10451;Q13043;…	136	1.54	8308	.3661	0.00039103472614783
MESH:D009103		Multiple Sclerosis	P11684;P02649;P09874;P68133;P06454;P10451;Q9Y618;P12883;P11217;P06702;Q14112	11	1.61	644	.0375	0.11908277945131
MESH:D009127		Muscle Rigidity	O43707;P07108;P12277;O94973;P07437;P35609;Q53GI3;Q9BQI0;P13929;Q99729;P51858;Q8IXK0;Q05639;P17844;P01024;Q9UNZ2;Q9ULJ6;Q9NRN5;Q8TEX9;Q9BXJ9;Q9BSA4;Q7Z406;P52565;P55058;P36871;P18669;P14618;O76094;Q02930;Q9UBF9;Q92504;P10451;Q13813;P06454;Q9UP95;P55036;P20962;P06733;P08238;P11142;P61978;Q92994;Q15113;P28799;P00338;P46821;P14625;P08670;Q66PJ3;Q15057;P09651;P17096;O95229;Q12841;P04792;O43150;Q16543;…	103	1.42	6830	.2786	0.0062110764189626
MESH:D009133		Muscular Atrophy	P78536;P12883;P55072;P62258;P35749;O14950;Q9NTJ5;Q8NF91;P23142;Q01844;P12110;Q13642;P06748;Q14693;Q14112;P68363;P11940;P06702;P11217;O95994;P13805;P07951;P06753;P13640;P02751;P11498;P09972;Q9UQ80;P63098;O00468;P53396;P09874;P02649;P0C0S8;Q66PJ3;Q9Y3P9;Q5THJ4;Q6NZY4;Q9P273;O95229;P04792;Q00341;Q99755;P17096;Q8WZ42;P08670;P14625;P46821;P00338;P28799;Q15113;P55010;P11142;P06733;P08238;P55036;P20962;…	90	1.81	4693	.2464	4.8125458429908E-5
MESH:D009134		Muscular Atrophy, Spinal	Q969S2;P13639;P13929;P08572;P51858;Q14240;P01024;Q9NRN5;P18669;P10451;P52209;P06733;Q92994;P04792;Q12841;O95229;P02649;P09874;P09972;P13861;P21810;P02751;O95994;P52948;P06702;P62258;P78536	27	2.28	1119	.0831	0.00081826669584283
MESH:D009139		Musculoskeletal Abnormalities	Q13507;P08670;P14625;P04792;O95229;P09651;P11142;P06733;P08238;Q15113;Q92994;P61978;P28799;P00338;P46821;P27824;Q12797;P09874;P02649;O00468;P53396;Q9P273;Q9Y3P9;Q16543;O43150;P09972;O94925;Q9UQ80;Q9UKV5;P11498;P13640;P02751;Q9UBF9;Q92504;Q02930;O76094;P10451;P06454;P55036;P18669;P36871;P55058;Q9BSA4;Q7Z406;Q9NRN5;Q9ULJ6;Q9UNZ2;Q9BXJ9;Q8TEX9;P07437;P35609;Q9BQI0;O43707;P07108;P12277;O94973;Q12955;…	87	1.63	5031	.2376	0.00065287986266781
MESH:D009140		Musculoskeletal Diseases	Q6P2Q9;O43505;Q14112;Q14693;Q15436;O75643;P11940;P11217;O95994;P06702;P13805;P45378;P06753;P07951;P43487;P08727;P35268;P62258;P12883;P55072;P78536;P62328;P12109;Q01844;P12110;Q13642;O15156;Q71UM5;P13929;P08572;Q99729;P51858;Q8IXK0;Q05639;Q00610;P01024;P11532;O94973;P12277;Q96F44;P07108;O43707;Q9BQI0;Q96FV9;P35609;P07437;Q8TEX9;Q9BXJ9;Q9UNZ2;Q9ULJ6;Q9NRN5;Q7Z406;Q9BSA4;P55058;P20645;P36871;P55036;…	100	1.51	6252	.2712	0.0020733017299408
MESH:D009155		Mutism	P09874;P02649;Q9P273;Q66PJ3;Q9UQ80;P02751;P14625;P04792;Q12841;P17096;P11142;P08238;Q15113;P28799;P46821;P10451;Q13813;Q9UP95;P14618;P55058;P52565;Q9BXJ9;P35609;Q53GI3;Q9BQI0;P07108;P12277;P01024;P17844;Q05639;Q8NF91;P12110;P12109;P12883;P62258;P06753;P11940;Q14693;Q14112	39	1.74	2113	.1119	0.0045994989380345
MESH:D009157		Myasthenia Gravis	P09874;P02649;P27824;Q12797;P53396;P68133;Q9NX38;Q9P273;Q6NZY4;P02751;P13640;P11498;O75369;Q9UQ80;P63098;P09972;O94925;P46821;P28799;P00338;P18669;P08238;P11142;P55010;P50402;P17096;Q00341;Q12841;P04792;O95229;P14625;Q15057;Q13507;Q05639;P01024;P11532;P51858;P08572;P13639;P12277;Q12955;P07108;O43707;Q9BQI0;Q15058;Q53GI3;Q9NX31;P35609;Q9BXJ9;Q6P1M9;Q8TEX9;Q9NRN5;Q9ULJ6;Q9UNZ2;P52565;Q7Z406;Q8IV01;…	98	1.48	6229	.2658	0.0030471892476583
MESH:D009165		Mycobacterium Infections, Nontuberculous	P11142;P04792	2	1.63	116	.0139	0.38698426224692
MESH:D009182		Mycosis Fungoides	P00338;P46821;Q15113;P61978;P08238;P55010;P11142;P17096;P09651;O95229;P04792;P14625;P13640;P02751;O75369;Q9UKV5;P09972;O94925;Q16543;P09874;Q12797;P27824;Q12955;P13639;Q05639;Q00610;P55058;P36871;Q9NRN5;P52209;P07477;P10451;Q13813;Q02930;Q8IY17;P68363;P06753;O95994;P06702;Q13642;P06748;P11586;P55072;Q13127;P08727	45	2.11	2016	.1296	0.0001385262399871
MESH:D009190		Myelodysplastic Syndromes	P43487;P35268;Q13127;P08727;P15586;P23396;P40938;P62258;P55072;P78536;P62328;P11586;P12109;P23142;Q01844;P12110;Q13642;P06748;P35749;P12883;Q71UM5;O15156;Q14112;O43505;Q8IY17;P11940;O75643;Q15436;P68363;P07951;P06753;P13805;P45378;Q15431;O95994;P06702;P29508;Q6P2Q9;Q9UP95;P55036;P20962;P06454;P07477;P52209;O76094;Q02930;Q9UBF9;Q92504;P10451;Q13813;P55058;P36871;P14618;Q7Z406;Q9BSA4;Q9UNZ2;Q9NRN5;…	125	1.45	8157	.3366	0.0026652242227948
MESH:D009196		Myeloproliferative Disorders	P09874	1	11.79	8	.0651	0.11474173782971
MESH:D009207		Myoclonus	Q71UM5;P12883;Q8N4Q1;P35749;O15156;Q9H2U2;Q7KZF4;P12109;Q01844;P12110;P23142;P06748;Q13642;P43487;P08727;Q13127;P35268;P23396;P62258;Q92804;P55072;P11586;P11055;P78536;P62328;Q6P2Q9;O43505;Q14112;Q14693;O75643;P11940;Q15436;P45378;P13805;P06753;P07951;P06702;P11217;P04843;O95994;P52948;P13929;P13639;P08572;Q99729;Q14240;Q8IXK0;P51858;Q05639;Q00610;P01024;P11532;P17844;Q9BQI0;O95218;Q8TDM6;P07437;…	141	1.37	9717	.3783	0.0065476901085867
MESH:D009209		Myofascial Pain Syndromes	P06702;P06753	2	1.06	178	.0109	0.58691634247063
MESH:D009216		Myopia	O95994;P06702;Q14112;Q13642;P06748;Q71UM5;P78536;P23396;P08727;Q9BYE4;P10451;Q13813;P06454;P55058;Q7Z406;P52565;Q9NRN5;P13639;P01024;Q05639;P12277;P11684;P14625;P04792;P17096;P06733;P11142;P00338;P28799;P46821;P68133;P53396;P09874;P02649;P02751;P13640	36	2.15	1580	.1061	0.00036416026636102
MESH:D009222		Myotonia	O95994;P12883;P06748;Q13813;P01024;P09874;P02751;P04792;P28799	9	2.33	364	.0360	0.030971822817459
MESH:D009224		Myotonia Congenita	P46821;P11142;P04792;P11498;P02649;P55058;P12110;P12109;Q13127;Q14693	10	3.61	261	.0455	0.0021735041167384
MESH:D009232		Myxoma	P0C0S8;P21810;P02751;O75369;P14625;P08238;P55010;P11142;Q15113;P12277;Q12955;Q8IXK0;P01024;P10451;Q9Y618;Q9ULJ6;P06748	17	2.14	750	.0561	0.0090075938871033
MESH:D009260		Nail Diseases	Q13642;P12110;P23142;P12109;Q71UM5;Q9H2U2;P62328;P62258;Q13127;P08727;P43487;P40938;P13805;O95994;Q14112;Q15436;Q9NRN5;Q9BSA4;P20645;P14618;O76094;Q13043;P01024;Q00610;Q99729;P08572;P13639;P12277;P07108;O95218;Q96FV9;P07437;Q15113;P00338;P11142;P55010;Q13507;P09651;P04792;P21810;Q9UKV5;P09874;P27824;Q13576	44	2.32	1790	.1281	3.0535584191429E-5
MESH:D009290		Narcolepsy	P06748;P12883;P19237;O95994;P68363;P52565;P14618;P13639;P12277;P18669;P28799;P08238;P06733;P11142;P04792;P02751;P09972;P13861;O94925;Q9UKV5;P63098;P09874	22	2.22	936	.0696	0.0026709034986188
MESH:D009293		Opioid-Related Disorders	P01024;P11532;P35609;P06454;P53396;P02751;P13640;P09874;P08238;P11142;P18669;Q00341;P04792;P12883;Q7L523	15	1.66	855	.0482	0.06915978825841
MESH:D009303		Nasopharyngeal Neoplasms	P06748;P23142;Q9H2U2;Q71UM5;P78536;P62328;P62258;Q13127;P08727;P43487;P40938;P13805;O95994;P68363;Q15436;Q13043;P10451;Q92504;O76094;Q02930;P20962;Q9ULJ6;Q9BSA4;P20645;Q00610;P08572;Q14240;Q8IXK0;Q96FV9;P07437;P12277;P07108;P00338;P18669;P11142;P55010;P14625;P08670;P09651;P04792;P13640;P02751;Q9UKV5;O94925;Q9Y3P9;P0C0S8;P09874;P27824;Q13576	49	1.78	2601	.1384	0.0015048987365239
MESH:D009304		Nasopharyngitis	Q12841;P12277;P52565;P10451;P62328	5	2.97	159	.0289	0.045214920472793
MESH:D009349		Nematode Infections	Q8IY17;P07437	2	3.09	61	.0217	0.17410586861162
MESH:D009357		Neonatal Abstinence Syndrome	Q01844;P12110;P23142;P12109;O15156;Q8NF91;Q7KZF4;Q71UM5;P12883;P43487;P08727;P11586;P55072;P62258;P06702;P06753;P07951;P13805;P45378;P68363;Q15436;P11940;O75643;Q14693;Q14112;O43505;Q6P2Q9;P08670;Q13507;P14625;P17096;P09651;O95229;P04792;P11142;P08238;P06733;P18669;P61978;Q15113;Q92994;P00338;P28799;P46821;P13640;P02751;O94925;P21810;P13861;P09972;Q9UKV5;Q9UQ80;P09874;P02649;P27824;Q12797;O00468;…	103	1.46	6648	.2788	0.0036159631867503
MESH:D009362		Neoplasm Metastasis	Q13642;P06748;Q01844;P12110;P23142;P12109;O15156;Q9H2U2;Q7KZF4;P35749;Q71UM5;P12883;P23396;P40938;P15586;P43487;P35268;Q13127;P08727;P78536;P62328;P11586;P55072;P62258;O95994;P11217;P29508;P06702;P06753;P07951;P13805;P45378;P68363;Q15436;O75643;Q9UPU5;P11940;Q14693;Q14112;Q8IY17;O43505;Q6P2Q9;P08670;Q15057;Q9UBD9;Q8WZ42;Q13507;P14625;P11684;Q00341;P17096;P09651;O95229;Q12841;P04792;P55010;P50402;…	152	1.36	10542	.4072	0.0064292359515433
MESH:D009364		Neoplasm Recurrence, Local	P17844;P01024;Q05639;Q00610;P13639;P08572;Q99729;Q14240;Q8IXK0;Q96F44;P07108;P12277;O95218;Q96FV9;O94762;P35609;P07437;P52209;P06454;P20962;Q9UP95;Q92504;Q9Y618;Q13813;P10451;Q8TEX9;Q9BXJ9;Q9NRN5;Q9ULJ6;P52565;P14618;P55058;Q66PJ3;Q16543;P53396;Q12797;P02649;P09874;Q9UQ80;Q9UKV5;P63098;P21810;P02751;O75369;P52655;P28799;P00338;Q15113;P06733;P08238;P11142;P55010;P04792;Q12841;P14625;Q13507;Q15057;…	89	1.93	4358	.2444	1.1114808389995E-5
MESH:D009369		Neoplasms	Q13642;P06748;P12110;Q01844;P23142;P08590;P12109;O15156;Q9H2U2;Q7KZF4;Q8NF91;Q9NTJ5;P35749;Q71UM5;O14950;P12883;Q8N4Q1;P40938;P23396;P15586;P43487;P35268;P08727;Q13127;P78536;P62328;P11586;P11055;P55072;P19237;P62258;Q92804;O95994;P52948;P11217;P04843;P29508;P06702;P06753;P07951;P13805;P45378;Q15431;Q15436;P68363;P11940;Q9UPU5;Q14693;Q14112;O43505;Q8IY17;Q6P2Q9;P08670;Q15057;Q9UBD9;Q9Y5B9;Q13507;…	178	1.30	12925	.4753	0.013267124601511
MESH:D009373		Neoplasms, Germ Cell and Embryonal	P10451;Q92504;Q9NRN5;P14618;P07437;O95218;P11532;P01024;Q99729;P13639;P08572;P09651;O95229;P04792;P14625;Q13507;P08670;P00338;Q15113;Q9UKV5;P09972;P21810;P02751;P09874;P27824;O00468;Q71UM5;P12109;P12110;Q13642;P62328;P08727;P43487;O00264	34	2.33	1375	.1018	0.00015518068712634
MESH:D009378		Neoplasms, Multiple Primary	Q99755;P40938;P06702	3	1.16	245	.0140	0.51458139017672
MESH:D009389		Neovascularization, Pathologic	Q9NRN5;Q9ULJ6;Q9UNZ2;Q8TEX9;P55058;P52565;Q7Z406;P10451;Q9Y618;Q92504;Q9BYE4;Q02930;Q9UP95;P55036;P20962;P52209;P06454;P13929;Q99729;Q8IXK0;P01024;P11532;P17844;Q00610;Q05639;Q96FV9;Q15058;P07437;P35609;P12277;P07108;Q12955;Q96F44;P04792;Q12841;O95229;Q99755;Q00341;P09651;P08670;Q15057;P14625;P11684;P46821;P00338;P28799;Q15113;P18669;P11142;P55010;P06733;P08238;P21810;O94925;P09972;Q9UKV5;P63098;…	100	1.75	5399	.2724	6.4515417426318E-5
MESH:D009396		Wilms Tumor	P62328;P78536;P08727;P43487;P15586;Q13127;P40938;P23396;P12883;P12110;Q71UM5;O15156;Q13642;P23142;P12109;P35749;P06753;O43505;Q15436;Q14693;P06702;P13805;O95994;P06748;P29508;P07437;Q92504;O94762;Q15058;P12277;P35609;P11532;P01024;O43707;P07108;P12814;P17540;Q05639;P13639;P08572;P13929;Q99729;Q14240;Q13813;P10451;P55058;P52209;P06454;Q9BXJ9;Q9NRN5;P14618;P09874;O75369;P27824;P13640;P02751;P09972;…	82	2.22	3488	.2275	1.2578075816667E-6
MESH:D009400		Nephrosclerosis	P12883;P35749;P01024;P20645;P68133;P02649;P18669;P11142;P06733	9	2.48	343	.0368	0.023261453739123
MESH:D009402		Nephrosis, Lipoid	P07951;P06753;P11217;P04843;O95994;P06702;Q9UPU5;O43505;Q14693;P78536;P11586;P23396;P40938;P15586;P43487;P08727;P12109;Q7KZF4;Q8NF91;Q9H2U2;P12883;P07108;O43707;P12277;Q12955;Q9NX31;O94973;Q15058;P08572;P13639;P51858;Q8IXK0;Q05639;Q00610;P11532;P01024;Q92504;Q9UBF9;Q02930;O76094;Q13813;P10451;P06454;P52209;Q9UP95;P55036;P20962;Q6P1M9;Q8TEX9;Q9UNZ2;Q9ULJ6;Q9NRN5;Q8IV01;P36871;Q9UKV5;P63098;P09972;…	89	1.46	5750	.2419	0.0055197262650284
MESH:D009408		Nerve Compression Syndromes	P06702;P08590;P12277;P13639;Q14240;P10451;P63098;Q9UKA4;P02649;P11684;Q13507;Q8WZ42;Q7L523	13	2.96	415	.0499	0.0024117258254369
MESH:D009423		Nervous System Neoplasms	P14625;P04792;Q12841;P28799;P46821;Q15113;P11142;P06733;P02649;P09874;Q66PJ3;P21810;P09972;P02751;P52209;Q9UP95;P55058;P52565;P08572;P01024;P17844;P07108;O94762;P12109;P12110;P62258;P78536;P06702;O95994;P52948;Q14112;Q14693	32	2.06	1468	.0951	0.0012650066431363
MESH:D009437		Neuralgia	P68133;P53396;O00468;P27824;Q12797;P02649;P09874;Q9Y3P9;Q6NZY4;Q9NX38;P0C0S8;Q9UKV5;P63098;O94925;P21810;P09972;O75369;P11498;P13640;P02751;P08670;Q15057;Q13507;P11684;P14625;Q99755;Q00341;O95229;P04792;Q12841;P00338;P28799;P46821;P61978;Q92994;Q15113;P50402;P55010;P11142;P08238;O76094;Q02930;Q92504;Q13813;Q13043;P10451;P06454;P52209;P55036;P20962;Q9UNZ2;Q9NRN5;Q9ULJ6;Q6P1M9;Q8TEX9;P36871;P14618;…	116	1.46	7506	.3130	0.0027277600480862
MESH:D009442		Neurilemmoma	P11532;P12814;P07108;O43707;P07437;P10451;P08238;P00338;P28799;Q15113;Q92994;P11498;P53396;P09874	14	2.02	653	.0476	0.023328215100887
MESH:D005235	7	Fatty Liver, Alcoholic	Q15113;Q00341;P28799;P00338;P08238;P55010;P06733;P14625;P08670;Q66PJ3;P09651;O95229;P04792;P02751;P09874;P11498;Q9UQ80;O00468;Q5THJ4;Q9Y3P9;P53396;Q6NZY4;P02649;P12814;O43707;Q12955;P12277;O94762;O94973;P07437;Q8IXK0;P51858;Q05639;P13639;P20962;P06454;P55036;Q92504;Q13043;Q13813;P10451;Q9BXJ9;Q9UNZ2;Q8WU90;Q8WYA6;Q9NRN5;P18669;P52565;P14618;P62258;P08727;P15586;P78536;P23142;P08590;Q01844;P12110;…	68	2.50	2571	.1922	6.5236001566667E-7
MESH:D009444		Neuritis, Autoimmune, Experimental	P12883;P12109;P06454;P10451;Q13813;P11684;P04792;P00338;P02751;P68133;O00468;P09874	12	3.46	327	.0499	0.0012325700446665
MESH:D009497		Neurotic Disorders	P13639;P04792;P11142;Q9UKV5;P12883	5	2.29	206	.0253	0.097526117351486
MESH:D009668		Nose Diseases	P06753;P11940;P62258;Q13127;Q8NF91;P12883;Q9BXJ9;P14618;Q13813;P20962;P55036;P12277;P07108;Q9BQI0;Q53GI3;P35609;Q05639;Q14240;P17096;O95229;P08238;P06733;P46821;P18669;P09874;Q9UQ80;P09972;Q9P273;P68133;O00264	30	1.64	1727	.0876	0.019165140809074
MESH:D009669		Nose Neoplasms	P68133;O00468;P27824;P02649;Q9P273;Q9Y3P9;P0C0S8;O14654;Q16543;P09972;P13861;P21810;O94925;Q9UQ80;P09874;P02751;P13640;P11498;P18669;Q15113;P46821;P00338;P06733;P08238;P55010;P04792;Q12841;P17096;P09651;P08670;Q8WZ42;Q15057;P14625;P51858;Q8IXK0;P08572;P13639;Q05639;P11532;P01024;P35609;Q53GI3;Q9BQI0;P07108;P12277;P52209;P06454;Q13813;P10451;Q92504;Q02930;P14618;P55058;Q9BXJ9;Q9ULJ6;Q9UNZ2;P12883;…	76	1.62	4436	.2086	0.0013695082941552
MESH:D009759		Nystagmus, Pathologic	P12110;Q71UM5;O15156;Q7KZF4;P12109;Q01844;P23142;P43487;Q13127;P08727;P62258;P55072;P11586;Q6P2Q9;Q15436;P68363;O75643;P11940;O43505;Q14112;Q14693;P07951;P06753;P45378;P13805;P06702;P11217;P53396;P68133;O00468;Q12797;P27824;P02649;Q9P273;Q9Y3P9;O43150;Q16543;O14654;Q66PJ3;P09972;O94925;P21810;Q9UKV5;Q9UQ80;P09874;P02751;P11498;P61978;P18669;Q92994;Q15113;P28799;P00338;P46821;P11142;P08238;O95229;…	103	1.45	6715	.2787	0.0044583442627851
MESH:D009765		Obesity	P12277;P07108;O43707;Q12955;Q9NX31;O94973;O94762;Q8TDM6;Q9BQI0;O95218;Q15058;P35609;P07437;Q53GI3;P17844;P01024;P11532;Q00610;P17540;Q05639;P13929;P13639;P08572;Q8IXK0;P51858;Q99729;Q14240;Q9UNZ2;Q8WYA6;Q9ULJ6;Q9NRN5;Q9BXJ9;Q9Y5W7;Q8TEX9;Q6P1M9;P55058;P14618;P36871;Q8IV01;Q7Z406;Q9BSA4;Q02930;O76094;Q92504;Q9UBF9;P10451;Q13813;P52209;P06454;Q9UP95;P20962;P55036;P14625;P08670;Q15057;Q9UBD9;Q13507;…	153	1.33	10837	.4097	0.0099042983102755
MESH:D009771		Obsessive-Compulsive Disorder	P12883;Q8NF91;Q13642;P62258;P19237;P78536;P68363;P11940;Q14112;P06753;P06702;P29508;O95994;P11217;P53396;Q9P273;P13861;P09972;O94925;P63098;Q9UKV5;Q9UQ80;P09874;P13640;P02751;P18669;P28799;P46821;P11142;P06733;P08238;P04792;P17096;P14625;P20962;P06454;Q13813;P10451;Q92504;Q7Z406;P52565;P14618;P55058;Q9BXJ9;Q9NRN5;Q9UNZ2;P13639;Q05639;P01024;Q53GI3;P35609;Q9BQI0;P12277	53	1.85	2697	.1493	0.000511164696984
MESH:D009839		Oligomenorrhea	P01024;P02751;P23142	3	2.38	119	.0205	0.17034477608348
MESH:D009846		Oliguria	P52565;Q7Z406;Q8IV01;P14618;P36871;P55058;Q9NRN5;Q9UNZ2;Q9BXJ9;Q8TEX9;P06454;P52209;P55036;Q9UP95;Q9BYE4;Q92504;Q9Y618;Q13813;P10451;Q12955;P12277;P12814;O43707;P35609;Q9BQI0;O95218;Q8TDM6;O94762;P13639;P13929;Q8IXK0;P51858;P08572;Q14240;Q99729;Q05639;Q00610;P01024;P17844;P11532;P61978;P18669;Q15113;Q92994;P28799;P00338;P46821;P52655;P06733;P08238;P55010;P11142;P14625;P11684;P08670;Q9UBD9;Q15057;…	122	1.48	7786	.3289	0.0017549181973386
MESH:D009877		Endophthalmitis	P06748;P07951;Q14693;P68363;P11940;Q7L523;P62328;P11586;P19237;P12883;P62258;P23396;P12109;Q8NF91;O95994;P61978;Q15113;P28799;P46821;P11142;P06733;P08238;O95229;P04792;Q12841;P17096;P08670;P14625;P06753;P02649;O00468;Q9P273;O94925;P21810;P63098;Q9UKV5;Q9UQ80;P09972;P02751;P09874;P10451;Q13813;Q13043;P52209;P52565;P18669;P14618;P36871;Q9NRN5;Q9BXJ9;Q53GI3;P35609;Q9BQI0;P12277;P27824;P12814;P13639;…	61	2.21	2600	.1723	7.1343783509627E-6
MESH:D009886		Ophthalmoplegia	P78536;P62258;P08727;Q13127;P12110;P12883;P35749;Q8NF91;P06748;P12109;P23142;Q01844;P11940;P68363;Q14693;O95994;P06702;P06753;P07951;P13805;P04792;O95229;P17096;Q99755;P08670;P14625;Q15113;P18669;P28799;P46821;P11142;P55010;P08238;P06733;P63098;Q9UQ80;P21810;O94925;P09874;P11498;P13640;P02751;P02649;P53396;O00468;Q66PJ3;P0C0S8;P0C0S8;Q9P273;Q9UQP3;Q6NZY4;Q9Y3P9;Q5THJ4;Q9UKA4;P10451;Q13043;Q13813;…	87	1.93	4244	.2392	1.1635078683466E-5
MESH:D009894		Opportunistic Infections	Q13642;P78536;P06702;O95994;Q14112;P04792;P46821;P28799;P11142;P09874;P13640;P02751;P53396;P06454;Q13813;Q7Z406;P55058;P12277;P01024;Q05639	20	1.97	958	.0631	0.01054297800924
MESH:D009901		Optic Nerve Diseases	P02751;P13640;P09874;O75369;P63098;Q9UKV5;Q9UQ80;O94925;P21810;P09972;Q66PJ3;P0C0S8;Q16543;Q9P273;P27824;Q12797;P02649;P53396;P68133;P00338;P28799;P46821;Q92994;Q15113;P18669;P06733;P08238;P55010;P11142;P08670;Q13507;Q15057;P14625;Q99755;P17096;P09651;Q12841;O95229;P04792;Q9UP95;P55036;P20962;P52209;P06454;Q13813;Q13043;P10451;Q9Y618;Q92504;O76094;P52565;Q9BSA4;P55058;P20645;P14618;Q9BXJ9;Q9ULJ6;…	116	1.73	6332	.3144	3.6905602743202E-5
MESH:D010000		Osteitis	P09874;P52209	2	4.60	41	.0297	0.097736574836441
MESH:D010001		Osteitis Deformans	P12277;P09874;P09651;Q13642	4	2.26	167	.0225	0.13593114735384
MESH:D010009		Osteochondrodysplasias	P06702	1	1.08	87	.0084	0.62243909962592
MESH:D010018		Osteomalacia	P10451;Q9UBF9;P55036;P20962;P52209;P14618;P55058;Q8IV01;P52565;Q9UNZ2;P12277;Q12955;P13639;Q14240;P08572;Q00610;P01024;P46821;P00338;P18669;P08238;P11142;P08670;P11684;P04792;Q12841;Q9P273;Q9UQP3;O14654;P53396;Q96P70;P02649;P21810;O94925;P09874;P02751;P11498;P08727;Q13127;P55072;P11586;P12109;P23142;Q13642;Q7KZF4;P12110;Q14693;Q14112;P68363;P07951;P06702;P29508;O95994;Q7L523	54	1.69	3022	.1510	0.0023196221665365
MESH:D010019		Osteomyelitis	P07951;P06753;Q9UPU5;P11940;Q14112;Q14693;P12883;Q8NF91;Q13642;P06748;P12109;P11586;P78536;P62328;P62258;P02751;P09874;P21810;P09972;Q9UQ80;P27824;O00468;Q66PJ3;Q9P273;Q12841;P04792;O95229;P17096;P14625;P08670;P11142;P08238;P06733;P18669;Q15113;P28799;P46821;P01024;P17844;P11532;Q05639;P08572;P12277;P12814;P07108;Q53GI3;P35609;Q9BQI0;Q9NRN5;Q9BXJ9;P52565;P55058;P14618;P36871;P52209;Q9UP95;P10451;…	58	1.76	3115	.1619	0.00088537011575963
MESH:D010022		Osteopetrosis	P09874	1	4.29	22	.0254	0.25307881301194
MESH:D010024		Osteoporosis	P09874;O75369;P02751;P13640;O94925;P21810;P09972;P13861;Q9UQ80;P63098;P0C0S8;Q9UKA4;P53396;Q5F1R6;Q12797;P02649;P04792;O95229;Q12841;Q13507;Q8WZ42;P14625;P11684;P55010;P11142;P08238;P06733;P46821;P28799;P00338;Q15113;P18669;Q05639;P01024;Q8IXK0;P08572;Q14240;Q99729;P13639;P13929;P12277;Q969S2;Q12955;P07437;Q15058;Q9ULJ6;Q9NRN5;Q9UNZ2;P14618;P55058;P52565;Q7Z406;Q9BYE4;Q9Y618;Q13813;P10451;Q13043;…	85	2.14	3753	.2350	1.9895568052273E-6
MESH:D010031		Otitis	P09874;P52209	2	4.19	45	.0275	0.11183760439764
MESH:D010033		Otitis Media	P52209;P10451;P11532;P09874;P13861;P27824;P08670;P14625;P11142	9	2.83	300	.0387	0.011888126057447
MESH:D010034		Otitis Media with Effusion	P09874;O94762	2	1.80	105	.0148	0.3483211885875
MESH:D010049		Ovarian Diseases	Q15058;P07437;Q96A08;P12277;P01024;P13639;Q14240;P08572;P10451;Q9Y618;Q9BYE4;P14618;Q8TEX9;Q8IV01;Q9NRN5;P09874;P11498;P13861;P09972;O94925;Q9UKV5;P27824;P02649;Q96P70;P53396;Q9UQP3;P11142;P08238;P06733;P00338;P46821;P61978;P14625;P08670;Q8WZ42;O95229;P04792;Q99755;O95994;P29508;P06702;P06753;Q14112;Q71UM5;P35749;P23142;Q13642;P08727;P23396;P78536;Q7L523	51	2.03	2372	.1450	0.0001252002409862
MESH:D010051		Ovarian Neoplasms	P62258;Q92804;P55072;P19237;P62328;P78536;P11586;P11055;P15586;P43487;Q13127;P35268;P40938;P08727;P23396;P06748;Q13642;P12109;P23142;Q01844;P12883;P12110;O14950;Q71UM5;P35749;Q8NF91;Q7KZF4;Q9H2U2;O15156;P06702;P29508;O95994;P52948;P11217;P04843;P06753;P07951;P13805;Q15431;Q9UPU5;P11940;Q15436;P68363;Q14112;Q14693;O43505;Q8IY17;Q6P2Q9;P04792;O95229;Q12841;P09651;Q99755;P17096;Q00341;Q9UBD9;P08670;…	161	1.43	10590	.4313	0.0016124016731402
MESH:D010182		Pancreatic Diseases	P08727;O95994;P35749;P06702;P07477;P10451;P01024;P08572;Q12841;P08670;P21810;Q9UQ80;P09874;P02751;P68133;O00468;P02649	17	2.14	749	.0561	0.0089101724999299
MESH:D010190		Pancreatic Neoplasms	P02649;P27824;Q12797;O00468;Q96P70;P68133;P53396;Q9P273;Q9UQP3;Q16769;O14654;Q16543;O43150;P02751;P13640;P11498;P09874;O75369;Q9UQ80;Q9UKV5;P63098;P21810;P09972;P13861;P08670;Q9UBD9;Q15057;Q8WZ42;Q13507;O95229;P14625;Q12841;P04792;P17096;Q99755;P09651;P11142;P55010;P06733;P08238;P18669;P61978;Q15113;P28799;P00338;P46821;P52655;P08572;P13929;P13639;Q14240;Q99729;Q8IXK0;P51858;P01024;P11532;Q05639;…	148	1.49	9388	.3974	0.00081404499771553
MESH:D010198		Pancytopenia	Q9H2U2;O15156;Q7KZF4;P12883;P12110;Q8N4Q1;Q71UM5;O95994;P06748;Q13642;P23142;P12109;Q01844;P08727;P35268;P23396;Q13127;P40938;P43487;O94925;P11586;P11055;P78536;P62328;P55072;Q92804;P62258;O75643;P11940;Q15436;O43505;Q14693;Q14112;P06702;P11217;P04843;P52948;P06753;P07951;P13805;P45378;Q6P2Q9;Q9P273;Q9Y3P9;O43150;Q16543;O14654;Q66PJ3;P27824;Q12797;P02649;P53396;P68133;O00468;P63098;Q9UKV5;Q9UQ80;…	141	1.31	10133	.3780	0.015903601007302
MESH:D010214		Papillon-Lefevre Disease	P09874	1	6.74	14	.0383	0.17751590650832
MESH:D010235		Paraganglioma	P09874;O75369;P02751;P13640;P09972;Q9UKV5;Q16543;Q12797;P27824;P55010;P11142;P08238;P00338;P46821;P61978;Q15113;P14625;O95229;P04792;P09651;P17096;Q02930;P10451;Q13813;P52209;P07477;Q9NRN5;P55058;P36871;Q00610;Q05639;P13639;Q12955;P06753;P06702;Q8IY17;P68363;Q13642;O95994;P06748;P11586;P55072;P08727;Q13127;O94925	45	2.29	1850	.1306	3.1138477113434E-5
MESH:D010254		Paranasal Sinus Diseases	P06753;P11940;P68363;O94925;P19237;P62258;Q8NF91;P12883;P12277;Q9BQI0;P35609;Q53GI3;Q05639;Q9BXJ9;P52565;P14618;Q13813;P17096;P04792;P18669;P46821;P06733;P08238;P11142;Q9P273;P63098;Q9UQ80;P09972;P02751;P09874	30	1.96	1443	.0893	0.0027894823384285
MESH:D010257		Paraneoplastic Syndromes	Q15436;P13805;O95994;P06748;P23142;Q71UM5;Q9H2U2;P62258;P62328;O94925;P43487;Q13127;P40938;P12277;Q96FV9;P07437;Q00610;P08572;Q9BSA4;P20645;Q13043;O76094;P08670;Q9UBD9;P04792;P09651;P00338;P11142;P55010;P27824;P53396;P09874;P02751;Q9UKV5;Q13576	35	2.18	1516	.1036	0.00035170499655189
MESH:D010259		Paranoid Disorders	Q9UKV5;P63098;Q9UQ80;P09972;P13861;P21810;P02751;P13640;P09874;O75369;P53396;P02649;Q9P273;P55010;P11142;P08238;P06733;P00338;P28799;P46821;P52655;Q15113;P18669;P17096;P04792;P08670;Q13507;P14625;Q92504;P10451;Q13813;P20962;P52209;P06454;P07477;P55058;P14618;Q7Z406;P52565;Q9BXJ9;Q9NRN5;P08572;P13639;Q14240;Q99729;Q05639;P01024;P07437;P35609;Q53GI3;Q9BQI0;O95218;O94762;P12277;O94973;P40938;P08727;…	85	1.84	4350	.2335	4.2507159451599E-5
MESH:D010262		Paraphilias	P06702;P23142;P02751;P09874;P13861;P09972;Q9UQ80;P06733;P01024;P20962;P10451;Q92504;P14618	13	2.74	448	.0487	0.0040307431052015
MESH:D010265		Paraproteinemias	Q14112;Q14693;P06702;P06753;P78536;P12110;P12109;Q13642;O95994;P53396;P02649;P13640;P02751;P09874;P09972;P13861;P04792;P28799;P46821;P11142;P06733;P12277;Q05639;P01024;P20962;P06454;P10451;Q13813;Q92504;Q7Z406;P55058;P14618	32	2.28	1327	.0963	0.00031397867186101
MESH:D010267		Parapsoriasis	P11498;Q13127	2	1.66	114	.0140	0.37978452150479
MESH:D010292		Paresthesia	O75369;P09874;P02751;P13640;P11498;Q9UQ80;P63098;Q9UKV5;P21810;P09972;Q12797;P27824;P02649;P53396;P68133;O00468;Q16543;O43150;Q9NX38;Q66PJ3;P0C0S8;Q9Y3P9;Q5THJ4;Q6NZY4;Q9P273;P09651;P17096;Q99755;Q00341;Q12841;P04792;Q15057;Q13507;P08670;O95229;P11684;P14625;P50402;P55010;P11142;P08238;P06733;P52655;P46821;P28799;P00338;Q92994;Q15113;P61978;P18669;P17540;Q00610;P11532;Q05639;O43707;P17844;P01024;…	155	1.27	11473	.4146	0.024373801446356
MESH:D010304		Paronychia	P09874;O75369;P02751;P13640;Q9UQ80;P27824;P02649;P53396;P04792;P08670;P14625;P11142;P06733;P08238;P00338;P28799;P46821;P52655;Q15113;Q05639;P01024;P08572;Q99729;Q14240;O94762;P07437;P35609;P07108;P12277;P06454;P52209;P10451;Q13813;P14618;P55058;Q7Z406;Q9BXJ9;P13805;P06702;P29508;Q15436;Q14112;O43505;P12109;O95994;P06748;Q13642;P23142;O15156;P35749;P08727;P40938;P15586;P43487;P62328;P78536;Q7L523	57	2.22	2421	.1618	1.0780909985726E-5
MESH:D010310		Parovarian Cyst	P02751;P02649;P68133;P17096;P04792;P14625;P11684;P06733;P00338;P01024;P13639;P12277;P06454;Q9BYE4;P10451;P52565;Q7Z406;Q9NRN5;Q14112;O95994;P06748;Q71UM5;P08727;P23396	24	2.91	777	.0786	8.6195538380667E-5
MESH:D010373		Lice Infestations	P11055;P40938;P06753;P02751;P53396;P00338;P55010	7	2.86	231	.0336	0.023524791728129
MESH:D010382		Peliosis Hepatis	P13640;P11498;P02751;P09874;O75369;Q9UKV5;Q9UQ80;P09972;P21810;Q16543;P0C0S8;Q9P273;Q16769;Q5THJ4;P53396;P68133;P02649;Q12797;P00338;P28799;P52655;P46821;Q15113;Q92994;P18669;P11142;P55010;P06733;P08238;P08670;P11684;O95229;P14625;P04792;P17096;P09651;P01024;O43707;Q00610;P17540;Q05639;P13639;P13929;P08572;Q99729;P51858;Q8IXK0;P12277;P07108;P12814;Q12955;Q96F44;Q96FV9;Q9H6A9;Q9Y618;Q8TDM6;Q9BQI0;…	117	1.64	6732	.3166	0.00014998330196802
MESH:D010390		Pemphigoid, Benign Mucous Membrane	P40938;P09874;P01024	3	1.48	191	.0157	0.37102228781808
MESH:D010392		Pemphigus	P11217;P06702;P04843;Q14112;Q14693;O43505;Q9UPU5;Q8NF91;Q7KZF4;Q9H2U2;P12109;O95994;Q13642;P40938;P08727;P23396;P43487;O94925;P15586;P78536;P11586;P14625;O95229;P08670;Q13507;Q15057;Q12841;P04792;Q00341;P11142;P55010;P50402;P08238;P61978;P28799;P46821;Q9NX38;Q6NZY4;P53396;P27824;Q12797;P02649;P09874;O75369;P02751;P11498;P13640;Q9UKV5;P63098;P09972;P20962;P55036;P06454;P52209;P10451;Q13813;O76094;…	82	1.47	5263	.2236	0.0060944590974495
MESH:D010409		Penile Diseases	P43487;Q13127;O94925;P23396;P08727;P40938;P62328;P62258;Q13642;P23142;O95994;P06748;Q9H2U2;P12883;Q71UM5;Q15436;Q14112;P06702;P13805;O95229;P11684;P14625;P08670;P17096;P09651;P04792;P00338;P18669;P06733;P55010;P11142;P02751;P09874;P09972;P13861;Q9UKV5;P02649;P27824;P68133;Q16543;P51858;P13639;P08572;Q00610;P01024;Q9Y618;Q96FV9;P07437;O94973;P12277;Q9UNZ2;Q9NRN5;Q7Z406;Q9BSA4;P52565;P14618;P20645;…	66	2.36	2636	.1862	1.7294249264118E-6
MESH:D010437		Peptic Ulcer	P09874;P02751;P63098;Q9UKA4;P53396;P02649;P11142;P06733;P18669;P04792;P08670;Q9UBD9;Q13507;Q8WZ42;P11684;O95229;P10451;P20962;P55036;Q969S2;P07108;Q12955;Q9BQI0;P01024;P13639;Q99729;Q14240;P06753;P06702;P06748;P08590;P62258;P62328;O94925;Q7L523;O00264	36	2.09	1626	.1058	0.00055419118042026
MESH:D010488		Polyarteritis Nodosa	P46821;P00338;P28799;P61978;Q15113;P08238;P11142;P04792;Q12841;P14625;P08670;Q13507;Q9UKV5;P09874;P02751;P13640;Q66PJ3;P02649;P27824;P55058;P52565;P10451;Q9UP95;P07108;P01024;P17844;P13639;Q15436;Q14693;Q14112;P11217;P12883;P12110;P35749;P12109;P23396;O94925;Q7L523	38	2.43	1473	.1129	3.9331281436582E-5
MESH:D010490		Pericardial Effusion	P02751;P13640;P11498;P09874;O75369;P09972;P13861;Q9UKV5;P63098;Q9UQ80;P02649;P27824;Q12797;P53396;O00468;Q66PJ3;P0C0S8;Q16543;O43150;Q9P273;Q9Y3P9;P11142;P55010;P06733;P08238;Q15113;Q92994;P18669;P61978;P28799;P00338;P46821;P52655;P14625;O95229;Q9UBD9;P08670;Q12841;P04792;Q99755;P09651;Q9UP95;P20962;P55036;P06454;P52209;Q92504;Q9UBF9;O76094;Q02930;Q13813;P10451;P52565;Q9BSA4;Q7Z406;Q8TEX9;P55058;…	118	1.48	7535	.3184	0.001956803104697
MESH:D010493		Pericarditis	Q6P2Q9;O75643;P11940;Q15436;O43505;Q14112;Q14693;P45378;P13805;P07951;P06753;P06702;O15156;Q9H2U2;Q71UM5;P12110;P12883;Q13642;P23142;O95994;P06748;Q01844;P12109;P62328;P11586;P62258;P08727;P23396;P40938;P43487;Q13127;O94925;Q05639;P11532;Q00610;P17540;O43707;P01024;P17844;Q8IXK0;P51858;Q99729;Q14240;P08572;P13929;P13639;O94762;Q9BQI0;P07437;P35609;Q96FV9;P12277;P12814;P07108;O94973;Q9UNZ2;Q9ULJ6;…	119	1.56	7182	.3214	0.00048581257865372
MESH:D010523		Peripheral Nervous System Diseases	P12883;P12110;Q71UM5;P35749;Q8NF91;Q7KZF4;Q9H2U2;O15156;P06748;O95994;P23142;Q13642;P08590;Q01844;P12109;P62258;Q92804;P55072;P62328;P78536;P11586;P11055;O94925;P15586;Q13127;P43487;P40938;P23396;P08727;P06702;P29508;P11217;P04843;P52948;P06753;P07951;P13805;P11940;Q9UPU5;Q15436;P68363;Q14693;Q14112;O43505;Q8IY17;P09874;O75369;P02751;P13640;P11498;P63098;Q9UKV5;Q9UQ80;P21810;P09972;P13861;P02649;…	157	1.44	10303	.4208	0.0016238054401057
MESH:D010538		Peritonitis	P02649;P27824;P53396;P68133;O00468;Q66PJ3;Q9P273;P09874;P02751;P13640;Q9UKV5;Q9UQ80;P21810;P09972;P55010;P11142;P08238;P46821;P28799;P00338;Q15113;P61978;P11684;O95229;P14625;P08670;P04792;Q12841;P17096;P10451;Q13813;P52209;Q9UP95;Q9NRN5;Q9BXJ9;P14618;P36871;P55058;P52565;Q9BQI0;O94762;P35609;P07437;Q53GI3;P07108;P12814;P12277;Q14240;P13639;P13929;P08572;P01024;P17844;O43707;Q05639;P11532;P17540;…	82	1.88	4119	.2257	3.3538369961918E-5
MESH:D010547		Persistent Fetal Circulation Syndrome	P68133;P53396;P02751;P09874;P11142;P04792;Q9UBD9;P08670;P11684;P10451;P12883;P06748;P62328;P62258;O94925	15	2.10	674	.0506	0.015342655124131
MESH:D010673		Pheochromocytoma	P62258;P08727;P43487;O94925;O15156;Q71UM5;P12110;P12883;P35749;Q01844;P12109;P06753;P07951;P13805;P45378;Q15436;O75643;P11940;O43505;Q14112;Q6P2Q9;P13929;P51858;Q8IXK0;Q99729;Q05639;O43707;P01024;Q9BQI0;P35609;P07437;O94973;P12277;P07108;P36871;P55058;Q8TEX9;Q9BSA4;Q7Z406;Q9UNZ2;Q9ULJ6;Q9NRN5;Q9BXJ9;P55036;P06454;Q92504;Q9UBF9;Q02930;O76094;P10451;Q12841;P09651;P08670;O95229;P14625;P11142;P00338;…	77	1.49	4877	.2105	0.0057179035730752
MESH:D010760		Phosphorus Metabolism Disorders	Q96P70;Q9UQP3;P00338;P08670;P10451;Q8IV01;P13639;P08572;Q14240;P06702;P29508;Q14112;O94925	13	1.30	944	.0411	0.2578195321885
MESH:D010787		Photosensitivity Disorders	P09874;P13640;P11498;P02751;P63098;Q9UKV5;Q9UQ80;P21810;P02649;Q12797;P53396;P0C0S8;P0C0S8;Q66PJ3;Q9UQP3;Q9P273;Q9UKA4;P06733;P08238;P55010;P50402;P11142;P18669;Q15113;Q92994;P28799;P46821;P17096;Q99755;Q00341;P04792;Q12841;P14625;O95229;P08670;Q13507;P20962;P55036;Q9UP95;P06454;P52209;P10451;Q13813;Q9BXJ9;P14618;P36871;P55058;Q8IV01;Q9BSA4;Q8TEX9;P52565;Q8TDM6;Q9BQI0;P35609;Q53GI3;P07108;P12277;…	91	1.67	5146	.2483	0.00031144124703022
MESH:D010842		Pica	P09874;P02751;Q9UKV5;P02649;P27824;P11142;P55010;P08238;P61978;P00338;P04792;P09651;P14625;P08670;P10451;Q13043;Q92504;O76094;Q9BSA4;P20645;P14618;P07437;Q96FV9;P12277;Q00610;P08572;P13639;Q71UM5;Q9H2U2;Q13642;P23142;O95994;P62328;P62258;P40938;P08727;P23396;Q13127;P43487;O94925;Q15436;P13805;Q7L523;Q13576	44	2.05	2025	.1267	0.00024418161973759
MESH:D010850		Picornaviridae Infections	Q01844;P35749;P08670;O95229;P09874	5	1.86	253	.0230	0.17116291172929
MESH:D010859		Pigmentation Disorders	P09874;P02751;P13640;P63098;P02649;P0C0S8;O95229;Q99755;P18669;P06733;P55010;P11142;P08572;Q14240;P07108;P55036;P20962;P35749;P12883;P08727;P13805;P06702;O00264	23	1.75	1243	.0698	0.020419952944086
MESH:D010911		Pituitary Neoplasms	P06702;P11217;P13805;P45378;P06753;P07951;Q14112;Q14693;O43505;Q15436;P11940;O75643;Q6P2Q9;P23396;P08727;P35268;O94925;P43487;P78536;P62328;P11586;P62258;P55072;Q71UM5;O14950;P12883;P12110;O15156;P06748;O95994;Q13642;Q01844;P12109;P06454;P52209;P20962;P55036;Q9BYE4;Q02930;O76094;Q92504;Q9UBF9;P10451;Q9NRN5;Q9ULJ6;Q9UNZ2;Q9BXJ9;P55058;P36871;P52565;Q7Z406;Q9BSA4;Q8TEX9;Q12955;O94973;Q96F44;Q969S2;…	118	1.48	7499	.3184	0.0017647714435957
MESH:D010995		Pleural Diseases	Q8NF91;P12109;O95994;Q14112;Q14693;P55058;P52565;Q9BXJ9;P10451;Q02930;Q9UP95;Q9NX31;P07108;P01024;P17844;P09874;P02751;Q66PJ3;P28799;Q15113;P11142;P11684;P14625;P17096;P04792;Q12841;Q13576	27	1.69	1506	.0800	0.018231503874646
MESH:D010996		Pleural Effusion	Q12841;P04792;P17096;Q99755;P09651;P14625;P11684;O95229;P08670;Q9UBD9;P11142;P55010;P06733;P08238;Q15113;Q92994;P61978;P18669;P28799;P00338;P46821;P52655;Q66PJ3;P0C0S8;Q16543;O43150;Q9P273;Q9Y3P9;O00468;P68133;P53396;P02649;P27824;Q12797;P02751;P13640;P09874;O75369;P63098;Q9UKV5;Q9UQ80;P09972;P13861;P21810;P17844;P01024;O43707;Q05639;P11532;Q00610;P17540;P51858;Q8IXK0;Q99729;Q14240;P13929;P13639;…	131	1.48	8347	.3526	0.0013606384087035
MESH:D011014		Pneumonia	P17096;Q99755;P09651;P04792;Q12841;P08670;Q13507;O95229;P11684;P14625;P11142;P55010;P08238;P06733;Q15113;Q92994;P61978;P18669;P28799;P00338;P52655;P46821;P53396;O00468;P68133;P02649;P27824;Q12797;Q66PJ3;P0C0S8;Q9P273;P09972;P21810;P63098;Q9UKV5;Q9UQ80;P02751;P13640;P09874;P08572;P13929;P13639;Q99729;Q14240;P01024;P17844;P11532;Q05639;P17540;P12814;P07108;P12277;Q12955;Q9BQI0;O95218;P61201;Q53GI3;…	103	1.85	5253	.2809	1.2133345982686E-5
MESH:D011015		Pneumonia, Aspiration	P12883;O94925;Q9ULJ6;P52209;P10451;Q02930;Q8IXK0;P09874;Q9Y3P9;P0C0S8;P68133;P55010;P11684;P04792	14	.91	1445	.0417	0.67944662194017
MESH:D011020		Pneumonia, Pneumocystis	O94925;P23396;P12109;P12883;Q14693;Q14112;P13639;P01024;P17844;P11532;P07108;P10451;Q9UP95;P55058;P52565;P27824;P02649;Q66PJ3;P09874;P13640;Q9UKV5;P04792;Q12841;Q00341;P14625;P08670;P11142;P08238;Q15113;P61978;P28799;Q7L523	32	1.93	1565	.0944	0.0026533839842835
MESH:D011023		Pneumonia, Staphylococcal	P28799;Q15113;P08670;O95229;P17096;Q12841;P04792;P21810;P09972;P02751;P09874;O00468;P36871;Q9NRN5;P52209;P10451;P12814;P01024;P08572;Q14693;P06753;P07951;P12109;P06748;P62328;P11586	26	2.81	874	.0833	7.9647902904165E-5
MESH:D011030		Pneumothorax	P46821;P08238;P17096;Q9UQ80;P09874;Q9P273;P14618;Q9BXJ9;Q13813;Q9BQI0;Q53GI3;P35609;P12277;Q05639;P11940;P06753;P11217;Q8NF91;P12883;P62258	20	1.53	1233	.0607	0.07283571659706
MESH:D011041		Poisoning	P18669;P46821;P00338;P55010;P11142;P08238;P06733;P08670;Q9UBD9;P11684;P14625;P17096;P09651;P04792;P63098;Q9UQ80;P09972;P13861;P13640;P02751;P09874;P02649;Q96P70;P68133;P53396;Q9P273;P52565;P14618;P20645;Q9BXJ9;Q9ULJ6;Q9UNZ2;P55036;P06454;Q13813;P10451;Q9BQI0;P07437;P35609;Q53GI3;Q9NX31;P12277;P07108;P01024;Q05639;P11532;Q8IY17;P11940;P68363;P06753;P52948;P06702;P12883;Q8NF91;Q13642;P08590;Q01844;…	64	1.82	3326	.1780	0.00028645787148722
MESH:D011085		Polycystic Ovary Syndrome	Q01844;P12109;Q13642;P23142;P06748;O95994;P12883;P12110;Q71UM5;Q8NF91;O15156;P43487;O94925;P23396;P35268;P08727;P40938;P62258;P19237;P55072;P11055;P11586;P78536;P62328;P11217;P06702;P04843;P06753;P07951;P13805;P45378;Q15431;Q14112;O43505;Q15436;P11940;O75643;Q6P2Q9;P09874;P11498;P02751;P09972;P21810;Q9UKV5;P63098;Q9UQ80;P27824;Q12797;P02649;P53396;O00468;Q16543;O43150;Q9P273;Q9Y3P9;P08670;O95229;…	120	1.48	7674	.3236	0.0019233253572249
MESH:D011115		Polyneuropathies	P12109;Q01844;P08590;Q13642;P23142;P06748;O95994;P12110;P12883;P35749;P78536;P11055;P62258;P08727;P40938;Q14693;Q14112;Q8IY17;P11940;P68363;P11217;P06702;P52948;P07951;P06753;P13805;P02649;P27824;O00468;P53396;Q9UQP3;Q6NZY4;Q9Y3P9;Q5THJ4;Q9UKA4;P0C0S8;P0C0S8;Q66PJ3;P09874;P13640;P02751;P21810;Q9UQ80;P63098;Q9UKV5;P46821;P00338;P28799;P18669;Q15113;P11142;P55010;P08238;P06733;Q99755;P09651;Q12841;…	100	1.92	4903	.2734	5.6067385192941E-6
MESH:D011125		Adenomatous Polyposis Coli	P04792;P28799;P68133;P09874;P02751;Q15058;Q9BQI0;P12883;P62258;O95994;P06748;P12110	12	1.81	626	.0412	0.060884554285389
MESH:D011141		Polyuria	Q14693;Q14112;O43505;P68363;Q15436;P11940;O75643;Q9UPU5;P06702;P07951;P06753;P13805;P45378;Q6P2Q9;P12109;Q01844;O95994;P06748;P23142;Q13642;P12883;P12110;Q71UM5;O14950;P35749;Q8NF91;Q9NTJ5;Q7KZF4;O15156;P40938;P08727;P23396;O94925;P43487;Q13127;P62258;P55072;P11055;P11586;P78536;P62328;Q9Y3P9;Q9P273;Q66PJ3;O14654;P0C0S8;Q16543;O43150;P02649;P27824;Q12797;P68133;O00468;P53396;P63098;Q9UKV5;Q9UQ80;…	131	1.59	7772	.3532	0.00020181512597632
MESH:D011164		Porphyrias	Q13043;O76094;P52565;Q9BSA4;P20645;Q9BXJ9;Q8WYA6;P08572;Q00610;P12277;Q96F44;P07437;Q96FV9;Q9BQI0;P02751;P09874;Q9UKV5;Q16543;Q9Y3P9;P27824;P04792;P09651;P18669;P00338;P11142;P55010;P40938;Q13127;P43487;P11586;P62328;P62258;P23142;O95994;Q01844;Q9H2U2;Q7KZF4;Q8NF91;Q71UM5;P12883;P13805;P06702;Q15436;Q13576	44	1.92	2159	.1260	0.00070452365585379
MESH:D011183		Postoperative Complications	P06702;P29508;P11217;P04843;P52948;P13805;P45378;P07951;P06753;Q14693;Q14112;O43505;Q9UPU5;O75643;P11940;Q15436;Q6P2Q9;P62258;Q92804;P55072;P62328;P78536;P11586;P11055;Q13127;P43487;P15586;O94925;P40938;P08727;P35268;P23396;P12109;Q01844;O95994;P06748;P23142;Q13642;Q7KZF4;Q8NF91;Q9H2U2;O15156;P35749;Q71UM5;P12110;P12883;Q8N4Q1;O95218;Q9BQI0;Q15058;Q9Y618;Q8TDM6;Q96FV9;Q53GI3;P07437;P35609;Q9NX31;…	158	1.26	11792	.4225	0.027920524157239
MESH:D011250		Pregnancy Complications, Hematologic	P11940;Q14693;P06753;P62258;Q8NF91;P12883;P12110;P12109;P46821;P08238;P11142;P17096;P04792;P09874;Q9UQ80;Q9P273;P02649;Q9BQI0;P35609;Q53GI3;P12277;Q05639;Q13813;Q9BXJ9;P55058;P14618	26	1.84	1333	.0782	0.0088117141684266
MESH:D011252		Pregnancy Complications, Neoplastic	P62328;P08727;Q71UM5;Q13642;P08670;P09874;P09972;O00468;O94762;P11532;P10451	11	2.42	429	.0418	0.015342655124131
MESH:D011271		Pregnancy, Ectopic	Q9UP95;P55058;P52565;P01024;P17844;P07108;Q66PJ3;P09874;P14625;Q12841;P04792;Q15113;P28799;P11142;P12109;Q14693;Q14112	17	1.96	818	.0551	0.017588180980879
MESH:D011273		Pregnancy, Prolonged	P12883;P09874	2	1.68	112	.0142	0.37319986512964
MESH:D011293		Premenstrual Syndrome	P07951;P68363;Q14693;P55072;P08727;P11586;P23142;Q7KZF4;Q9UBF9;P52209;P20962;P55036;Q9UNZ2;P14618;P55058;Q8IV01;P52565;Q00610;P01024;P12277;Q12955;P08670;P04792;P00338;P18669;P08238;P11142;P02649;Q9P273;O14654;P21810;P02751;P09874;Q7L523	34	1.59	2014	.0979	0.019070911427254
MESH:D011349		Proctitis	O94925;Q8IXK0;Q9ULJ6;Q02930;P09874;P0C0S8;Q9Y3P9;P55010;P04792	9	.77	1102	.0278	0.82531245815576
MESH:D011472		Prostatitis	P12883;P12110;Q71UM5;O14950;P35749;O95994;P06748;Q13642;Q01844;P12109;P55072;P62258;P62328;P78536;P08727;P11586;P43487;O94925;P35268;P23396;Q6P2Q9;Q14112;Q14693;P11217;P06702;P07951;P06753;P02751;P13640;P09874;O75369;Q9UQ80;P63098;Q9UKV5;P09972;P21810;Q6NZY4;P53396;P02649;P27824;Q12797;Q16769;Q9P273;Q16543;P0C0S8;P46821;P28799;P00338;P55010;P11142;P06733;P08238;P08670;Q15057;P11684;O95229;P14625;…	92	1.74	4986	.2513	0.00010884437304119
MESH:D011475		Prosthesis Failure	P06702;P12883	2	4.49	42	.0291	0.1011653082638
MESH:D011512		Proteus Infections	P09874;P53396;P27824;P11142;P08670;P14625;Q99755;P07108;P11532;P06454;P52209;P10451;P06702;Q9NTJ5	14	3.06	431	.0531	0.0013438634810238
MESH:D011529		Protozoan Infections, Animal	P09972;P63098;O75369;P11498;P13640;P02751;P02649;P27824;Q12797;P53396;Q6NZY4;Q9NX38;Q12841;Q00341;P14625;O95229;Q13507;Q15057;P11142;P50402;P55010;P08238;P10451;Q13813;O76094;Q02930;Q92504;P52209;P20962;P55036;Q8IV01;P36871;Q9UNZ2;Q9ULJ6;Q9NRN5;Q6P1M9;Q8TEX9;P11532;Q05639;O43707;P01024;P51858;P08572;P13639;P07108;P12277;Q9NX31;Q12955;Q15058;P78536;P08727;P11586;P15586;P43487;P40938;P23396;Q8NF91;…	68	1.40	4572	.1864	0.02005666143518
MESH:D011536		Prurigo	P40938;P01024;P09874	3	1.83	155	.0176	0.27076846672558
MESH:D011537		Pruritus	P09874;O75369;P02751;P13640;P11498;P63098;Q9UKV5;Q9UQ80;P09972;P21810;P0C0S8;P0C0S8;O43150;Q16543;Q66PJ3;Q9Y3P9;Q9UKA4;Q9P273;Q16769;Q9UQP3;O00468;P68133;P53396;Q12797;P27824;P02649;P08238;P06733;P55010;P11142;Q15113;Q92994;P18669;P61978;P52655;P46821;P28799;P00338;Q13507;P08670;Q9UBD9;O95229;P11684;P14625;Q00341;Q99755;P17096;P09651;Q12841;P04792;P01024;P17844;O43707;Q05639;P11532;Q00610;P13639;…	152	1.35	10619	.4072	0.0074867010723346
MESH:D011565		Psoriasis	P10451;Q13813;O76094;Q02930;Q92504;P52209;P06454;P20962;P55036;Q9UP95;P36871;P55058;Q9BSA4;Q8IV01;P52565;Q9NRN5;Q9ULJ6;Q9UNZ2;Q8TEX9;Q6P1M9;P08572;P13639;Q14240;P51858;P01024;P17844;O43707;Q05639;P11532;P07108;P12277;Q12955;Q9NX31;Q8TDM6;Q9Y618;Q15058;Q96P70;Q6NZY4;P53396;P02649;Q12797;P27824;Q9UQP3;Q9UKA4;P0C0S8;Q9NX38;Q66PJ3;P02751;P13640;P11498;P09874;O75369;P21810;P09972;P63098;P28799;P00338;…	103	1.49	6533	.2789	0.0025328252356653
MESH:D011595		Psychomotor Agitation	P68133;O00468;P53396;P27824;Q12797;P02649;O14654;O43150;Q16543;Q9Y3P9;Q9P273;P63098;Q9UKV5;Q9UQ80;P09972;P13861;P21810;O75369;P09874;P11498;P13640;P02751;Q99755;P17096;P09651;P04792;Q12841;P14625;O95229;P11684;Q15057;Q8WZ42;P08670;P11142;P55010;P08238;P06733;P18669;P61978;Q15113;Q92994;P46821;P00338;P28799;Q9BQI0;O95218;Q9Y618;Q8TDM6;P07437;P35609;Q53GI3;Q12955;O94973;P12277;P07108;P12814;P11532;…	134	1.36	9268	.3599	0.0078015468822839
MESH:D011596		Psychomotor Disorders	Q6P2Q9;P45378;P13805;P07951;P06753;P06702;P52948;Q14693;Q14112;O43505;P68363;Q15436;P11940;O75643;P11586;P08727;P78536;P62258;P19237;P55072;O94925;P43487;O95994;P08590;P23142;P12109;Q01844;Q71UM5;P12883;P12110;Q8NF91;Q7KZF4;O15156;P10451;Q13813;O76094;Q02930;Q9UBF9;Q92504;P52209;P06454;P20962;P55036;P14618;P36871;P55058;Q7Z406;Q9BSA4;Q8IV01;P52565;Q9NRN5;Q9ULJ6;Q9UNZ2;Q9BXJ9;Q8TEX9;P08572;P13929;…	116	1.47	7426	.3131	0.0021735041167384
MESH:D011605		Psychoses, Substance-Induced	O95994;P06748;P08590;Q13642;Q01844;P12109;P12883;P12110;Q71UM5;O15156;Q8NF91;P43487;Q13127;O94925;P19237;P62258;P78536;P08727;P62328;O75643;P11940;Q15436;P68363;O43505;Q14112;Q14693;P52948;P06702;P11217;P06753;P07951;P13805;P45378;Q6P2Q9;P46821;P00338;P28799;P18669;P61978;Q15113;Q92994;P11142;P08238;P06733;P17096;P09651;P04792;Q12841;P14625;O95229;Q13507;P08670;Q9UBD9;P02751;P13640;P11498;P09874;…	115	1.50	7239	.3106	0.0015636619969713
MESH:D011618		Psychotic Disorders	P10451;Q13043;Q13813;O76094;Q02930;Q9UBF9;Q92504;P20645;P52209;P06454;P20962;P55036;Q9UP95;P14618;P36871;P55058;Q7Z406;Q9BSA4;Q96P26;P52565;Q9NRN5;Q9ULJ6;Q9UNZ2;Q8WYA6;Q9BXJ9;Q8TEX9;P13929;P08572;P13639;Q14240;Q99729;Q8IXK0;P51858;P01024;O43707;Q05639;Q00610;P07108;P12814;P12277;O94973;Q96F44;Q53GI3;Q96FV9;P35609;P07437;Q9H6A9;Q9BQI0;O95218;Q9Y618;Q9P273;Q9Y3P9;Q16543;O43150;P0C0S8;P53396;P68133;…	137	1.40	9229	.3679	0.0042847180514252
MESH:D011628		Puberty, Delayed	Q13813;P06454;P55058;Q7Z406;Q05639;P01024;P12277;P53396;P09874;P02751;P13640;P04792;P11142;P28799;P46821;P06702;Q14112;P78536;Q13642;O95994	20	2.00	944	.0632	0.0092924864309703
MESH:D011629		Puberty, Precocious	O95994;P06748;Q13642;P35749;Q71UM5;P78536;P08727;O94925;P23396;Q14112;P06753;P00338;P11142;P06733;P04792;P17096;Q99755;Q8WZ42;P14625;P11684;O95229;P02751;Q9UQ80;P13861;P68133;P02649;P12277;Q96A08;P07437;Q9Y618;Q15058;P01024;P13639;Q7Z406;P52565;P14618;Q8TEX9;Q9NRN5;P06454;P10451;Q9BYE4	41	2.27	1702	.1199	7.1489854468049E-5
MESH:D011656		Pulmonary Emphysema	Q9P273;P02751;P09874;P21810;P09972;Q9UQ80;Q12841;P04792;P17096;P46821;P06733;P08238;P12277;Q9BQI0;P35609;Q53GI3;P01024;Q05639;P08572;P14618;Q9BXJ9;P52209;Q13813;P06702;P52948;P06753;P11940;O95994;P12883;Q8NF91;P62258;P78536	32	1.79	1688	.0937	0.0063284233559795
MESH:D011657		Pulmonary Eosinophilia	P08727;O94925;Q13127;P55036;P20962;P55058;Q14240;P07108;P08238;P06733;P18669;P04792;O95229;P09874;P02751;P11498;P27824;O00264	18	2.13	797	.0587	0.0077698190214953
MESH:D011658		Pulmonary Fibrosis	P27824;P02649;P53396;Q9P273;P0C0S8;P13640;P02751;P09874;P63098;Q9UKV5;P21810;O95229;P11684;P14625;Q13507;P08670;Q9UBD9;P04792;P17096;Q99755;P18669;P61978;Q15113;P46821;P28799;P00338;P06733;P08238;P11142;P55010;P07108;P12277;Q9NX31;P07437;O95218;Q14240;Q99729;P08572;P13639;Q05639;P11532;P01024;P55058;P14618;Q7Z406;P52565;Q9BXJ9;Q9ULJ6;Q9NRN5;P20962;P55036;P06454;Q13813;P10451;Q02930;P43487;O94925;…	78	1.93	3808	.2155	2.3273933193763E-5
MESH:D011660		Pulmonary Heart Disease	P06748;P35749;P62258;P62328;O94925;P10451;P11142;P04792;Q9UBD9;P08670;P09874;P02751;P53396	13	2.52	487	.0476	0.0069430896557459
MESH:D011681		Pupil Disorders	Q9P273;Q9UQ80;P09874;P02751;P04792;P17096;P18669;P08238;P11142;P46821;Q13813;Q9BXJ9;P14618;P08572;P11532;Q05639;Q53GI3;Q9BQI0;P12277;P35609;P11940;P06753;Q13642;Q8NF91;P12883;P40938;P62258;Q7L523	28	1.64	1612	.0824	0.02259918612578
MESH:D011693		Purpura	P62258;Q92804;P55072;P11055;P62328;P78536;P08727;P11586;P23396;P35268;O94925;P43487;Q13127;P12883;P12110;Q8N4Q1;Q71UM5;Q8NF91;Q7KZF4;O15156;Q9H2U2;Q13642;P23142;P06748;O95994;P12109;Q01844;P06753;O43505;Q14112;Q14693;P11940;Q15436;P06702;P29508;P11217;P04843;P52948;P13805;Q6P2Q9;P35609;P12277;P12814;P07108;Q12955;Q96F44;Q9BQI0;O95218;Q9Y618;Q8TDM6;Q53GI3;Q96FV9;Q05639;P11532;Q00610;P01024;P17844;…	128	1.43	8458	.3444	0.0032834952827195
MESH:D011702		Pyelitis	P02649;P27824;Q9UKV5;P09874;P61978;P08238;P11142;P04792;P08670;P14625;P10451;P01024;P13639;O94925;P23396;Q7L523	16	3.26	463	.0594	0.00037932139501146
MESH:D011782		Quadriplegia	P53396;P02649;Q9P273;O14654;Q66PJ3;Q9UQ80;P63098;P21810;P13861;P09874;P02751;P13640;P11142;P08238;P06733;P00338;P28799;P46821;Q15113;P08670;P14625;P04792;Q12841;P17096;P18669;P17844;P01024;P11532;Q05639;Q00610;Q53GI3;Q9BQI0;O94762;P12277;P35609;P07108;Q12955;Q13813;Q9UBF9;P52209;P06454;P55036;P20962;Q9UP95;Q9UNZ2;Q9BXJ9;P55058;P14618;P52565;Q7Z406;Q8IV01;P12883;Q8NF91;Q7KZF4;P23142;Q13642;O95994;…	71	1.55	4322	.1951	0.0036352654184363
MESH:D011832		Radiation Injuries	P27824;Q66PJ3;Q5THJ4;P09874;P21810;Q12841;P04792;P14625;Q15113;P28799;P00338;P11142;P06733;P52565;P55058;Q9UP95;P06454;P52209;P20645;P10451;P07108;Q969S2;P01024;P17844;P06753;Q14112;Q14693;P35268;P12109;Q13576	30	2.23	1269	.0908	0.00060142514994036
MESH:D011833		Radiation Injuries, Experimental	P01024;P02751	2	1.85	102	.0151	0.33765179111569
MESH:D011928		Raynaud Disease	P21810;P13861;Q9UQ80;Q9UKV5;P09874;P13640;P02751;P68133;P53396;P27824;P02649;Q9P273;P00338;P46821;P61978;P08238;P11142;P06733;P55010;Q12841;P04792;P17096;P09651;P14625;P11684;O95229;P08670;Q9UBD9;Q9BSA4;P14618;Q9BXJ9;P20645;P10451;Q92504;O76094;Q13813;Q13043;O94762;Q9BQI0;Q53GI3;P07437;Q96FV9;P07108;P12814;P35609;P12277;O43707;P01024;P11532;Q05639;Q00610;P17540;P13929;P08572;P13639;Q13127;P40938;…	80	1.76	4290	.2199	0.00017606681829606
MESH:D012003		Rectal Fistula	P52209;P10451;P09874;P08727	4	2.58	146	.0242	0.097998969497118
MESH:D012010		Red-Cell Aplasia, Pure	P78536;P08727;P62328;P62258;O94925;P15586;P43487;P40938;Q13127;O15156;P12110;Q71UM5;P12883;P35749;P12109;Q01844;P23142;P06748;O95994;Q14693;Q14112;O43505;P06753;O75643;Q15436;P11940;P07951;P06702;P13805;P45378;P11217;P29508;Q6P2Q9;P11498;P13640;P02751;O75369;P09874;Q9UQ80;Q9UKV5;P09972;O00468;P53396;P02649;Q12797;P27824;Q9P273;Q9Y3P9;O43150;Q16543;P08670;O95229;P14625;Q00341;P09651;P04792;P08238;…	103	1.60	6084	.2795	0.00051572251356806
MESH:D012021		Reflex, Abnormal	P11586;P08727;P78536;P62328;P55072;P11055;P62258;O94925;P43487;Q13127;P35268;P23396;P40938;Q8NF91;Q7KZF4;O15156;P12883;P35749;Q71UM5;P12110;Q01844;P12109;P23142;Q13642;O95994;P06748;P08590;Q14693;Q14112;P06753;O43505;P68363;P11940;Q15436;O75643;P07951;P06702;P45378;P13805;P11217;Q6P2Q9;P02751;P13640;P09874;O75369;Q9UQ80;P63098;Q9UKV5;P21810;P09972;P13861;Q6NZY4;O00468;P68133;P53396;P02649;P27824;…	144	1.44	9467	.3866	0.00215175447756
MESH:D012035		Refsum Disease	P09874	1	1.60	59	.0111	0.499653842156
MESH:D012080		Renal Osteodystrophy	P06702;P29508;Q14112;O94925;Q14240;P13639;P08572;Q8IV01;P10451;P00338;P08670;Q9UQP3;Q96P70	13	1.30	944	.0411	0.2578195321885
MESH:D012120		Respiration Disorders	P13805;P06702;P29508;P11940;P68363;Q15436;O43505;P06753;Q14112;Q13642;P23142;O95994;P06748;P12109;O15156;P62258;Q8NF91;P12883;P35749;P55072;P78536;P08727;P62328;P40938;P43487;P15586;O94925;P12277;Q9BQI0;O94762;P35609;P07437;Q53GI3;P01024;Q05639;Q14240;Q99729;P13639;P08572;Q9BXJ9;P55058;P14618;Q7Z406;P06454;P52209;Q13813;P10451;P55010;P08238;P06733;P11142;Q15113;P00338;P46821;P52655;P28799;P04792;…	74	1.58	4421	.2031	0.0023096198994179
MESH:D012127		Respiratory Distress Syndrome, Newborn	P06702;P11217;P11940;P06753;Q14112;Q13642;O95994;P62258;Q8NF91;P12883;P78536;P08727;P12277;Q9BQI0;P35609;Q53GI3;P11532;P01024;Q05639;P08572;Q9BXJ9;P55058;P14618;Q7Z406;P06454;Q13813;P13640;P02751;P09874;Q9UQ80;P53396;Q9P273;P08238;P11142;P46821;P28799;P17096;P04792	38	1.71	2099	.1091	0.0063048987605809
MESH:D012130		Respiratory Hypersensitivity	P04792;Q12841;P09651;Q99755;P18669;O95229;P11684;P14625;Q15057;Q8WZ42;P28799;P00338;Q92994;P11142;P06733;P08238;P55010;Q9P273;P68133;P53396;P02649;Q9Y3P9;P0C0S8;P08670;O14654;P21810;P09972;P09874;O75369;P02751;P13640;P11498;P10451;Q02930;Q9BYE4;P06454;P52209;P55036;Q9UP95;Q7Z406;Q8IV01;P52565;P14618;P36871;Q8TEX9;Q9UNZ2;Q9ULJ6;P08572;P13639;Q99729;P51858;P13929;Q8IXK0;P01024;P11532;Q00610;O43707;…	97	1.30	7061	.2621	0.035382890549708
MESH:D012131		Respiratory Insufficiency	P13805;P07951;P45378;P06702;P04843;P52948;Q15436;P68363;P11940;O75643;O43505;P06753;Q8IY17;Q14693;Q14112;Q6P2Q9;Q01844;P12109;P23142;Q13642;P06748;Q9H2U2;O15156;Q7KZF4;P62258;Q8NF91;Q8N4Q1;P12110;Q71UM5;P12883;P35749;O94925;P43487;P15586;P35268;Q13127;P23396;Q92804;P55072;P11586;P11055;P62328;P08727;Q12955;O94973;P12814;P12277;Q8TDM6;Q9Y618;O95218;Q92504;Q9BQI0;Q53GI3;P07437;P35609;P17844;O43707;…	142	1.29	10384	.3805	0.022077569625327
MESH:D012133		Respiratory Paralysis	P04792;P53396;P09874;P10451;P06454;P01024;P78536;P40938;O94925;P06702	10	1.41	671	.0338	0.2260692400099
MESH:D012163		Retinal Detachment	P04792;P08670;P09874;P27824;P12883	5	3.66	129	.0325	0.023541754468226
MESH:D012166		Retinal Hemorrhage	P09874;O75369;P02751;P13640;Q9UQ80;P02649;O00468;Q6NZY4;Q9Y3P9;Q5THJ4;P08670;Q66PJ3;P28799;P52655;Q15113;P08238;P11142;P06733;P55010;P14625;Q00341;P04792;O94762;P35609;P07437;P12277;O94973;Q12955;Q8IXK0;Q99729;Q14240;P13639;P08572;P11532;Q05639;O43707;Q13813;Q13043;P10451;P55036;P20962;P52209;P06454;Q9UNZ2;Q8WU90;Q8WYA6;Q9NRN5;Q9BXJ9;P55058;P14618;P52565;P68363;Q15436;P11940;O43505;Q14693;P29508;…	77	2.17	3354	.2141	2.6230829150781E-6
MESH:D012170		Retinal Vein Occlusion	P55010;P50402;P11142;P08238;Q12841;Q00341;P17096;P14625;Q15057;Q13507;O95229;Q9NX38;Q6NZY4;P53396;P02649;Q12797;Q9UQ80;P63098;P09972;P13640;P11498;P02751;O75369;P09874;P27824;Q15058;Q92504;P12277;Q12955;Q9NX31;O43707;P07108;Q05639;P11532;P01024;P08572;P13639;P51858;P10451;Q02930;O76094;Q13813;P52209;P20962;P55036;Q8IV01;P36871;Q8TEX9;Q6P1M9;Q9NRN5;Q9UNZ2;Q9ULJ6;Q9H2U2;Q8NF91;Q7KZF4;P12109;O95994;…	72	1.41	4818	.1969	0.016528920827297
MESH:D012175		Retinoblastoma	Q71UM5;O95994;P06748;Q13642;P55072;P62328;P08727;P11586;O94925;Q13127;P23396;P06702;P29508;Q14112;P06753;Q8IY17;P68363;Q8IV01;P55058;P36871;Q9NRN5;P52209;P07477;P10451;Q02930;Q13813;Q14240;P13639;P08572;Q00610;P11532;Q05639;P07108;Q12955;P09972;Q9UKV5;P02751;P11498;P13640;O75369;P27824;P09874;P53396;Q96P70;O00468;P02649;Q12797;Q16543;Q9UQP3;P08670;P04792;P09651;P17096;P61978;P14625;O95229;P55010;…	63	1.96	3031	.1762	6.7742227990076E-5
MESH:D012178		Retinopathy of Prematurity	Q15113;P28799;P06733;P55010;P11684;P14625;P04792;Q66PJ3;Q5THJ4;Q9Y3P9;P02649;O00468;Q6NZY4;P09874;Q9UQ80;Q12955;O94973;P12277;P07437;O43707;Q05639;P13639;Q8IXK0;Q13813;Q13043;P20962;P55036;Q9NRN5;Q9BXJ9;Q9UNZ2;Q8WYA6;Q8WU90;P14618;P52565;P68363;P11940;Q14693;P07951;P78536;P23142;P06748;Q01844;P12110;P62258;Q7L523	45	2.51	1691	.1317	7.0412237518471E-6
MESH:D012192		Retroviridae Infections	P12883;P11532;Q00341;P13640	4	.97	389	.0157	0.61107908390147
MESH:D012206		Rhabdomyolysis	Q6P2Q9;P45378;P07951;P13805;P06702;P52948;P04843;Q14112;Q14693;P06753;O43505;O75643;Q9UPU5;P11940;Q15436;P68363;P08727;P62328;P78536;P11055;P11586;Q92804;P55072;P19237;P43487;P15586;O94925;P35268;Q13127;P23396;P40938;P12109;Q01844;P23142;P06748;O95994;P08590;P62258;Q8NF91;Q7KZF4;O15156;Q9H2U2;Q71UM5;P12110;Q8N4Q1;P12883;P35749;Q9BSA4;Q7Z406;Q8IV01;P52565;P55058;P36871;P14618;Q9ULJ6;Q9UNZ2;Q9NRN5;…	154	1.27	11412	.4120	0.025178329681771
MESH:D012214		Rheumatic Heart Disease	P02649	1	11.79	8	.0651	0.11474173782971
MESH:D012421		Rupture	P02649	1	2.95	32	.0183	0.33276356242397
MESH:D012466		Salivary Gland Diseases	P20962;P52209;P20645;P06454;P07477;P10451;Q13043;P19474;Q13813;Q9ULJ6;Q9NRN5;Q8TEX9;Q9BXJ9;P52565;Q8IV01;Q9BSA4;P55058;P36871;P14618;P12277;P07108;P12814;Q12955;Q96F44;Q8TDM6;Q9Y618;Q92504;Q9BQI0;P61201;Q15058;O95218;Q9H6A9;Q96FV9;O43707;P01024;Q00610;Q05639;P08572;P13929;P13639;P17540;Q99729;Q8IXK0;P51858;P09874;O75369;P11498;P13640;P02751;P21810;P09972;Q9UKV5;Q9UQ80;P08670;P0C0S8;Q16769;Q9P273;…	114	1.66	6486	.3088	0.00012529136207838
MESH:D012468		Salivary Gland Neoplasms	P08727;P62328;P43487;P40938;Q13127;P12883;Q71UM5;Q13642;P23142;P12109;P06702;Q14693;P11684;O95229;P14625;P09651;P17096;P04792;P61978;P00338;P55010;P11142;P27824;P02649;P68133;O00468;Q16769;P08670;Q9UKV5;P21810;P02751;P13640;P09874;P17540;P13929;P08572;P01024;P11532;O43707;P07437;Q92504;P12814;P07108;P12277;P14618;P52565;Q8TEX9;P10451;O00264	49	1.96	2355	.1394	0.00027688269758164
MESH:D012512		Sarcoma, Ewing	Q13642;P23142;O95994;P06748;P12109;Q01844;P12883;Q71UM5;P55072;P11586;P78536;P08727;P62328;Q13127;P40938;P43487;O94925;Q15436;P68363;Q9UPU5;Q14693;Q8IY17;P06702;P06753;P12277;P12814;P07108;Q12955;P07437;Q92504;O43707;Q00610;Q05639;P11532;P01024;P13929;P08572;P17540;P13639;P55058;P36871;Q9NRN5;P52209;P07477;Q02930;P10451;Q13813;P09874;O75369;P02751;P13640;P09972;P21810;Q9UKV5;P68133;O00468;P27824;…	76	2.09	3436	.2111	5.3280199690611E-6
MESH:D012513		Sarcoma, Experimental	P61978;Q15113;Q92994;P28799;P08238;P11142;P14625;P04792;Q99755;P08670;P02649;P27824;Q9UKV5;P02751;P09874;P10451;P13639;P01024;P07437;P12814;P06702;O94925;P40938;P23396;P12883;P23142;Q7L523	27	2.86	890	.0862	4.7325296214456E-5
MESH:D012514		Sarcoma, Kaposi	P23142;Q13642;P12109;P12883;Q71UM5;Q13127;P40938;P43487;P62328;P12814;P07108;P12277;P07437;P01024;P11532;O43707;P17540;P08572;P13929;P10451;P09874;P02751;P13640;Q9UKV5;P21810;P02649;P68133;P08670;Q00341;P04792;O95229;P11684;P11142;P00338;P61978;O00264	36	2.06	1652	.1056	0.00070386186301886
MESH:D012559		Schizophrenia	P12883;Q71UM5;P12110;O15156;Q7KZF4;Q8NF91;P12109;Q01844;Q13642;P23142;O95994;O94925;P43487;Q13127;P62258;P55072;P19237;P11586;P08727;P06753;P07951;P45378;P06702;P13805;Q14112;Q14693;O43505;O75643;P68363;Q15436;P11940;Q6P2Q9;P13640;P11498;P02751;P09874;Q9UQ80;Q9UKV5;P63098;P21810;P09972;P13861;O00468;Q96P70;P53396;P02649;P27824;Q12797;Q16543;Q9Y3P9;Q9P273;P08670;O14654;O43150;O95229;P14625;Q13507;…	116	1.48	7414	.3131	0.0021019517096921
MESH:D012560		Schizophrenia, Catatonic	P06702;P20962;P10451;P14618;Q92504;P06733;P09972;P13861	8	1.88	402	.0310	0.095750180731442
MESH:D012561		Schizophrenia, Childhood	P13861;P09972;P06733;Q92504;P14618;P10451;P20962;P06702	8	2.08	362	.0321	0.063982215349408
MESH:D012562		Schizophrenia, Disorganized	P06702;P20962;P14618;Q92504;O94973;P06733;P09972;P13861	8	2.34	323	.0334	0.039397631424345
MESH:D012563		Schizophrenia, Paranoid	P13861;P09972;P11498;P06733;O94973;Q92504;P01024;P14618;P20962;Q9UP95;P10451;P06702;Q13127	13	1.89	649	.0442	0.041027402515127
MESH:D012569		Schizotypal Personality Disorder	P11142;P09874;P02649	3	2.86	99	.0230	0.11868249774166
MESH:D012585		Sciatica	Q9UBD9;P04792;P11142;P08238;P08670;P53396;P02751;P09874;P10451;P06748;P62328;P62258;O94925	13	1.84	665	.0440	0.047271302972124
MESH:D012594		Scleroderma, Localized	P13805;P06702;P45378;P07951;P06753;P04843;Q15436;P11940;O75643;Q9UPU5;O43505;Q14693;Q14112;Q6P2Q9;Q71UM5;P12110;Q9H2U2;O15156;Q8NF91;Q7KZF4;O95994;P23142;Q13642;P12109;Q01844;P62258;P62328;P08727;P78536;P11586;P43487;P15586;O94925;Q13127;P23396;P40938;Q9BSA4;Q8IV01;Q7Z406;P14618;P36871;P55058;Q9NRN5;Q9ULJ6;Q9UNZ2;Q8TEX9;Q6P1M9;Q9BXJ9;P20645;P52209;P06454;P55036;P20962;O76094;Q9UBF9;Q02930;Q13043;…	127	1.44	8330	.3418	0.0028470994212607
MESH:D012600		Scoliosis	P40938;P01024;P09874	3	1.52	186	.0160	0.35750436696738
MESH:D012618		Sea-Blue Histiocyte Syndrome	P02649	1	94.34	1	.5026	0.031485841139073
MESH:D012640		Seizures	P02751;P13640;P11498;Q00872;P09874;O75369;P21810;P09972;P13861;Q9UQ80;Q9UKV5;P63098;P08670;O14654;Q66PJ3;P0C0S8;P0C0S8;O43150;Q9NX38;Q9P273;Q16769;Q9UKA4;Q16543;Q96EP0;Q9Y3P9;Q5THJ4;P02649;P27824;Q12797;O00468;Q6NZY4;Q96P70;Q86T96;P68133;P53396;Q5F1R6;P11142;P06733;P08238;P55010;P50402;P18669;P61978;Q15113;Q92994;P46821;P52655;P28799;P00338;P14625;O95229;P11684;Q13507;Q15057;Q9Y5B9;Q8WZ42;Q9UBD9;…	185	1.25	14002	.4934	0.030207874712064
MESH:D012652		Self Mutilation	P13640;P09874;P13861;Q9UQ80;Q9P273;P11142;P08238;P18669;P46821;P00338;P14625;Q13507;P17096;Q13813;Q9UNZ2;Q9BXJ9;P14618;Q05639;P12277;Q9BQI0;P35609;Q53GI3;P62258;O94925;Q8NF91;P12883;P06753;P11940;Q15436	29	1.79	1525	.0858	0.0081815000743541
MESH:D012734		Disorders of Sex Development	P06702;Q14693;P12109;P23142;P17096;P14625;P00338;P55010;O00468;Q16769;P13640;P09874;P02751;P10451;P52565;P14618;Q8TEX9;P01024;P07437;P07108;P12814;P12277;O00264	23	1.73	1253	.0697	0.021905823284049
MESH:D012735		Sexual Dysfunction, Physiological	Q14112;P11940;P06702;P06753;P12883;Q8NF91;P35749;P06748;O95994;P62258;P62328;O94925;P40938;P09874;P02751;Q9UQ80;P53396;P68133;P08670;Q9P273;P04792;P17096;P14625;Q9UBD9;P46821;P18669;P11142;P08238;P14618;Q7Z406;Q9BXJ9;Q9UNZ2;P06454;Q13813;Q05639;Q9BQI0;O94762;Q53GI3;P35609;P12277;P07108	41	1.65	2338	.1167	0.007359010462826
MESH:D012749		Sexually Transmitted Diseases	P68363;P19237;O94925;P02751;P09972;P63098;P04792;P18669;P06733;P11142;P14618;P52565;P12277	13	3.31	370	.0518	0.0011076622506444
MESH:D012769		Shock	P09874;O75369;P02751;P11498;P13640;P63098;Q9UQ80;P09972;Q12797;P27824;P02649;P53396;Q6NZY4;P68133;Q9NX38;P0C0S8;P08670;Q9P273;P11142;P06733;P08238;P55010;P50402;P18669;P46821;P04792;Q12841;P17096;Q00341;Q99755;O95229;P14625;Q15057;Q13507;Q92504;O94762;Q9BQI0;Q15058;Q53GI3;P35609;P12277;P07108;Q9NX31;Q12955;Q14240;P51858;P08572;P13639;O43707;P01024;P11532;Q05639;P52565;Q8IV01;P14618;P36871;Q9ULJ6;…	98	1.45	6382	.2656	0.0049699853463246
MESH:D012770		Shock, Cardiogenic	P06753;P06702;P13805;P11217;Q14112;P11940;P68363;Q15436;O95994;Q13642;P23142;Q8NF91;Q9H2U2;P12883;Q71UM5;P08727;P78536;P62328;P62258;P19237;P40938;P23396;Q13127;P15586;P43487;O94925;Q13813;P10451;Q13043;O76094;Q9UBF9;P20645;P06454;Q9UP95;P20962;Q9BXJ9;P55058;P14618;Q8IV01;Q7Z406;Q9BSA4;P52565;Q05639;Q00610;P11532;P01024;P13639;P08572;Q12955;P12277;P35609;P07437;Q53GI3;Q96FV9;Q9BQI0;Q92504;P14625;…	89	2.04	4118	.2450	3.3224049264835E-6
MESH:D012771		Shock, Hemorrhagic	P09874;P02751;Q9UKV5;Q9UQ80;P09972;Q12797;P27824;P53396;O00468;P68133;P08670;O43150;Q9P273;Q9Y3P9;Q16543;P11142;P61978;Q92994;Q15113;P28799;P00338;P46821;P04792;P09651;P14625;O95229;Q92504;Q9BQI0;P07437;P35609;P12277;P07108;O94973;P13929;P51858;Q8IXK0;Q99729;Q05639;O43707;Q9BSA4;Q7Z406;P55058;P36871;Q9BXJ9;Q8TEX9;Q9ULJ6;Q9UNZ2;Q9NRN5;P55036;P06454;Q9UBF9;O76094;Q02930;P10451;O94925;P43487;P62258;…	78	1.47	4989	.2131	0.0065130293315737
MESH:D012772		Shock, Septic	P06753;P06702;P11217;Q14693;P12109;P12883;P12110;P78536;P10451;P06454;P52209;P01024;P11532;P07108;P12277;Q9H6A9;Q9Y618;P14625;P04792;P18669;P11142;P06733;P08238;Q16543;P68133;P53396;P02649;P02751;P09874	29	2.12	1288	.0876	0.0013300822800764
MESH:D012778		Short Bowel Syndrome	P07951;Q14693;P11940;P68363;P06748;P23142;Q01844;P12110;P78536;P62258;P52565;P14618;Q9NRN5;Q9UNZ2;Q8WYA6;Q8WU90;Q9BXJ9;P55036;P20962;Q13043;Q13813;P12277;O94973;Q12955;P07437;Q05639;O43707;Q8IXK0;P13639;P04792;P14625;P28799;Q15113;P06733;P55010;O00468;Q6NZY4;P02649;Q9Y3P9;Q5THJ4;Q66PJ3;P09874;Q9UQ80;Q7L523	44	2.72	1524	.1302	2.7203150199412E-6
MESH:D012829		Silicosis	P53396	1	5.90	16	.0339	0.19784158826895
MESH:D012848		Sinoatrial Block	P12883;Q8NF91;P35749;P62258;O94925;Q13127;P06753;P13805;P06702;P11940;Q05639;Q14240;P07108;P12277;Q9BQI0;O94762;P35609;Q53GI3;Q9BXJ9;Q9UNZ2;P14618;P55036;P20962;P06454;P10451;Q13813;Q99755;P17096;O95229;P14625;P18669;P46821;P06733;P08238;P55010;P13640;P11498;P02751;P09874;Q9UQ80;P63098;P68133;P02649;P0C0S8;P08670;Q9P273;O00264	47	1.71	2592	.1328	0.003028155512779
MESH:D012857		Situs Inversus	P06702;P02649	2	2.30	82	.0175	0.25896841236355
MESH:D012859		Sjogren's Syndrome	P02649;Q12797;O00468;P08670;P02751;P09874;P63098;P04792;P11532;P13929;Q12955;P78536	12	2.45	462	.0446	0.010671515602877
MESH:D012868		Skin Abnormalities	P78536;P08727;P62328;P62258;O94925;P43487;P15586;Q13127;P40938;P12110;Q71UM5;P12883;O15156;P06748;O95994;Q13642;P23142;Q01844;P35749;P12109;P06702;P13805;P06753;P07951;P45378;P29508;Q14693;Q14112;O43505;Q15436;P11940;O75643;Q6P2Q9;O94973;P12814;P07108;P12277;Q9BQI0;Q8TDM6;Q92504;O94762;P35609;P07437;P13929;P08572;P17540;Q99729;Q14240;Q8IXK0;P51858;P11532;P01024;Q05639;O43707;Q9BXJ9;Q8TEX9;Q9ULJ6;…	113	1.51	7039	.3054	0.0013146883651163
MESH:D012871		Skin Diseases	P02649;P27824;Q12797;P53396;P68133;O00468;Q6NZY4;Q96P70;Q9Y3P9;Q5THJ4;Q9UKA4;Q16543;Q9UQP3;Q9P273;Q16769;O43150;P0C0S8;P0C0S8;P08670;Q66PJ3;P13640;P11498;P02751;O75369;P09874;P09972;P13861;P21810;Q9UQ80;Q9UKV5;P63098;P08238;P06733;P11142;P55010;P52655;P46821;P28799;P00338;Q15113;Q92994;P61978;P18669;P14625;O95229;P11684;Q13507;Q9UBD9;P09651;P17096;Q99755;Q00341;P04792;Q12841;Q13813;P10451;Q13043;…	157	1.39	10672	.4205	0.0037741535698522
MESH:D012872		Skin Diseases, Vesiculobullous	P11940;Q13127;P09972;P68133;P00338	5	1.13	416	.0192	0.4860212145146
MESH:D012883		Skin Ulcer	P11142;P06733;P55010;Q92994;Q15113;P61978;P18669;P52655;P46821;P28799;P00338;P14625;P11684;O95229;P17096;Q12841;P04792;P08670;P0C0S8;Q9UKA4;Q16543;Q9UQP3;Q9P273;P53396;P68133;P02649;Q12797;Q9UKV5;P63098;Q9UQ80;P21810;P13861;P09972;P02751;P11498;P13640;P09874;P36871;P55058;P14618;Q96P26;Q9NRN5;Q8WYA6;Q8TEX9;Q9BXJ9;P06454;P20645;P52209;Q9UP95;P55036;P20962;P10451;Q96F44;P12814;P07108;P12277;Q92504;…	113	1.75	6084	.3067	2.9310281515474E-5
MESH:D012892		Sleep Deprivation	P09874;P02751;P13640;Q9UQ80;Q9UKV5;Q9P273;P11142;P08238;P46821;P00338;Q13507;P04792;P17096;P10451;Q13813;Q9BXJ9;P14618;Q05639;P13639;P12277;P35609;Q53GI3;Q9BQI0;P62258;Q8NF91;P12883;Q15436;P11940;P06753	29	1.71	1598	.0854	0.013444600553068
MESH:D012893		Sleep Disorders	P06753;P07951;P45378;P06702;P13805;P11217;P11940;Q15436;P68363;O75643;Q14693;Q14112;O43505;Q6P2Q9;P12883;P12110;Q71UM5;Q8NF91;Q7KZF4;O15156;P12109;P35749;Q01844;O95994;P06748;P23142;Q13642;P62258;P55072;P11586;P08727;P78536;P62328;Q13127;P35268;P23396;O94925;P43487;Q9BQI0;O95218;Q9Y618;Q92504;Q53GI3;Q96FV9;P35609;P07437;P12277;P07108;Q12955;O94973;Q96F44;P13639;P08572;P13929;Q14240;Q99729;Q8IXK0;…	130	1.35	9071	.3493	0.009942576870049
MESH:D012912		Sneezing	P08238;P06454;P08727	3	1.40	202	.0153	0.3998972026502
MESH:D013088		Spermatocele	O43505;Q14693;Q14112;P11940;P04843;P11217;P06702;P06753;P07951;P45378;Q6P2Q9;Q8NF91;Q9NTJ5;O15156;Q71UM5;P12110;P12883;O95994;P06748;P23142;Q13642;P12109;Q01844;P43487;O94925;P40938;P23396;P35268;P11586;P11055;P62328;P78536;P08727;P62258;P19237;P55072;O75369;P09874;P11498;P02751;P09972;P21810;P63098;Q9UKV5;Q9UQ80;P08670;Q16543;Q9P273;P68133;P53396;P02649;Q12797;P55010;P11142;P06733;P52655;P28799;…	107	1.84	5484	.2913	1.1074134175283E-5
MESH:D013117		Spinal Cord Compression	P06702;P01024;P10451;P04792;P11142;P08238;P02751;P08670;P02649;P68133	10	1.33	710	.0334	0.27374019630742
MESH:D013118		Spinal Cord Diseases	P68133;O00468;P53396;P02649;Q12797;P27824;P08670;Q66PJ3;O43150;Q16543;Q9Y3P9;Q9P273;P02751;P13640;P09874;P09972;P13861;P21810;Q9UQ80;Q9UKV5;P08238;P11142;P06733;P28799;P00338;P46821;Q92994;Q15113;P61978;P04792;Q12841;P09651;Q00341;O95229;P11684;P14625;Q8WZ42;Q13507;P10451;Q13813;Q02930;O76094;Q9UBF9;P06454;P55036;Q9UP95;Q9BSA4;Q7Z406;P52565;P55058;P36871;P14618;Q9BXJ9;Q8TEX9;Q9ULJ6;Q9NRN5;Q9UNZ2;…	115	1.52	7116	.3107	0.0010574214824589
MESH:D013119		Spinal Cord Injuries	P12883;Q71UM5;P12110;Q13642;P23142;O95994;P06748;P12109;P62328;P78536;P08727;P62258;P55072;P35268;P43487;O94925;Q6P2Q9;Q14693;Q14112;P06753;P06702;P11217;Q92504;Q9Y618;Q96FV9;P07437;Q9H6A9;Q96F44;P12814;P07108;P12277;Q8IXK0;Q99729;Q00610;P01024;Q9NRN5;Q9ULJ6;Q8TEX9;P14618;P55058;P52565;P20962;P06454;P52209;P10451;Q15057;Q9UBD9;P14625;P17096;P04792;P00338;P28799;P11142;P08238;P55010;P63098;Q9UQ80;…	70	1.71	3871	.1933	0.00066124570397341
MESH:D013120		Spinal Cord Neoplasms	P09874	1	.43	219	.0049	0.90391142359798
MESH:D013122		Spinal Diseases	P02649;Q66PJ3;P09874;P04792;Q12841;P14625;P28799;Q15113;P11142;O94762;P07108;P01024;P17844;P55058;P52565;Q9UP95;P12109;P40938;Q14112;Q14693;P06753	21	1.83	1080	.0650	0.016880287392358
MESH:D013161		Splenic Rupture	P00338	1	94.34	1	.5026	0.031485841139073
MESH:D013163		Splenomegaly	P28799;P46821;Q15113;P18669;P11142;P06733;P55010;P14625;O95229;Q99755;P04792;Q12841;P02649;O00468;Q6NZY4;P68133;Q9Y3P9;Q5THJ4;Q66PJ3;P0C0S8;Q9UQ80;P63098;P09972;P13640;P11498;P09874;Q9BXJ9;Q9NRN5;Q9UNZ2;Q8WYA6;Q8WU90;P14618;P55058;P52565;P10451;Q13043;Q13813;P06454;P55036;Q9UP95;P20962;Q05639;P01024;O43707;P17844;Q14240;Q8IXK0;P13639;P07437;P12277;P07108;Q12955;O94973;P11940;P68363;Q14112;Q14693;…	77	1.73	4190	.2118	0.00029252238900584
MESH:D013169		Spondylolysis	P09874;P01024;P40938	3	1.83	155	.0176	0.27076846672558
MESH:D013182		Sprue, Tropical	P46821;P02649;P09874;Q13642;O95994	5	1.97	239	.0236	0.14741458882957
MESH:D013207		Staphylococcal Skin Infections	P01024;P08572;P12814;P12277;P52209;P10451;P52565;P36871;P14618;Q9NRN5;Q12841;P04792;P17096;O95229;P11142;P06733;Q15113;P18669;P28799;P08670;O00468;P09972;P21810;P63098;P02751;P09874;P07951;P06753;Q14693;P68363;P62328;P11586;P19237;O94925;P12109;P06748	36	2.86	1189	.1099	5.5557497158284E-6
MESH:D013224		Status Asthmaticus	P01024;P11532;P52209;P10451;Q9UBF9;Q8IV01;P04792;P14625;P00338;P52655;P06733;P11142;P68133;Q12797;P02649;P02751;P15586;Q13642;P12883;P68363;P06702	21	1.90	1042	.0653	0.012421270545765
MESH:D013226		Status Epilepticus	P06702;P13805;P06753;P07951;P45378;P52948;P04843;P68363;Q15436;P11940;O75643;Q9UPU5;Q14693;Q14112;O43505;Q8IY17;Q6P2Q9;P12883;Q8N4Q1;Q71UM5;P12110;Q7KZF4;Q8NF91;O15156;Q9H2U2;Q13642;P23142;P06748;O95994;P08590;P12109;Q01844;P15586;P43487;O94925;P40938;P23396;P35268;Q13127;P19237;P55072;Q92804;P62258;P11586;P11055;P62328;P78536;P08727;P02751;P13640;P11498;P09874;O75369;P63098;Q9UKV5;Q9UQ80;P21810;…	160	1.27	11910	.4278	0.026070546401751
MESH:D013262		Stevens-Johnson Syndrome	P13805;P06753;P45378;P07951;P11217;Q15436;P11940;O75643;O43505;Q14112;Q14693;Q6P2Q9;P12883;P12110;Q71UM5;O15156;Q01844;P12109;P35749;O94925;P43487;Q13127;P62258;P08727;P02751;P11498;P09874;Q9UKV5;Q9UQ80;P09972;P02649;P27824;Q12797;P68133;O00468;P53396;P08670;O43150;Q9P273;Q16543;Q9Y3P9;P11142;P06733;P46821;P28799;P00338;P18669;P61978;Q92994;Q15113;P14625;P11684;O95229;P04792;P09651;Q9BSA4;Q7Z406;…	90	1.58	5366	.2452	0.0011296492726883
MESH:D013274		Stomach Neoplasms	P52948;P11217;P29508;P06753;P07951;P13805;P06702;Q15431;Q15436;P68363;P11940;Q9UPU5;O43505;Q8IY17;Q14693;Q14112;Q7KZF4;Q9H2U2;O15156;P12883;Q71UM5;P12110;P06748;O95994;P08590;Q13642;P23142;Q01844;P12109;P35749;O94925;P43487;P15586;P23396;P35268;Q13127;P40938;P62328;P78536;P08727;P55072;P11586;P62258;P09972;P13861;P21810;Q9UQ80;Q9UKV5;P13640;P11498;P02751;O75369;P09874;P68133;O00468;P53396;P02649;…	147	1.52	9127	.3949	0.00045480240861566
MESH:D013280		Stomatitis	P29508;P11217;P13805;P06702;Q15436;Q14693;Q14112;O43505;O15156;Q9H2U2;P12883;P12110;Q71UM5;P06748;O95994;Q13642;P23142;P35749;P12109;O94925;P43487;P15586;P40938;Q13127;P23396;P62328;P78536;P08727;P62258;P09972;P21810;Q9UQ80;Q9UKV5;P13640;P02751;P09874;O75369;P68133;O00468;P53396;P02649;P27824;P08670;Q66PJ3;P61978;Q92994;Q15113;P00338;P46821;P52655;P28799;P55010;P08238;P06733;P11142;Q13507;P11684;…	104	1.92	5106	.2839	4.7032785596293E-6
MESH:D013281		Stomatitis, Aphthous	Q15058;Q92504;P07108;P12277;Q12955;Q9NX31;P17844;O43707;P11532;P01024;Q05639;P08572;P13639;P51858;Q9UP95;P55036;P20962;P52209;O76094;Q02930;P10451;Q13813;P52565;Q8IV01;P55058;P36871;Q6P1M9;Q9ULJ6;Q8TEX9;Q9NRN5;Q9UNZ2;Q12841;P04792;Q00341;P14625;O95229;Q13507;Q15057;P11142;P08238;P55010;P50402;P28799;Q15113;Q66PJ3;P08670;Q9NX38;P27824;Q12797;P02649;P53396;Q6NZY4;O75369;P09874;P02751;P13640;P11498;…	80	1.42	5298	.2181	0.010888624233733
MESH:D013285		Strabismus	P35609;P07437;Q53GI3;Q9BQI0;Q92504;P12277;P07108;O94973;Q05639;P01024;O43707;P51858;Q8IXK0;Q99729;P13929;Q13813;P10451;Q02930;O76094;Q9UBF9;P06454;P55036;P14618;P36871;P55058;Q7Z406;Q9BSA4;Q9BXJ9;Q8TEX9;Q9ULJ6;Q9UNZ2;Q9NRN5;P17096;P09651;Q8WZ42;O95229;P14625;P08238;P11142;P46821;P28799;P00338;Q15113;Q92994;P61978;Q9P273;Q9Y3P9;Q16543;O43150;P08670;O00468;P53396;Q12797;P27824;P09874;P02751;Q9UQ80;…	85	1.46	5496	.2314	0.0063048987605809
MESH:D013313		Stress Disorders, Post-Traumatic	P07108;P12277;O94973;Q92504;Q9BQI0;P07437;P35609;P11532;Q05639;O43707;P13929;Q99729;Q8IXK0;P51858;P10451;Q9UBF9;O76094;Q02930;P06454;P55036;P36871;P55058;Q9BSA4;Q7Z406;Q9NRN5;Q9UNZ2;Q9ULJ6;Q8TEX9;Q9BXJ9;Q00341;P09651;O95229;P14625;P11142;P28799;P00338;Q15113;P61978;Q92994;P08670;O43150;Q16543;Q9Y3P9;Q9P273;O00468;P68133;P53396;P27824;Q12797;P09874;P02751;P11498;P13640;P09972;Q9UKV5;Q9UQ80;P62258;…	80	1.49	5052	.2184	0.0049103646913859
MESH:D013345		Subarachnoid Hemorrhage	P12110;P12883;Q8NF91;P12109;Q01844;Q13642;P08590;O95994;O94925;P62258;P19237;P08727;P78536;P06702;P06753;P07951;P52948;P11940;Q15436;P68363;Q14112;Q14693;P68133;P53396;P02649;Q16543;Q9P273;P08670;P63098;Q9UQ80;P09972;P13861;P09874;P02751;P13640;P11684;Q13507;P09651;P17096;P04792;P06733;P11142;P08238;P28799;P46821;P00338;P18669;Q9BXJ9;Q9UNZ2;Q7Z406;P52565;P55058;P14618;P06454;P07477;P55036;P10451;…	65	1.87	3288	.1809	0.0001544967603705
MESH:D013352		Subcutaneous Emphysema	Q05639;P12277;Q9BQI0;Q53GI3;P35609;Q13813;P14618;Q9BXJ9;P46821;P08238;P17096;P09874;Q9UQ80;Q9P273;P11940;P06753;P62258;Q8NF91;P12883	19	1.49	1206	.0579	0.093871885978679
MESH:D013375		Substance Withdrawal Syndrome	P68363;Q15436;P11940;O75643;Q9UPU5;Q14693;Q14112;O43505;P06753;P07951;P45378;P06702;P13805;P52948;P04843;P11217;Q6P2Q9;O94925;P43487;P15586;Q13127;P35268;P23396;P40938;P19237;P11586;P55072;P62258;Q92804;P78536;P08727;P11055;P62328;P12883;P12110;Q71UM5;Q8N4Q1;O14950;Q8NF91;Q7KZF4;O15156;Q9H2U2;O95994;P06748;P08590;Q13642;P23142;Q01844;P12109;P35749;P18669;P61978;Q92994;Q15113;P46821;P52655;P28799;…	164	1.22	12665	.4381	0.050093563110724
MESH:D013436		Sulfhemoglobinemia	P06702	1	1.75	54	.0119	0.47195136065697
MESH:D013471		Sunburn	Q14112;Q14693;P12109;P01024;P17844;P07108;Q9UP95;P55058;P52565;Q66PJ3;P09874;P14625;P04792;Q12841;P11142;P28799;Q15113	17	1.98	809	.0552	0.016200708765316
MESH:D013479		Superior Vena Cava Syndrome	P55036;P20962;P10451;P07108;P12814;P12277;P07437;O43707;P01024;P11532;P13929;P08572;P13639;P17540;Q14240;P18669;P61978;P00338;P11142;P06733;P08238;P04792;P14625;P11684;O95229;P09874;P02751;P13640;Q9UKV5;P09972;P21810;P08670;P02649;P27824;P68133;P12109;Q13642;P23142;P12883;Q71UM5;P62328;O94925;P43487;Q13127;P23396;P40938;P11940;O00264;Q7L523	49	2.68	1724	.1432	1.8062525252973E-6
MESH:D013529		Surgical Wound Dehiscence	O95229;P09874;P08670;P35749;Q01844	5	1.86	253	.0230	0.17116291172929
MESH:D013584		Sarcoma, Synovial	P14625;P04792;P09651;P08670;P02649;P27824;P02751;P09874;P10451;P17540;Q92504;P08727;P11055;P23396	14	1.51	872	.0449	0.12097437942895
MESH:D013585		Synovitis	P10451;Q13043;Q13813;P06454;P52209;P20962;P55036;Q9UP95;Q9BXJ9;P52565;P14618;P55058;P08572;P13639;Q99729;Q14240;Q05639;P01024;P17844;P35609;O94762;P12277;P07108;P68133;P27824;P02649;P08670;Q66PJ3;Q9UKV5;Q9UQ80;P09972;P02751;P09874;O75369;O95229;P14625;P04792;Q12841;P06733;P11142;P08238;P28799;P52655;P61978;P18669;Q15113;P08727;P78536;P62328;O94925;P43487;P15586;P40938;Q13127;P23396;O15156;P12109;…	72	2.29	2967	.2016	1.670303795E-6
MESH:D013587		Syphilis	P12883;O94925;P78536;P19237;P68363;P06702;P18669;P00338;P11142;P06733;P04792;P09874;P02751;P09972;P13861;P63098;P02649;P68133;P12277;P07437;P14618;P52565	22	1.72	1205	.0670	0.025269768441458
MESH:D013590		Syphilis, Congenital	P14618;Q9BXJ9;Q13813;P35609;Q53GI3;Q9BQI0;P12277;Q05639;Q9P273;Q9UQ80;P09874;P17096;P08238;P46821;P06753;P11940;P62258;P12883;Q8NF91	19	1.49	1206	.0579	0.093871885978679
MESH:D013612		Tachycardia, Ectopic Atrial	P01024;P10451;Q9UP95	3	3.77	75	.0279	0.068846889736778
MESH:D013613		Tachycardia, Ectopic Junctional	P20962;P55058;P55036;Q14240;P07108;P09874;P02649;P13640;P63098;P0C0S8;O95229;P04792;Q99755;P46821;P18669;P11142;P06733;P55010;P13805;Q14693;P35749;P12109;P12883;P12110;O00264	25	2.10	1123	.0769	0.0027311758555571
MESH:D013614		Tachycardia, Paroxysmal	P12883;Q15436;P00338;Q13507;P13861;P13640;P02751;P09874;P06454	9	2.07	411	.0346	0.053845884778779
MESH:D013684		Telangiectasis	P08238;P11142;P55010;P00338;P28799;P46821;P61978;P09651;P04792;P14625;P02751;P13640;P09874;P27824;P02649;Q9UKV5;P53396;P08670;Q9BSA4;Q7Z406;P10451;Q13043;Q13813;O76094;P06454;P52209;P20645;P55058;Q96FV9;P07437;P12277;P01024;Q05639;Q00610;P08572;P13639;P13805;P06702;Q14112;Q15436;P35749;O95994;Q13642;P23142;Q71UM5;P12883;Q9H2U2;P62258;P78536;P62328;P23396;Q13127;P40938;O94925;P43487;Q13576;Q7L523	57	2.46	2182	.1631	2.1115673956122E-6
MESH:D013700		Giant Cell Arteritis	P11217;P02649	2	1.38	137	.0126	0.46226632371532
MESH:D013706		Temporomandibular Joint Dysfunction Syndrome	P08238;P11142;P06733;P46821;P17096;P18669;P04792;P02751;P09874;P09972;Q9UQ80;P63098;Q9P273;Q9BXJ9;P14618;P52565;Q13813;Q53GI3;Q9BQI0;P35609;P12277;Q05639;P06753;P11940;P68363;P12883;Q8NF91;P62258;P19237;O94925	30	1.93	1466	.0892	0.0033348274013707
MESH:D013724		Teratoma	P02751;P27824;P09874;P02649;Q9UKV5;P08670;Q66PJ3;P14625;P09651;P04792;Q12841;P28799;P61978;Q15113;P11142;P08238;Q92504;P07108;P12277;P13639;P17844;P01024;P52565;P10451;P55058;Q9UP95;O94925;P23396;P08727;P12109;Q13642;Q14112;Q14693;Q7L523	34	1.83	1756	.0992	0.0040446708909231
MESH:D013742		Tetanus	P01024	1	.95	99	.0077	0.66722221739456
MESH:D013771		Tetralogy of Fallot	P52948;P07951;Q14112;P12883;Q01844;P08590;Q13642;P78536;P18669;P09651;P04792;Q13507;P00338;P06733;P08238;P53396;P68133;P02751;P09874;P02649;P06454;P10451;P55036;Q9UNZ2;Q7Z406;P13929	26	2.61	940	.0823	0.00018977242532431
MESH:D013786		Thalamic Diseases	P63098	1	1.19	79	.0090	0.59183337301077
MESH:D013789		Thalassemia	P12277;P52565	2	2.19	86	.0169	0.27495503708019
MESH:D013920		Thrombocythemia, Essential	Q9BQI0;P09874;P11142;P62258	4	.90	420	.0153	0.6660503875711
MESH:D013921		Thrombocytopenia	P62258;P55072;P11586;P62328;P11055;P08727;P78536;P40938;P35268;Q13127;P23396;P43487;P15586;O94925;Q8NF91;Q7KZF4;O15156;Q9H2U2;P12110;Q71UM5;P12883;P23142;Q13642;P06748;O95994;Q01844;P12109;P35749;Q6P2Q9;P11217;P04843;P06702;P13805;P45378;P07951;O43505;P06753;Q14112;P11940;P68363;Q15436;Q14693;O75643;Q9UPU5;P11142;P06733;P08238;P55010;P50402;P00338;P52655;P28799;Q92994;P61978;P46821;Q15113;P11684;…	161	1.28	11870	.4305	0.02148440451359
MESH:D013922		Thrombocytosis	P11940;P06753;P12109;Q13642;P23142;P12883;Q71UM5;Q8NF91;P43487;Q13127;P40938;P11055;P62328;P62258;P01024;P11532;Q05639;O43707;P13929;P08572;P17540;P07108;P12814;P12277;Q12955;P35609;P07437;Q53GI3;Q9BQI0;Q13813;P10451;P14618;Q9BXJ9;P08670;P68133;Q9P273;Q9UKV5;Q9UQ80;P21810;P02751;P13640;P02649;P09874;P04792;Q00341;P17096;O95229;P11684;P46821;P61978;P00338;P08238;P11142;O00264	54	2.04	2496	.1529	8.0349606401487E-5
MESH:D013927		Thrombosis	Q6P2Q9;P13805;Q15431;P06702;P45378;P07951;P04843;P11217;P29508;Q14693;Q9UPU5;Q15436;P11940;Q14112;O43505;P06753;Q01844;P35749;P12109;P06748;O95994;Q13642;P23142;P12883;P12110;Q71UM5;Q9H2U2;O15156;Q8NF91;Q7KZF4;O94925;P43487;P15586;P23396;Q13127;P35268;P40938;P08727;P78536;P11055;P62328;P55072;P19237;P11586;P62258;P01024;P11532;Q00610;Q05639;O43707;P17844;Q99729;Q14240;P51858;Q8IXK0;P13929;P08572;…	155	1.36	10784	.4151	0.0065972517721837
MESH:D013952		Thymus Hyperplasia	Q14693;P12109;P12110;P08727;O94762;P55058;P08670;O00468;P02649;P09874;P04792;P11142;P46821	13	3.76	326	.0541	0.00041599989677914
MESH:D013964		Thyroid Neoplasms	P35749;P12109;P06748;O95994;P08590;Q13642;P23142;P12883;Q71UM5;P12110;O15156;Q7KZF4;P62328;P78536;P08727;P62258;P11586;P55072;O94925;P43487;P15586;P40938;P23396;P35268;Q13127;Q14112;P06753;Q8IY17;O43505;Q14693;P11940;P68363;Q15436;P29508;P13805;P06702;Q15431;P07951;P11684;O95229;P14625;Q15057;Q8WZ42;Q13507;Q9UBD9;P04792;Q12841;P09651;P17096;P18669;Q00341;Q92994;P61978;P46821;Q15113;P00338;P52655;…	131	1.65	7495	.3535	7.5851599010571E-5
MESH:D013967		Thyroiditis, Autoimmune	P23396;O94925;P14625;P04792;P11142;P08238;P61978;Q9UKV5;P09874;P27824;P08670;P02649;P10451;P13639;Q7L523	15	3.68	385	.0590	0.00020035761783253
MESH:D013971		Thyrotoxicosis	Q14240;Q05639;P01024;P07108;P12277;Q13813;P20962;P55036;P06454;P55058;Q7Z406;P02649;P68133;P53396;P08670;P0C0S8;P09874;P13640;P02751;P63098;P09972;P46821;P28799;P00338;P11142;P06733;P55010;P04792;Q12841;Q99755;P18669;O95229;Q13127;P78536;P35749;Q13642;O95994;P12883;P13805;P06702;P11940;Q14112;O00264	43	2.00	2030	.1237	0.00042300065205083
MESH:D013978		Tibial Fractures	P06753;Q14693;P06702;P12110;O14950;O95994;P06748;Q13642;P12109;Q01844;P08727;P11586;P23396;P14625;O95229;Q00341;Q99755;P04792;P55010;P06733;P11142;P08238;P00338;P46821;Q15113;P09972;P21810;Q9UKV5;Q9UQ80;P02751;P13640;O75369;P0C0S8;P0C0S8;Q16769;Q9P273;Q12797;Q7Z406;P52565;Q9ULJ6;Q9NRN5;P06454;P52209;P55036;P10451;Q02930;Q9BYE4;P12277;Q12955;Q9Y618;Q15058;P07437;P01024;Q05639;P13929;Q8IXK0	56	1.90	2786	.1574	0.00025068254011425
MESH:D014006		Tinea Capitis	P10451;Q12841;P62328	3	3.45	82	.0262	0.08269152139275
MESH:D014008		Tinea Pedis	P62328;Q12841;P10451	3	3.54	80	.0266	0.078632641146037
MESH:D014009		Onychomycosis	P10451;P08670;Q12841;P62328	4	2.55	148	.0240	0.1012345106841
MESH:D014012		Tinnitus	P08670;O43150;Q9Y3P9;Q16543;P02649;Q12797;P68133;P53396;O00468;Q9P273;P02751;P13640;P27824;P09874;Q9UKV5;Q9UQ80;P09972;P21810;Q12841;P04792;P09651;P17096;P18669;Q13507;P14625;O95229;P11684;P06733;P11142;P08238;P28799;P00338;Q92994;P61978;Q15113;P46821;P10451;Q13813;O76094;Q02930;P20962;P55036;Q9UP95;P06454;P52209;P55058;P14618;P52565;P36871;Q9BSA4;Q7Z406;Q9UNZ2;Q9BXJ9;Q8TEX9;Q9ULJ6;Q9NRN5;Q92504;…	114	1.51	7115	.3080	0.0013320865761074
MESH:D058922	8	Inflammatory Breast Neoplasms	P14618;Q9NRN5;P10451;P12277;P07108;O43707;P12814;O95218;P07437;P01024;P11532;P17540;P08572;P13929;P13639;Q99729;P00338;Q15113;P61978;P08238;P11142;O95229;P04792;P14625;P11684;P08670;Q13507;P02751;P13640;P09874;P21810;O94925;Q9UKV5;P68133;P27824;P02649;Q13642;P12109;P12110;P23142;Q71UM5;P40938;P23396;P43487;Q13127;P08727;P12883;P62328;O00264;Q7L523	50	2.89	1631	.1469	6.5236001566667E-7
MESH:D014072		Tooth Abrasion	P14618;P09874	2	1.95	97	.0156	0.31936714437982
MESH:D014077		Tooth Erosion	P17096;P08238;P46821;Q9UQ80;P09874;Q9P273;P12277;P35609;Q9BQI0;Q53GI3;Q05639;P14618;Q9BXJ9;Q13813;P11940;P06753;P62258;P12883;Q8NF91	19	1.49	1206	.0579	0.093871885978679
MESH:D014098		Toothache	P78536;P08727;P10451;P13929;Q12797;P09874;P04792	7	2.92	226	.0339	0.021656612454887
MESH:D014103		Torticollis	Q14693;P68363;P11940;P06753;P06702;P07951;P12883;Q7KZF4;Q8NF91;P23142;P55072;P11586;P62258;P08727;Q8IV01;P52565;P14618;Q9UNZ2;Q9BXJ9;P55058;P52209;P20962;P55036;Q13813;P12277;Q12955;O94973;P35609;Q9UBF9;Q92504;Q53GI3;Q9BQI0;Q00610;Q05639;P01024;Q9P273;O14654;P08670;P02649;P21810;P13861;P09972;Q9UQ80;P02751;P09874;P06733;P11142;P08238;P46821;P00338;Q8WZ42;P18669;P17096;P04792;Q7L523	55	1.65	3146	.1535	0.003021095841529
MESH:D014115		Toxemia	Q969S2;Q12955;Q99729	3	.96	296	.0130	0.62604082548687
MESH:D014178		Translocation, Genetic	P08727;P62258;O94925;P43487;P12109;Q01844;Q71UM5;P12110;O15156;Q14112;P06753;O43505;O75643;Q15436;P11940;P13805;P07951;P45378;Q6P2Q9;P10451;Q02930;O76094;P55058;P06454;P55036;Q7Z406;Q9BSA4;P36871;Q9UNZ2;Q9NRN5;Q9BXJ9;Q8TEX9;Q9ULJ6;Q92504;Q9UBF9;Q9BQI0;P07437;P12277;P07108;O94973;P35609;Q05639;O43707;Q99729;Q8IXK0;P13929;P51858;P14625;O95229;P09651;P11142;P28799;P00338;Q15113;P61978;Q92994;P08670;…	72	1.48	4601	.1973	0.0078015468822839
MESH:D014188		Transposition of Great Vessels	P09972;P21810;Q9UQ80;Q9UKV5;P02751;P11498;P09874;P27824;O75369;O00468;P53396;P68133;Q12797;P02649;Q9Y3P9;Q16543;Q9P273;O43150;P08670;O14654;Q92994;P61978;Q15113;P00338;P28799;P52655;P11142;P06733;P08238;P09651;P17096;P18669;Q99755;P04792;O95229;P14625;P11684;P51858;P13929;Q8IXK0;Q99729;Q14240;P13639;P08572;O43707;Q05639;Q00610;P01024;P35609;O94973;Q12955;P07108;P12277;P07437;Q9BQI0;Q9UBF9;Q92504;…	118	1.57	7094	.3188	0.00045480240861566
MESH:D014262		Tricuspid Valve Insufficiency	P02751;P09874;P53396;P08670;P06733;P11142;Q9UBD9;P04792;P06748;O94925;P62328;P62258	12	2.39	474	.0442	0.012603579633445
MESH:D014277		Trigeminal Neuralgia	P09874;P11498;P02649;P04792;Q8WZ42;P14625;P11142;P46821;P55058;Q13127;P12109;P12110;Q14693;Q7L523	14	2.49	530	.0500	0.0058018565780076
MESH:D014313		Trismus	P68363;P06702;O94925;P19237;P52565;P14618;P01024;P12277;P11142;P06733;P04792;P18669;P02649;P02751;P09972;P63098	16	2.13	710	.0534	0.011379014395977
MESH:D014328		Trophoblastic Neoplasms	Q14112;Q14693;P12109;Q9UP95;P55058;P52565;P01024;P17844;P07108;P28799;Q15113;P11142;P14625;P04792;Q12841;Q66PJ3;P09874	17	1.98	808	.0553	0.016058778706188
MESH:D014352		Trypanosomiasis	P17096;O95229	2	1.66	114	.0140	0.37978452150479
MESH:D014376		Tuberculosis	P52209;P06454;P55058;P10451;Q13813;P14618;Q9BXJ9;O94762;P12277;P35609;P11532;Q05639;Q14240;Q99729;P08572;P14625;P04792;P11142;P06733;P08238;Q15113;P28799;P52655;P09874;P27824;O75369;P02751;Q9UQ80;P09972;P08670;P02649;P08727;P78536;P62328;P40938;P43487;P15586;P12109;P35749;O95994;P06748;P23142;O15156;Q15436;O43505;P06702;P13805;P29508;Q7L523	49	2.22	2087	.1407	3.2377475355875E-5
MESH:D014388		Tuberculosis, Lymph Node	P11142;P04792;P52209	3	2.34	121	.0203	0.17543422556139
MESH:D014390		Tuberculosis, Meningeal	P10451;P04792;P11142;P08238	4	3.07	123	.0268	0.064563356343959
MESH:D014396		Tuberculosis, Pleural	P04792;P11142	2	1.72	110	.0144	0.36670063559158
MESH:D014397		Tuberculosis, Pulmonary	P11142;P04792;P52209	3	2.05	138	.0188	0.22256562385218
MESH:D014398		Tuberculosis, Renal	P04792;P11142	2	1.81	104	.0149	0.34547314352785
MESH:D014399		Tuberculosis, Spinal	P11142;P04792;P09874;P52209	4	2.64	143	.0245	0.093871885978679
MESH:D014402		Tuberous Sclerosis	P09874;P08670;O95229;P35749;Q01844	5	1.81	260	.0228	0.18290714059038
MESH:D014456		Ulcer	Q13127;P40938;O94925;P08727;P62328;P62258;P35749;Q01844;P06748;Q8NF91;P12883;P06702;P06753;P11940;P13640;P02751;P09874;P27824;P09972;Q9UQ80;Q9P273;Q9Y3P9;P0C0S8;P08670;P02649;P53396;P68133;O95229;P14625;Q9UBD9;P09651;P17096;P18669;P04792;P11142;P06733;P08238;P55010;P28799;P46821;P55036;P20962;P10451;Q02930;Q13813;Q9ULJ6;Q9BXJ9;P14618;Q92504;Q9BQI0;Q53GI3;P35609;Q9NX31;P07108;P12277;Q05639;P01024;…	60	1.55	3654	.1661	0.006096582735309
MESH:D014517		Ureteral Obstruction	Q8TEX9;Q9ULJ6;Q9BXJ9;Q9UNZ2;Q9NRN5;P52565;P36871;P14618;Q7Z406;Q9BSA4;Q8IV01;Q9BYE4;P10451;Q13813;Q13043;P19474;P55036;Q9UP95;P20962;P06454;P07477;P52209;P55058;P20645;P08572;P13639;P17540;P51858;Q99729;Q8IXK0;P13929;P17844;P12814;O43707;Q00610;Q05639;P11532;P01024;Q12955;Q96F44;P12277;P07108;Q8TDM6;Q92504;Q9Y618;Q15058;P61201;O95218;Q9BQI0;Q96FV9;Q9H6A9;P55010;P06733;P11142;P08238;P28799;P00338;…	138	1.39	9367	.3705	0.0049729977202386
MESH:D014526		Urethritis	P06702;Q14693;P08727;O95994;P23142;P12109;P12110;P12883;P52209;P55058;P10451;P36871;Q8TDM6;P12277;P07108;P08572;P01024;P14625;P04792;Q15113;P11142;P21810;P02751;Q9UQP3;Q9UKA4;P08670;P0C0S8;P02649;P53396;O00264	30	3.00	944	.0948	1.1519695976054E-5
MESH:D014545		Urinary Calculi	P52209;P10451	2	1.85	102	.0151	0.33765179111569
MESH:D014549		Urinary Incontinence	P10451;Q13813;P52209;P06454;P55058;Q9UP95;P20962;P14618;P52565;Q7Z406;Q9BXJ9;Q92504;O94762;Q9BQI0;Q53GI3;P07108;P12277;P35609;Q12955;P01024;Q05639;P11532;P17844;P13639;P08670;Q66PJ3;Q9P273;P02649;P68133;P53396;O00468;Q9UKV5;P63098;Q9UQ80;P11498;P09972;P02751;P13640;P27824;P09874;P61978;P46821;Q15113;P28799;P08238;P11142;P06733;P14625;Q8WZ42;P04792;Q12841;P17096;P18669;P06702;P11940;Q14693;Q14112;…	71	1.82	3674	.1965	0.00015375415446332
MESH:D014550		Urinary Incontinence, Stress	P13861;P12883;P02751;P68133;P02649	5	3.60	131	.0322	0.024747101049894
MESH:D014552		Urinary Tract Infections	P07951;P06702;Q14693;Q14112;P06753;P62328;P11586;P12109;P06748;P12883;P21810;P09972;P09874;P27824;P02751;P08670;O00468;Q15113;P28799;P11142;P04792;Q12841;P17096;O95229;P14625;P01024;P11532;P12814;P08572;P36871;Q9NRN5;P10451;Q13043;P52209	34	2.50	1281	.1027	5.6943816111163E-5
MESH:D014596		Uterine Prolapse	Q99729;Q8IXK0;P01024;Q00610;Q12955;Q96F44;P12277;Q92504;Q9Y618;Q96FV9;Q8TEX9;Q9ULJ6;Q9NRN5;P10451;P55058;P52209;P20962;Q15057;P14625;P04792;P11142;P08238;P55010;P28799;P00338;Q15113;P53396;P02649;Q12797;Q16543;P0C0S8;P02751;O75369;P09874;P21810;Q9UQ80;P63098;P43487;P35268;P62328;P78536;P08727;P62258;P55072;P06748;O95994;Q13642;Q71UM5;P12883;Q6P2Q9;Q14112;P06753;Q14693;P11217;P06702;O00264	56	1.98	2666	.1579	0.00011063413651383
MESH:D014597		Uterine Rupture	P11940;P06753;P12883;Q8NF91;P62258;Q9UQ80;P09874;Q9P273;P46821;P08238;P17096;Q13813;Q9BXJ9;P14618;Q9BQI0;Q53GI3;P12277;P35609;Q05639	19	1.49	1207	.0579	0.094002220401593
MESH:D014623		Vaginal Diseases	P01024;Q00610;P13639;Q05639;P08572;P13929;Q99729;Q8IXK0;P12277;Q96F44;Q15058;Q92504;Q9Y618;P07437;Q96FV9;Q9BYE4;P10451;O76094;Q02930;Q13043;P06454;P52209;P20645;P55058;P55036;P20962;Q9NRN5;Q8TEX9;Q9ULJ6;Q7Z406;Q9BSA4;P52565;P04792;P11684;P14625;O95229;Q15057;P17096;Q99755;P09651;Q00341;P00338;P28799;P46821;P06733;P11142;P08238;P55010;P02649;Q12797;P68133;P53396;Q16543;Q16769;Q9P273;P0C0S8;P02751;…	98	1.91	4842	.2680	7.4526886445301E-6
MESH:D014625		Vaginal Neoplasms	Q15436;Q14693;Q14112;P13805;P06702;O95994;P06748;P23142;P12109;Q9H2U2;P12883;Q71UM5;P43487;P40938;Q13127;P23396;P62258;P62328;P08727;Q9UKV5;P09874;P27824;P13640;P02751;P08670;Q16769;P68133;O00468;P02649;P55010;P11142;P06733;P00338;Q00341;P09651;P17096;Q12841;O95229;P14625;P11684;P04792;P52565;P14618;Q9BSA4;Q7Z406;Q8TEX9;Q9NRN5;P20645;P06454;Q13043;O76094;P10451;Q9BYE4;Q96FV9;P07437;Q92504;P12277;…	66	1.81	3436	.1833	0.00025136855360437
MESH:D014646		Varicocele	P09874;P02751;P02649;P68133;P53396;P04792;P11684;P14625;P17096;P00338;P46821;P06733;P07108;P01024;P13639;P12277;Q9BYE4;P10451;P06454;Q9NRN5;Q7Z406;P52565;P08727;P23396;Q71UM5;P12883;P06748;O95994;P06702;Q14112	30	2.25	1259	.0909	0.00053875256472862
MESH:D014653		Vascular Headaches	P62258;P13861;Q8NF91;P12883;P11940;P06753;Q05639;Q53GI3;Q9BQI0;P35609;P12277;Q13813;P10451;Q9BXJ9;P14618;Q9UQ80;P09874;P02751;Q9P273;P68133;P11684;P17096;P46821;P08238	24	1.59	1422	.0716	0.039559608909948
MESH:D014694		Ventricular Outflow Obstruction	Q13642;P12883;P78536;O94925;P23396;P06702;P11217;O95994;Q14112;P10451;Q13813;P06454;P55058;Q7Z406;P12277;P11532;P01024;P13639;Q05639;P46821;P61978;P28799;P11142;P08238;P04792;P14625;P13640;P02751;P09874;P27824;Q9UKV5;P08670;P02649;P53396;Q7L523	35	2.62	1259	.1060	2.2116768770011E-5
MESH:D014715		Vertebrobasilar Insufficiency	P02649;Q9P273;Q9UQ80;P09874;P02751;P17096;P08238;P00338;P46821;Q05639;P01024;P12277;P35609;Q9BQI0;Q53GI3;P14618;Q9BXJ9;Q13813;P11940;P06753;P62258;P12883;Q8NF91;P23142	24	1.68	1351	.0720	0.026100642496115
MESH:D014717		Vertigo	P23142;Q13642;P12109;P35749;Q9H2U2;P12883;P12110;Q71UM5;P62258;P11586;P62328;P08727;P78536;P40938;Q13127;P43487;O94925;P06753;Q14112;P11940;Q15436;Q14693;O95994;P06748;P11217;P06702;P13805;P07951;Q13813;Q13043;P55036;P10451;O76094;Q9UP95;P20962;P52209;P06454;P20645;P55058;Q9NRN5;P14618;P52565;P36871;Q9BSA4;Q7Z406;Q9BQI0;O95218;Q96FV9;P07437;Q8TDM6;P12277;P01024;Q00610;P11532;P07108;P12814;P17844;…	103	1.91	5088	.2812	5.6067385192941E-6
MESH:D014777		Virus Diseases	P11532;Q9BSA4;P04792	3	1.30	218	.0148	0.44447352490357
MESH:D014823		Vitreous Hemorrhage	P40938;P43487;P15586;P62328;P08727;P78536;O15156;P35749;P12109;P23142;P29508;O95994;P06748;P13805;P06702;O43505;Q15436;Q14240;Q99729;P08572;Q05639;P12277;P35609;O94762;P14618;Q9BXJ9;P55058;P52209;P06454;P10451;Q13813;P14625;P28799;P52655;Q15113;P11142;P06733;P08238;P08670;P02649;O75369;P09874;P02751;Q9UQ80;Q7L523	45	2.37	1791	.1310	1.7363836863996E-5
MESH:D014832		Voice Disorders	P06702;O95994;Q14112;P07108;P01024;Q7Z406;P04792;P46821;P02649;P53396;P09874	11	1.55	671	.0371	0.14325371860372
MESH:D014839		Vomiting	P09874;O75369;P27824;P13640;P02751;P21810;P09972;P63098;Q9UKV5;Q9UQ80;P11498;P53396;P68133;Q9Y3P9;O00468;Q6NZY4;P02649;Q12797;P0C0S8;P0C0S8;O43150;P08670;Q66PJ3;O14654;Q9NX38;Q9UKA4;Q16543;Q9UQP3;Q9P273;P46821;P52655;Q15113;P61978;Q92994;P00338;P28799;P55010;P50402;P11142;P06733;P08238;P04792;P18669;Q00341;Q99755;P17096;P09651;Q13507;Q15057;Q8WZ42;Q9UBD9;O95229;P14625;Q12841;P11684;Q7Z406;Q9BSA4;…	174	1.21	13540	.4643	0.054321075641699
MESH:D014860		Warts	Q9Y3P9;P0C0S8;P09874;P55010;P04792;Q02930;Q9ULJ6;Q8IXK0;O94925;Q7L523	10	.77	1223	.0304	0.83316293345686
MESH:D014890		Wegener Granulomatosis	P02649;Q12797;P53396;P68133;Q6NZY4;O00468;Q9NX38;Q9P273;Q66PJ3;P08670;P63098;Q9UKV5;P11498;Q9UQ80;P09972;P09874;O75369;P27824;P02751;P13640;P28799;Q15113;P46821;P61978;P08238;P11142;P06733;P55010;P50402;Q13507;Q15057;Q12841;P14625;O95229;P04792;P18669;Q00341;P17096;P52565;P36871;P14618;Q8IV01;Q9NRN5;Q9UNZ2;Q9BXJ9;Q6P1M9;Q8TEX9;Q9ULJ6;P52209;P55058;Q9UP95;P20962;P10451;Q02930;O76094;Q13813;P55036;…	105	1.57	6293	.2847	0.00068451024860426
MESH:D014899		Wernicke Encephalopathy	P12883;P11532;Q00341;P13640	4	.96	395	.0156	0.62186583669089
MESH:D014927		Wolff-Parkinson-White Syndrome	P00338;P52655;P06733;P11142;P55010;P14625;O95229;P04792;Q99755;P18669;P02649;Q12797;P68133;P0C0S8;P63098;P02751;P13640;P09874;Q8IV01;Q9UNZ2;P06454;P20962;P10451;P55036;Q14240;P07108;P01024;P11532;P12277;Q9UBF9;P13805;P06702;P68363;P35749;Q13642;P12883;P15586;O94925;P62258;O00264	40	2.01	1873	.1159	0.00054499658334503
MESH:D014946		Wound Infection	P52209;P09874;P00338	3	3.41	83	.0260	0.084828203966689
MESH:D014973		Xanthomatosis	Q71UM5;P12883;P12110;O15156;Q8NF91;Q13642;P23142;P12109;Q01844;P40938;P23396;P35268;O94925;P43487;P78536;P08727;P62328;P11055;P62258;P11586;P19237;P55072;O95994;P06748;P04843;P11217;P06702;P07951;P45378;Q14112;O43505;P06753;P11940;Q6P2Q9;P13639;P08572;Q8IXK0;P13929;Q99729;P51858;Q14240;P01024;Q00610;P07108;O43707;P12814;P35609;Q96F44;P12277;Q92504;Q9Y618;Q9H6A9;O95218;Q96FV9;Q96P26;P14618;P36871;…	95	1.99	4500	.2606	3.5613896044742E-6
MESH:D014983		Xeroderma Pigmentosum	P28799;Q15113;P52655;P06733;P08238;P11142;P14625;Q9UQ80;P09874;O75369;P02751;P08670;P02649;P52209;P06454;P55058;P10451;Q13813;Q9BXJ9;P14618;O94762;P12277;P35609;Q14240;Q99729;P08572;Q05639;Q15436;O43505;P06702;P13805;P29508;P06748;O95994;P62328;P08727;P78536;P43487;P15586;P40938;P12109;P35749;P23142;O15156;Q7L523	45	2.36	1796	.1309	1.7999480967605E-5
MESH:D014985		Xerophthalmia	Q9H2U2;Q8NF91;Q7KZF4;P12110;P23142;P12109;P40938;P23396;P15586;P43487;P78536;P08727;P11586;O95994;P04843;P06702;O43505;Q14693;Q9UPU5;Q05639;P13639;P08572;P51858;O43707;P07108;P01024;P11532;Q12955;Q9NX31;P12277;Q92504;Q8TDM6;Q15058;P36871;Q8IV01;Q6P1M9;Q8TEX9;Q9ULJ6;Q9NRN5;Q9UNZ2;Q13813;P55036;P10451;O76094;Q02930;P55058;P52209;P20962;P02649;Q12797;P53396;Q6NZY4;P0C0S8;Q9UKA4;Q9NX38;Q9UQP3;P02751;…	79	1.47	5076	.2157	0.0067919060870587
MESH:D015140		Dementia, Vascular	P09874;P68133;P11684;P10451;P12883	5	1.44	327	.0208	0.31402749032909
MESH:D015160		Hydrops Fetalis	P06748;P62258;P62328;P04792;P08670;Q9UBD9;P11142;P02649;P53396;O94925;P09874;P02751	12	2.39	473	.0443	0.012421270545765
MESH:D015161		Dementia, Multi-Infarct	P10451;P09874	2	3.14	60	.0219	0.17034477608348
MESH:D015179		Colorectal Neoplasms	O94973;P07437;Q9BQI0;O94762;Q96FV9;Q15058;O95218;P07108;P12814;Q969S2;O43707;P12277;P27824;Q12955;Q8IXK0;P08572;P13929;Q99729;Q14240;P51858;Q05639;Q00610;P17540;P13639;P17844;P01024;P11532;Q9BXJ9;Q9BSA4;Q9NRN5;Q9UNZ2;Q8WU90;Q8WYA6;P14618;P18669;P52565;Q8IV01;P36871;P55058;P20645;P52209;P07477;P20962;P55036;Q13813;Q9UP95;Q92504;O76094;Q02930;Q13043;P10451;P06753;P11684;P14625;P08670;Q66PJ3;Q9UBD9;…	135	1.72	7388	.3644	1.7134937110855E-5
MESH:D015212		Inflammatory Bowel Diseases	P62258;P78536;P12109;Q13642;O95994;P06753;P06702;P52948;P11217;Q14693;Q14112;Q14240;P08572;Q05639;P01024;P52565;P17844;Q8TDM6;P07108;P12277;P55058;P18669;Q7Z406;P10451;Q9UP95;Q13813;P55036;P20962;P52209;P06454;P07477;P53396;P09972;P21810;P09874;P13640;P02751;Q66PJ3;P14625;Q12841;P04792;O95229;P11142;P06733;Q15113;P46821;P28799;O00264	48	1.90	2378	.1364	0.00052812238058384
MESH:D015275		Tumor Lysis Syndrome	P23142;Q13642;O95994;Q9H2U2;Q71UM5;Q13127;P23396;P40938;P43487;O94925;P62328;P62258;P55072;P11217;P13805;Q14112;Q15436;P14625;P04792;P17096;P09651;Q99755;P11142;P08238;P55010;P00338;P61978;P08670;P02649;O00468;P09874;P27824;P09972;P63098;Q9UKV5;P20645;Q13043;P10451;O76094;P52565;Q9BSA4;O94762;Q96FV9;P07437;P12277;Q00610;P11532;P01024;P08572;P13639;Q7L523;Q13576	52	1.93	2547	.1471	0.0002802256540815
MESH:D015324		Pyruvate Carboxylase Deficiency Disease	P11498	1	94.34	1	.5026	0.031485841139073
MESH:D015356		Retinal Artery Occlusion	P55010;P11142;P08238;Q15113;Q92994;P28799;P00338;P46821;P14625;Q15057;P11684;P04792;P09651;P17096;Q16543;P08670;Q9P273;P53396;P02649;Q12797;P02751;P09874;P27824;O75369;Q9UQ80;P63098;P21810;P14618;P55058;Q9NRN5;Q9BXJ9;Q8TEX9;Q9ULJ6;P20962;P52209;Q13813;P10451;Q05639;P11532;P01024;Q00610;P08572;Q8IXK0;Q99729;P07437;Q53GI3;P35609;Q96FV9;Q92504;Q9BQI0;Q9Y618;Q96F44;P12277;P12814;P78536;P62328;P08727;…	75	1.80	3924	.2069	0.00014482703514681
MESH:D015362		Child Nutrition Disorders	Q12841;P08670;P09874;P02751;P08572;P01024;P08727	7	1.80	367	.0280	0.13225513871112
MESH:D015417		Hereditary Sensory and Motor Neuropathy	P52209;P01024;P08572;Q12841;P04792;P06733;P02751;P09874;P21810;P09972;P62258;P78536;O95994;P52948;P06702	15	2.35	602	.0519	0.0068197471763202
MESH:D015427		Reperfusion Injury	Q6NZY4;Q9P273;O00468;P68133;P53396;Q12797;P02649;Q16769;Q9Y3P9;Q5THJ4;Q16543;O14654;P08670;Q9NX38;P13861;P09972;P21810;Q9UQ80;P63098;O75369;P09874;P27824;P02751;P13640;P11498;Q9UBD9;Q8WZ42;Q13507;Q15057;P14625;O95229;P11684;P18669;Q00341;P17096;P04792;Q12841;P09651;P28799;P52655;P46821;P00338;Q92994;P11142;P06733;P08238;P55010;P50402;Q9UBF9;O76094;P10451;Q02930;Q13813;P20962;P55036;Q9UP95;P52209;…	144	1.43	9526	.3865	0.002479844551158
MESH:D015430		Weight Gain	P15586;P43487;O94925;P13861;Q13127;P35268;P40938;P23396;P62328;P11055;P78536;P08727;P11586;P19237;P55072;P62258;P12883;P12110;Q71UM5;O14950;Q7KZF4;Q8NF91;Q9NTJ5;O15156;Q13642;P08590;P23142;P12109;P35749;Q01844;P06753;O43505;Q14112;P11940;P68363;Q15436;O75643;Q14693;P06702;Q15431;P13805;P07951;P45378;O95994;P06748;P04843;P11217;P29508;Q6P2Q9;Q05639;P13639;P08572;Q8IXK0;P13929;P51858;Q99729;Q14240;…	154	1.38	10561	.4126	0.0048979446563743
MESH:D015433		Glomerulonephritis, Membranous	Q7L523;P13805;P11217;P11940;P62328;P12883;P62258;P40938;P23396;P08727;P43487;Q13127;Q71UM5;P35749;P23142;Q13642;Q01844;P12109;P10451;P20962;P55036;Q9UNZ2;P18669;P07437;P12277;P27824;Q12955;P07108;P12814;O43707;P01024;P11532;P17540;P13639;P08572;P13929;Q14240;P08670;P14625;P11684;P04792;O95229;Q99755;P61978;P00338;P52655;P08238;P11142;P06733;P55010;P02649;P68133;P0C0S8;P02751;P13640;P09874;P09972;…	62	2.11	2771	.1743	1.6062328241487E-5
MESH:D015435		Panniculitis, Lupus Erythematosus	P01024;P09874;P11217;P40938	4	2.05	184	.0214	0.17049848836215
MESH:D015436		Panniculitis, Peritoneal	P08727;P35268;P43487;P62258;P55072;P78536;P62328;P12883;Q71UM5;O95994;Q13642;P11217;P06702;P06753;Q14693;Q14112;Q6P2Q9;P09874;O75369;P02751;Q9UQ80;P63098;P21810;Q16543;Q12797;P02649;P53396;P04792;Q15057;P14625;P00338;P28799;P11142;P55010;P01024;Q00610;Q8IXK0;Q99729;Q96FV9;Q9Y618;P12277;Q96F44;P10451;Q92504;P20962;P52209;Q9ULJ6;Q9NRN5;P55058;Q8TEX9;O00264	51	2.00	2405	.1448	0.00015891433890864
MESH:D015439		Leprosy, Borderline	P04792;P11142	2	1.40	135	.0127	0.45588356520809
MESH:D015448		Leukemia, B-Cell	P09874;O94762	2	1.80	105	.0148	0.3483211885875
MESH:D015458		Leukemia, T-Cell	P11586;P55072;P62258;P78536;P23396;Q13127;P08727;Q13642;P06748;O95994;P68363;Q8IY17;P06753;P52948;P06702;Q16543;P02649;Q12797;P27824;P09972;P21810;O94925;Q9UKV5;P09874;P13640;O75369;P02751;P00338;P46821;Q15113;P61978;P06733;P08238;P55010;P11142;P08670;P14625;O95229;Q12841;P04792;P09651;P17096;P10451;Q02930;P52209;P07477;Q13813;Q9NRN5;P36871;P55058;P01024;Q05639;Q00610;P08572;P13639;O94762;Q12955;…	58	2.12	2584	.1639	2.3343935181091E-5
MESH:D015459		Leukemia-Lymphoma, Adult T-Cell	Q12955;P13639;P08572;Q00610;Q05639;P01024;P11532;P52565;P55058;P36871;Q9NRN5;Q13813;P07477;P52209;Q02930;Q13043;P10451;P17096;Q99755;P09651;P04792;Q12841;O95229;P14625;P11142;P55010;P08238;P06733;P61978;Q00341;Q15113;P46821;P00338;P02751;O75369;P13640;P09874;Q9UKV5;P63098;O94925;P21810;P09972;P27824;Q12797;P68133;Q16543;O00468;P06702;P52948;P06753;Q8IY17;Q14693;P68363;Q9UPU5;O95994;P06748;Q13642;…	64	1.80	3362	.1779	0.00035784391046348
MESH:D015461		Leukemia, Prolymphocytic, T-Cell	P52565;Q13043;P10451;P09874;P63098;O00468;P04792;Q99755;P55072;P62258	10	1.11	853	.0322	0.45718872490255
MESH:D015464		Leukemia, Myelogenous, Chronic, BCR-ABL Positive	P53396;Q12797;P27824;P02649;Q16543;Q16769;O00468;O94925;P21810;P09972;Q9UKV5;P63098;Q9UQ80;O75369;P02751;P13640;P09874;P61978;Q15113;P46821;P52655;P00338;P28799;P08238;P06733;P11142;P55010;P14625;Q9UBD9;P08670;O95229;P04792;Q12841;P09651;P17096;Q99755;O94762;P35609;Q12955;P12277;P12814;P13639;P08572;Q14240;Q99729;Q00610;P17540;Q05639;P52565;P01024;P10451;Q02930;Q13043;P07477;P06454;P52209;Q13813;…	95	1.70	5267	.2590	0.00015891433890864
MESH:D015470		Leukemia, Myeloid, Acute	P53396;Q96P70;P68133;Q12797;P27824;P02649;O43150;Q16543;Q96EP0;Q9Y3P9;Q9P273;Q16769;Q9UQP3;O00468;O94925;P21810;P09972;Q9UKV5;P63098;Q9UQ80;O75369;P02751;P13640;P09874;P61978;Q15113;Q92994;P46821;P52655;P00338;P28799;P08238;P06733;P11142;P55010;P14625;P11684;Q9UBD9;Q13507;P08670;Q66PJ3;O95229;P04792;Q12841;P09651;P17096;Q99755;O94762;Q9BQI0;O95218;Q15058;P35609;P07437;Q12955;O94973;P12277;P12814;…	144	1.48	9199	.3868	0.0010884744839053
MESH:D015473		Leukemia, Promyelocytic, Acute	P62258;P55072;P11586;P62328;P08727;Q13127;P15586;P43487;P40938;P78536;Q13642;O95994;P06748;P23142;P12110;P12109;P35749;Q71UM5;O15156;Q7KZF4;P06702;P29508;P11217;P06753;P13805;Q14112;O43505;Q8IY17;Q14693;Q15436;P68363;P17096;P09651;P04792;Q12841;O95229;P14625;P08670;Q66PJ3;Q8WZ42;P11142;P55010;P08238;P06733;P61978;Q92994;Q15113;P46821;P52655;P28799;P00338;O00468;Q16769;Q9UQP3;Q16543;P27824;Q12797;…	106	1.82	5480	.2886	1.4255402183017E-5
MESH:D015479		Leukemia, Myelomonocytic, Acute	P09874;Q13813;P52209;O94762;P35749	5	2.65	178	.0272	0.064168557305805
MESH:D015490		HTLV-I Infections	P17096;P09651;O95229;P04792;P06753;P14625;P08238;P55010;P11142;P00338;P46821;P61978;Q15113;Q16543;Q12797;Q9UKV5;O94925;P09972;O75369;P13640;P02751;P09874;Q9NRN5;P36871;P55058;P52209;P07477;Q02930;P10451;Q13813;P13639;Q00610;Q05639;Q12955;P27824;P08727;Q13127;P55072;P11586;Q13642;O95994;P06748;P06702;P68363;Q8IY17	45	2.30	1846	.1306	3.0093113335257E-5
MESH:D015674		Mammary Neoplasms, Animal	P35609;P07437;Q9BQI0;Q96FV9;Q15058;P12814;Q969S2;O43707;P07108;O94973;P12277;Q96F44;P51858;Q8IXK0;Q99729;Q14240;P08572;P13929;P13639;Q05639;P17540;Q00610;P01024;P11532;P55058;P36871;P18669;Q9BSA4;Q7Z406;P52565;Q8TEX9;Q9BXJ9;Q9UNZ2;Q9ULJ6;Q9NRN5;P55036;P20962;P52209;P06454;P10451;Q9UBF9;Q92504;Q9Y618;O76094;Q02930;Q9BYE4;P08238;P06733;P11142;P55010;Q92994;Q15113;P61978;Q00341;P28799;P00338;P46821;…	130	1.41	8670	.3496	0.0038868694026332
MESH:D015715		Corneal Edema	Q13642;P40938;P08572;P11532;P17096;P11142;P09874	7	2.70	245	.0327	0.030013209251895
MESH:D015745		Granuloma, Foreign-Body	P09874;Q9UQ80;Q9P273;P06753;P17096;P08238;P46821;Q05639;Q9BQI0;P35609;Q53GI3;P12277;Q13813;P14618;Q9BXJ9;P11940;Q8NF91;P62258;P12883	19	1.49	1207	.0579	0.094002220401593
MESH:D015746		Abdominal Pain	P78536;P40938;P08727;P23396;P35268;P43487;P15586;Q13127;P62328;P11055;P11586;P19237;P55072;P12883;P62258;Q92804;O95994;P06748;P23142;P12110;Q01844;Q71UM5;Q9H2U2;O15156;Q8NF91;Q7KZF4;Q8N4Q1;P12109;P35749;Q6P2Q9;Q7L523;P06702;P29508;P11217;P04843;P52948;P13805;P45378;P07951;Q14693;Q14112;O00264;O43505;P11940;O75643;Q15436;P68363;P11142;P06733;P00338;P08238;P46821;Q92994;P52655;P28799;Q15113;P61978;…	155	1.28	11456	.4147	0.023660157317059
MESH:D015792		Retinal Dysplasia	O94762;P09874	2	1.80	105	.0148	0.3483211885875
MESH:D015812		Glaucoma, Angle-Closure	P09874;P02751;O75369;P63098;Q9UQ80;P21810;O00468;Q16543;P02649;Q12797;P53396;P11142;P55010;P00338;P28799;P04792;Q15057;P14625;P06753;P11532;P01024;Q00610;Q8IXK0;Q99729;Q12955;Q96F44;P12277;Q96FV9;P10451;Q92504;Q9Y618;P20962;P52209;P55058;Q9NRN5;Q9ULJ6;Q8TEX9;P12883;P55072;P62258;P62328;P78536;P43487;P08727;P35268;Q13642;O95994;Q71UM5;P06702;P11217;Q14693;Q14112;Q6P2Q9;O00264	54	1.96	2594	.1525	0.00015982029080366
MESH:D015814		Ocular Hypotension	P07108;Q12955;P01024;P17844;P11532;P08572;P55058;P52565;Q9UP95;P28799;Q15113;P11142;P04792;Q12841;P17096;P14625;P63098;P09874;O00468;Q66PJ3;Q14112;Q14693;P40938;Q13642;P12109	25	1.92	1230	.0760	0.0067644652622911
MESH:D015834		Cochlear Diseases	P11142;P00338;Q15113;P14625;P08670;Q13507;P09651;P04792;Q9UKV5;P21810;P02751;P09874;Q99729;P08572;P11532;P01024;P13639;P07437;O95218;P27824;Q9NRN5;P14618;Q92504;P10451;P52209;Q9UP95;P08727;Q13642;P12110;P12109	30	2.38	1191	.0915	0.0002548285162303
MESH:D015835		Ocular Motility Disorders	P12109;P23142;Q01844;P12883;P12110;Q71UM5;O15156;Q9H2U2;Q7KZF4;Q8NF91;P40938;P08727;Q13127;P43487;P62328;P11586;P55072;P62258;Q14693;Q14112;O43505;P68363;Q15436;O75643;P11940;P07951;P06753;P45378;P13805;O95994;P06702;Q6P2Q9;Q66PJ3;O14654;Q16543;O43150;Q9Y3P9;Q9P273;O00468;P53396;P02649;Q12797;P27824;P09874;P02751;P11498;Q9UKV5;Q9UQ80;P09972;P13861;P21810;O94925;P14625;P08670;P17096;P09651;Q12841;…	117	1.44	7669	.3155	0.003506349248564
MESH:D015837		Vestibular Diseases	P09874;P27824;P02751;P09972;P21810;P08670;P02649;O00468;P17096;P18669;P04792;P14625;O95229;Q12841;P11142;P06733;Q15113;P46821;P28799;P11532;P01024;P12814;P08572;P10451;P55058;P52209;P36871;Q9NRN5;P12109;P12110;P62328;P11586;P07951;P06748;Q14693;P06753	36	2.73	1245	.1092	1.0413928339371E-5
MESH:D015858		Anisometropia	Q9UQ80;P09972;O94925;P09874;P02751;Q9P273;Q9Y3P9;O00468;O43150;Q16543;Q12797;Q9UKV5;P53396;P09651;O95229;P06753;P14625;P08670;Q92994;P61978;Q15113;P11142;P00338;P28799;P55036;P06454;P10451;Q02930;Q9UBF9;Q92504;O76094;Q9BXJ9;Q9BSA4;Q7Z406;Q8TEX9;Q9NRN5;Q9UNZ2;Q9ULJ6;P36871;P55058;Q05639;Q99729;P51858;Q8IXK0;P13929;P12277;P27824;O43707;P07108;Q9BQI0;P35609;O94973;P07437;P62258;P08727;P43487;Q71UM5;…	72	1.48	4602	.1973	0.0078201539908947
MESH:D015866		Uveitis, Posterior	P01024;P11532;O43707;P07108;P51858;P13639;Q05639;P08572;Q9NX31;Q12955;P12277;Q15058;Q92504;P36871;Q8IV01;Q9UNZ2;Q9NRN5;Q8TEX9;Q9ULJ6;Q6P1M9;P55036;P20962;P52209;O76094;Q02930;P10451;Q13813;Q00341;Q12841;O95229;P14625;Q13507;Q15057;P11142;P08238;P55010;P50402;Q9NX38;Q12797;P02649;P53396;Q6NZY4;P27824;O75369;P13640;P02751;P09972;P63098;P11498;P11586;P08727;P78536;P43487;P15586;P23396;P40938;Q7KZF4;…	67	1.39	4559	.1837	0.024383046891681
MESH:D015877		Miosis	P11142;P08238;P06733;P46821;P04792;P02751;Q00872;P13861;P09972;P63098;O00468;P68133;P53396;P09874;P02649;P11532;O94973;Q12955;Q92504;P20962;P06454;P14618;P55058;Q14693;P06702;P12110;P12109	27	2.55	1000	.0846	0.00020028131482397
MESH:D015878		Mydriasis	Q13127;P35268;P23396;P55072;P62258;Q92804;P11586;P11055;P62328;P78536;P06748;Q13642;P12110;Q01844;P23142;Q8N4Q1;P12883;Q9H2U2;O15156;Q7KZF4;Q8NF91;P06702;P52948;P04843;P06753;P07951;P13805;Q15436;P11940;O43505;Q14112;Q14693;Q9BYE4;Q92504;Q9Y618;Q13813;P10451;P06454;P52209;Q9UP95;P55036;Q9UNZ2;Q8TEX9;Q9BXJ9;P36871;P14618;P52565;Q8IV01;Q7Z406;Q00610;Q05639;P17844;P01024;P11532;P13639;P13929;P08572;…	109	1.47	6999	.2946	0.0027587591536052
MESH:D016055		Urinary Retention	P52209;P06454;P55058;P20962;Q9UP95;P55036;Q13813;Q13043;P10451;Q9BYE4;Q02930;Q9BXJ9;Q9UNZ2;Q9NRN5;Q7Z406;Q8IV01;P52565;P36871;P14618;P08572;P13929;P17844;Q05639;Q00610;P01024;Q12955;P35609;O94973;P12277;P07108;Q53GI3;Q9BQI0;P07437;O94762;Q92504;Q9Y618;Q8TDM6;Q9UBF9;Q15058;Q8WZ42;P14625;O95229;P18669;Q00341;P17096;P09651;Q12841;P04792;Q99755;P06733;P11142;P08238;P55010;P28799;P00338;Q15113;P46821;…	111	1.59	6601	.3005	0.00044416545010248
MESH:D016137		Spina Bifida Cystica	P12277;P07108;O94973;P07437;P35609;Q92504;O94762;Q9BQI0;Q05639;O43707;P13929;P08572;Q14240;Q99729;Q8IXK0;P51858;P06454;P52209;P55036;Q02930;O76094;Q9UBF9;P10451;Q13813;Q9BSA4;Q7Z406;P14618;P55058;P36871;Q9BXJ9;Q8TEX9;Q9ULJ6;Q9NRN5;Q9UNZ2;P09651;O95229;P14625;P28799;P00338;P52655;Q92994;Q15113;P61978;P11142;P06733;P08238;P53396;O00468;P02649;Q12797;P27824;Q16543;Q9Y3P9;Q9P273;P08670;O43150;P02751;…	93	1.53	5735	.2528	0.0019705776313704
MESH:D016155		Oral Fistula	P12883;Q8NF91;P62258;P06753;P11940;Q05639;P12277;Q9BQI0;P35609;Q53GI3;Q9BXJ9;P14618;Q13813;P17096;P08238;P46821;Q9P273;Q9UQ80;P09874	19	1.49	1206	.0579	0.093871885978679
MESH:D016171		Torsades de Pointes	P04792;Q12841;P09651;P17096;P18669;Q00341;Q99755;Q15057;Q8WZ42;O95229;P14625;P11684;P00338;P28799;P52655;P46821;Q15113;Q92994;P61978;P08238;P11142;P06733;P55010;P09874;P27824;O75369;P02751;P13640;P11498;Q9UQ80;P63098;Q9UKV5;P09972;P13861;P21810;Q12797;P02649;P53396;P68133;Q9P273;O00468;P08670;O14654;P0C0S8;P0C0S8;Q16543;Q16769;P13929;Q99729;Q8IXK0;P51858;Q14240;P08572;P13639;P11532;P01024;Q05639;…	147	1.46	9497	.3946	0.0013438634810238
MESH:D016301		Alveolar Bone Loss	P62328;P62258;P06748;P11142;P08670;Q9UBD9;P04792;P53396;P02751;P09874;O94925	11	2.30	451	.0411	0.020149495619604
MESH:D016388		Tooth Loss	P04792;P18669;P09651;P06733;P11142;P08238;P00338;P02751;P09874;P53396;P11532;Q9BSA4;P14618;Q9UNZ2;P06454;P55036;P10451;P52948;P78536;Q01844;P08590	21	2.09	948	.0663	0.0055155275159249
MESH:D016400		Lymphoma, Large-Cell, Immunoblastic	P09874;P14625;Q66PJ3;Q12841;P04792;P11142;Q15113;P28799;P17844;P01024;P07108;P55058;P52565;Q9UP95;P12109;Q14112;Q14693	17	1.98	808	.0553	0.016058778706188
MESH:D016403		Lymphoma, Large B-Cell, Diffuse	P02751;P13640;P09874;O94925;P21810;Q9UKV5;P53396;P68133;P27824;P02649;P14625;P11684;O95229;Q66PJ3;P08670;Q12841;P04792;P08238;P11142;P61978;Q15113;P00338;P28799;P46821;P17844;P11532;P01024;P17540;Q05639;P13639;P13929;P08572;P12277;P07108;O43707;P12814;O94762;P07437;Q7Z406;P55058;P52565;Q9UP95;Q13813;P06454;P10451;Q71UM5;P35749;O95994;Q13642;Q01844;P23142;P12109;P23396;P40938;P78536;Q13127;P43487;…	65	2.20	2783	.1827	5.1050557967132E-6
MESH:D016463		Sweet Syndrome	Q13813	1	1.03	92	.0081	0.64225417985514
MESH:D016472		Motor Neuron Disease	P18669;P14618;P55058;P52565;Q7Z406;P10451;Q13813;Q9UP95;P06454;P13929;P08572;P01024;P11532;P17844;Q05639;P17540;P12814;O43707;P07108;P12277;P07437;P02649;P09874;P68133;P53396;Q9UKV5;P63098;P09972;P21810;O94925;P02751;P13640;P11142;P06733;P28799;P00338;P46821;Q92994;Q15113;P61978;P08670;Q66PJ3;P11684;P14625;P04792;Q12841;O95229;P12883;P19237;P62328;P78536;Q13127;P43487;P23396;P40938;Q13642;P12110;…	68	2.02	3174	.1897	2.0763891362727E-5
MESH:D016510		Corneal Neovascularization	P09874;P02751;P21810;P09972;P06733;P04792;Q12841;P01024;P08572;P52209;P40938;P62258;P78536;O95994;P52948;P06702	16	2.26	669	.0541	0.0073811691751111
MESH:D016534		Cardiac Output, High	P01024;P17844;P11532;P13639;Q00610;Q99729;P51858;P13929;Q8IXK0;P08572;Q8TDM6;O95218;P12814;O43707;P12277;Q12955;Q7Z406;Q8TEX9;Q9UNZ2;P36871;P52565;Q8IV01;P14618;P18669;Q9UP95;P55036;P52209;P06454;P10451;Q9Y618;Q92504;Q9BYE4;Q9P273;O14654;P68133;P02649;P53396;P09972;O94925;P13861;P21810;P11498;P13640;P02751;P09874;O75369;Q12841;O95229;Q99755;P04792;P09651;P08670;Q15057;Q8WZ42;P06753;P11684;P14625;…	92	1.46	5934	.2499	0.0049147555035993
MESH:D016535		Bronchial Hyperreactivity	P01024;Q05639;P17540;P13639;Q14240;P55010;Q8IXK0;P13929;P12277;Q9BQI0;P35609;Q53GI3;P14618;P55058;Q9BXJ9;Q7Z406;Q9ULJ6;Q13813;P06454;P10451;Q02930;P68133;P02649;P53396;Q9P273;Q9Y3P9;P0C0S8;Q9UQ80;P09972;O94925;P09874;P02751;P13640;P17096;P04792;P11684;P06753;Q13507;P08670;P46821;P11142;P08238;P28799;P62258;P12883;P55072;P78536;P08727;Q8NF91;Q13642;O95994;P08590;P06702;P13805;P45378;P11940;Q14112	57	1.53	3515	.1581	0.0083335504541408
MESH:D016543		Central Nervous System Neoplasms	Q05639;P01024;P17844;P11532;P08572;Q99729;Q14240;P07437;P35609;O94762;P12277;P12814;P07108;O43707;Q13813;Q9UP95;P52209;P06454;P10451;P52565;P14618;P55058;Q9BXJ9;O00468;P02649;Q9UQ80;P09972;O75369;P02751;P09874;Q15113;Q92994;P52655;P08238;P28799;P00338;P06733;P11142;Q12841;P04792;P14625;P08670;Q66PJ3;P40938;P62328;P08727;P78536;P15586;P43487;O15156;Q71UM5;P12109;P35749;O95994;Q13642;P23142;Q15436;…	65	1.93	3171	.1813	7.5134791373913E-5
MESH:D016553		Purpura, Thrombocytopenic, Idiopathic	Q13127;P43487;P15586;O94925;P35268;P23396;P40938;P11586;P62328;P08727;P78536;P11055;P55072;Q92804;P62258;Q01844;P12109;P06748;O95994;P23142;Q9H2U2;O15156;Q8NF91;Q7KZF4;Q8N4Q1;P12110;P06702;P11217;P52948;P04843;P13805;Q15436;P11940;Q9UPU5;Q14693;O43505;P06753;P17844;O43707;Q00610;Q05639;P11532;P01024;Q99729;P51858;Q8IXK0;P13639;P13929;P08572;Q8TDM6;Q9Y618;Q15058;O95218;Q12955;Q9NX31;P07108;P12814;…	119	1.34	8398	.3202	0.015147280253484
MESH:D016638		Critical Illness	P01024;Q99729;Q12955;Q969S2	4	1.08	349	.0163	0.53602743475514
MESH:D016643		Encephalopathy, Bovine Spongiform	P08670	1	11.79	8	.0651	0.11474173782971
MESH:D016657		Cerebral Amyloid Angiopathy	P02649	1	94.34	1	.5026	0.031485841139073
MESH:D016706		Still's Disease, Adult-Onset	Q14693;Q14112;P12109;P62258;P09874;Q66PJ3;Q15113;P28799;P11142;P14625;P04792;Q12841;P55058;P52565;Q9UP95;P01024;P17844;P07108;Q9BQI0	19	1.74	1033	.0592	0.032276393709653
MESH:D016736		Antiphospholipid Syndrome	P09874;O94925;P09972;Q9UKV5;P68133;P02649;O95229;P04792;P14625;P08670;P08238;P06733;P11142;P61978;P52209;P20962;P55036;P10451;P18669;Q9BQI0;P07108;P27824;Q14240;P01024;P13639;P62258;Q13127;P40938;P23396;O00264;P11940;Q7L523	32	2.85	1058	.0993	1.349397800245E-5
MESH:D016750		Stiff-Person Syndrome	Q8TDM6;P07108;P12277;P08572;P01024;P52209;P10451;P36871;P55058;P14625;Q15113;Q9UKA4;Q9UQP3;P0C0S8;P53396;P02649;P21810;P02751;P08727;P12109;O95994;P23142;P12110;Q14693;P06702;O00264	26	3.18	771	.0853	1.6199453259996E-5
MESH:D016757		Death, Sudden, Cardiac	Q9BXJ9;Q9UNZ2;Q9NRN5;P36871;P55058;Q8IV01;P52565;P14618;P18669;Q13813;P55036;P52209;P06454;P20962;P07477;Q9UBF9;Q92504;P10451;Q02930;Q14240;P13929;P08572;P01024;P11532;Q05639;P13639;P17540;Q00610;Q9BQI0;Q53GI3;P07437;P35609;O94973;P07108;P12814;O43707;P12277;Q12955;P27824;P13640;O75369;P02751;P09874;P09972;Q9UQ80;P63098;P21810;P13861;O94925;Q9P273;P0C0S8;Q16543;P68133;P53396;P02649;Q9UKV5;Q12797;…	106	1.92	5204	.2891	4.3318412579231E-6
MESH:D016769		Embolism and Thrombosis	P09874;Q9BQI0;P62258	3	1.06	267	.0135	0.56391448469123
MESH:D016773		Leishmaniasis, Cutaneous	P12883;P62258;P62328;P06748;P53396;P27824;P09874;P13640;P02751;O94925;P14625;P08670;Q9UBD9;P17096;O95229;P04792;P06733;P11142;P10451;P20962;P55036;P52209;P18669;P07108;Q14240;P11532;P01024;O00264	28	2.28	1160	.0858	0.00067087492854817
MESH:D016857		Hypocapnia	P13805;Q15436;Q9H2U2;Q71UM5;P23142;O95994;P62328;P62258;P43487;Q13127;P40938;Q9UKV5;P09874;P27824;P00338;P55010;P11142;P09651;P04792;Q00610;P08572;Q96FV9;P07437;P12277;Q9BSA4;P20645;O76094;Q13043;Q13576	29	2.21	1236	.0880	0.00079763142345737
MESH:D016870		Neisseriaceae Infections	P09874;P52209	2	3.20	59	.0222	0.16689149685266
MESH:D016883		Diabetic Ketoacidosis	P06702;P14618;P20962;Q9UP95;P10451;Q92504;P06733;P13861;P09972	9	1.91	444	.0338	0.07547676644574
MESH:D016889		Endometrial Neoplasms	O95994;P23142;Q13642;P12110;Q01844;Q71UM5;O15156;Q8NF91;P12109;P35749;O14950;P23396;P40938;P78536;P35268;P43487;Q13127;P15586;P55072;P12883;P62258;P11586;P11055;P19237;P62328;P08727;Q6P2Q9;Q7L523;Q14693;Q14112;O43505;Q15436;P11940;P13805;Q15431;P45378;P07951;P11217;P04843;P06748;P29508;P06702;P07437;P35609;Q9H6A9;Q15058;Q96FV9;O95218;O94762;Q96F44;P12277;Q12955;P27824;Q969S2;P07108;P12814;O43707;…	143	1.63	8301	.3849	7.5717848555416E-5
MESH:D016905		Gram-Negative Bacterial Infections	P52209;P10451;P27824;P11532;P11142;P14625;P08670;P09874	8	3.85	196	.0415	0.0040228109494829
MESH:D016918		Arthritis, Reactive	P12109;Q14112;Q14693;P11142;P28799;Q15113;P04792;Q12841;P14625;Q66PJ3;P09874;P07108;P17844;P01024;Q9UP95;P52565;P55058	17	1.95	822	.0551	0.018220183084189
MESH:D016919		Meningitis, Cryptococcal	O95994;P06702;Q14112;P78536;Q13642;P53396;P02751;P13640;P09874;P08670;P04792;P28799;P46821;P11142;P06733;P01024;Q05639;P12277;P55058;Q7Z406;P06454;Q13813	22	2.04	1017	.0687	0.0058016312972658
MESH:D016920		Meningitis, Bacterial	P10451;P52209;P36871;Q9NRN5;P12814;P01024;P11532;P08572;P11142;P28799;Q15113;P04792;Q12841;O95229;P17096;P14625;P08670;P09874;P09972;P21810;P02751;O00468;P27824;P12109;P06748;P11586;P62328;Q14693;P06753;P07951	30	2.59	1091	.0927	8.1711069265734E-5
MESH:D016921		Meningitis, Fungal	P06733	1	6.74	14	.0383	0.17751590650832
MESH:D017036		Epilepsia Partialis Continua	Q14693;P12109;P12110;P55058;P02649;P04792;P46821;P11142	8	4.69	161	.0459	0.0015636619969713
MESH:D017086		beta-Thalassemia	O95994;Q13642;P11142;P02649;P09972;P27824;P52565;P12277	8	1.79	421	.0306	0.11366983691714
MESH:D017093		Liver Failure	P09874;P11498;P13640;P02751;O75369;P09972;P13861;P21810;O94925;Q9UKV5;P63098;Q9UQ80;P53396;P68133;P02649;P27824;Q12797;O00468;Q16769;Q9P273;Q9Y3P9;Q16543;O14654;O43150;P0C0S8;P06733;P08238;P11142;P55010;P00338;P28799;P46821;P52655;Q00341;P61978;Q15113;Q92994;P04792;Q12841;P09651;P17096;Q99755;O95229;P11684;P14625;Q8WZ42;Q15057;P08670;Q66PJ3;P18669;P14618;P36871;P55058;Q8IV01;Q9UNZ2;Q9ULJ6;Q9NRN5;…	152	1.30	11041	.4069	0.017300426967188
MESH:D017094		Porphyrias, Hepatic	Q15436;O75643;P11940;Q14693;Q14112;O43505;P06702;P11217;P04843;P13805;P45378;P06753;P07951;Q6P2Q9;P12883;P12110;Q8N4Q1;Q71UM5;Q9NTJ5;O15156;Q01844;P12109;O95994;P06748;Q13642;P62258;P55072;P19237;P62328;P78536;P11586;P43487;O94925;P40938;P08727;P35268;P23396;P55010;P11142;P08238;P06733;P00338;P28799;P46821;P52655;P18669;P61978;Q15113;Q92994;P09651;P04792;Q12841;P14625;O95229;P11684;P08670;P27824;…	134	1.42	8901	.3602	0.0032797745879613
MESH:D017096		Prion Diseases	P14625;O95229;P08670;Q99755;P18669;P06733;P53396;P09874;P10451;P06454;Q9UNZ2;P12277;P07108;Q9NTJ5;P35749;Q01844;P62258;O94925;P06702	19	2.68	668	.0642	0.00087735148021392
MESH:D017109		Akathisia, Drug-Induced	P12110;P12109;Q8NF91;P35268;P62258;P12883;P68363;P11940;Q14693;P06702;Q6P2Q9;P06753;P14625;P04792;P17096;P46821;P06733;P11142;P08238;P02649;Q9P273;P09972;Q9UQ80;P13861;O94925;P11498;P09874;P02751;P12277;Q9BQI0;O94973;P35609;Q53GI3;Q00610;Q05639;P01024;P14618;P18669;P55058;Q9UNZ2;Q9BXJ9;Q13813;P20962;Q92504;P10451	45	2.01	2109	.1291	0.00028976772179306
MESH:D017114		Liver Failure, Acute	Q8N4Q1;P35749;Q8NF91;Q7KZF4;O15156;Q9H2U2;Q71UM5;O95994;P06748;P12110;P12109;P23142;Q01844;P08590;P11586;P11055;P62328;P55072;P19237;P12883;P62258;Q92804;P43487;P15586;P35268;Q13127;P08727;P23396;P40938;P78536;Q6P2Q9;O43505;Q14112;Q14693;P68363;Q15436;O75643;Q9UPU5;P11940;P06753;P07951;P45378;P13805;P06702;P11217;P04843;P52948;Q8TDM6;Q9BQI0;O95218;Q15058;Q9H6A9;P35609;Q53GI3;P07437;Q9NX31;Q12955;…	156	1.21	12130	.4170	0.059352747171128
MESH:D017116		Low Back Pain	Q8NF91;P06748;P12109;P11586;P62328;P12883;P62258;Q14693;P11940;P06753;P07951;P06702;Q9BQI0;P35609;Q53GI3;P12277;P12814;P01024;Q05639;P08572;Q13813;P52209;P10451;Q9BXJ9;Q9NRN5;P36871;P14618;P18669;P08670;P14625;P11684;O95229;P17096;Q12841;P04792;Q15113;P46821;P28799;P00338;P11142;P08238;P06733;Q16543;Q9P273;O00468;Q9UQ80;P21810;P09972;P02751;P09874	50	1.97	2400	.1420	0.00024418161973759
MESH:D017180		Tachycardia, Ventricular	P15586;P43487;O94925;Q13127;P35268;P23396;P40938;P62328;P11055;P08727;P78536;P19237;P11586;P55072;P62258;Q92804;Q13642;P23142;O95994;P06748;P08590;P35749;P12109;Q01844;P12883;P12110;Q71UM5;O14950;Q8N4Q1;Q9H2U2;O15156;Q8NF91;Q7KZF4;P06702;P13805;P07951;P11217;P29508;P04843;P52948;P68363;Q15436;P11940;Q14693;P06753;O43505;Q14112;P11142;P06733;P08238;P55010;P28799;P52655;P00338;Q92994;P61978;P46821;…	154	1.47	9889	.4130	0.00099506507699484
MESH:D017202		Myocardial Ischemia	O00468;P68133;P53396;Q12797;P27824;P02649;P09874;P0C0S8;Q66PJ3;Q16543;Q6NZY4;Q9P273;Q16769;Q5THJ4;Q9Y3P9;P11498;P02751;P13640;O75369;P21810;O94925;P09972;P13861;P63098;Q9UKV5;Q9UQ80;P11684;P14625;P08670;Q13507;O95229;P04792;Q12841;Q99755;P17096;P09651;P11142;P55010;P08238;P06733;Q15113;Q92994;P18669;P61978;P28799;P00338;P46821;P52655;Q9UP95;P55036;P20962;P06454;P07477;P52209;O76094;Q02930;Q9UBF9;…	161	1.35	11233	.4309	0.0065130293315737
MESH:D017240		Mitochondrial Myopathies	P78536;O14950;P12883;P11217;P07108;P11532;Q14240;P10451;P55036;P20962;P18669;P55058;P13640;P53396;P09874;P02649;Q00341;O95229;P08670;P06733;P08238;P00338;O00264	23	2.13	1017	.0718	0.003235764011992
MESH:D017241		MELAS Syndrome	P55036;Q13813;Q92504;Q9UBF9;O76094;Q02930;P06454;P10451;P55058;P36871;Q9NRN5;Q9UNZ2;Q9ULJ6;Q7Z406;Q9BSA4;Q9BXJ9;Q8TEX9;P12277;O94973;O43707;P07108;Q9BQI0;P35609;P07437;Q99729;Q8IXK0;P51858;P13929;P01024;Q05639;P11142;P28799;P00338;P46821;Q92994;Q15113;P61978;P04792;P09651;P14625;O95229;P08670;O94925;P09972;Q9UKV5;Q9UQ80;P13640;P09874;P02751;Q16543;O43150;Q9Y3P9;Q9P273;O00468;P53396;Q12797;P27824;…	81	1.48	5162	.2210	0.0055488562622167
MESH:D017254		Leukemic Infiltration	P40938;P09874;P01024	3	1.83	155	.0176	0.27076846672558
MESH:D017379		Hypertrophy, Left Ventricular	O95218;Q15058;Q96FV9;Q9BQI0;Q9NX31;Q53GI3;P35609;Q9H6A9;P12277;Q96F44;Q12955;P07108;O43707;P12814;Q969S2;P11532;P01024;Q05639;Q00610;P13639;P13929;P08572;Q14240;Q99729;Q8IXK0;P51858;Q6P1M9;Q8TEX9;Q9BXJ9;Q8WYA6;Q9UNZ2;Q9ULJ6;Q9NRN5;P36871;P14618;P55058;P20645;Q8IV01;Q96P26;P52565;P18669;Q13813;Q9UP95;P55036;P20962;P52209;P06454;P10451;Q02930;O76094;Q9UBF9;Q92504;Q9Y618;P28799;P00338;P46821;P52655;…	142	1.46	9156	.3814	0.0014107254259262
MESH:D017380		Hypertrophy, Right Ventricular	P62258;P12883;P62328;P06748;O94925;P02751;P09874;P53396;P02649;P04792;P11684;P08670;Q9UBD9;P06733;P11142;P52565	16	2.07	728	.0531	0.013871291416675
MESH:D017445		Skin Diseases, Vascular	P55058;P14618;P52565;Q7Z406;Q9BXJ9;Q9UP95;P55036;P20962;P10451;Q13813;P17844;P01024;Q05639;P13929;Q14240;P07108;P12277;Q9BQI0;Q53GI3;P35609;P04792;Q12841;Q99755;P17096;P14625;O95229;Q13507;P46821;P28799;Q15113;P18669;P11142;P06733;P08238;P55010;P02649;P68133;Q66PJ3;P0C0S8;Q9P273;P09874;P02751;P13640;P63098;Q9UQ80;P12883;Q8NF91;P12109;P35749;Q13642;P78536;P62258;Q14693;Q14112;P11940;P13805;P06753;…	59	1.85	3002	.1651	0.00028976772179306
MESH:D017453		Dermatitis, Irritant	P62328;P08727;P43487;P15586;P40938;P78536;P35749;P12109;O15156;P23142;O95994;P13805;P06748;P06702;P29508;O43505;Q15436;Q7L523;P52209;P06454;Q13813;Q02930;P10451;Q9ULJ6;Q9BXJ9;P55058;P14618;Q99729;Q14240;Q8IXK0;P08572;Q05639;P12277;P35609;O94762;P0C0S8;Q9Y3P9;P02649;O94925;Q9UQ80;P02751;P09874;O75369;P14625;P08670;P04792;P52655;Q15113;P28799;P08238;P55010;P11142;P06733	53	1.85	2710	.1493	0.00055459878298747
MESH:D017454		Dermatitis, Photoallergic	P52209;P20645;P02649;P09874	4	6.09	62	.0428	0.010035036531795
MESH:D017486		Acneiform Eruptions	O95994;P23142;P12110;P12109;P12883;P08727;Q14693;O00264;P06702;P08572;P01024;Q8TDM6;P07108;P12277;P36871;P55058;P10451;P52209;P14625;Q15113;Q9UQP3;Q9UKA4;P0C0S8;P02649;P53396;P21810;P02751;P09874	28	3.12	848	.0902	1.1996879779321E-5
MESH:D017488		Hyperkeratosis, Epidermolytic	P68133;P02649;O94925;P13861;P09874;P06733;P00338;P07437;P14618;P78536;P06702	11	1.18	882	.0352	0.37978452150479
MESH:D017492		Keratosis, Seborrheic	P02751;P09874;P10451;P08572;P06702;P12109;Q13642;Q13127;P35268;P08727	10	3.48	271	.0448	0.002673575259205
MESH:D017499		Porokeratosis	P06702;P12109;Q13642;Q13127;P08727;P35268;P09874;P02751;P08572;P10451	10	3.49	270	.0448	0.0026274604959071
MESH:D017511		Pyoderma Gangrenosum	Q9P273;Q9UQ80;P02751;P09874;P46821;P08238;P11142;P17096;Q9BXJ9;P14618;P10451;Q13813;Q53GI3;Q9BQI0;P12277;P35609;Q05639;P01024;P06753;P11940;Q8NF91;P12883;P62258;P40938	24	1.67	1358	.0720	0.027262734040126
MESH:D017512		Lichenoid Eruptions	O43505;Q14112;Q15436;O75643;P11940;P13805;P45378;P06753;P07951;Q6P2Q9;O15156;Q71UM5;Q01844;P12109;P12110;P62258;P43487;P08727;P08670;P14625;P09651;O95229;Q15113;Q92994;P61978;P28799;P00338;P11142;P27824;Q12797;P53396;O00468;Q9Y3P9;Q9P273;O43150;Q16543;Q9UQ80;Q9UKV5;O94925;P09972;P02751;P09874;Q9BQI0;P35609;P07437;P12277;O94973;P07108;O43707;P13929;Q99729;Q8IXK0;P51858;Q05639;P36871;P55058;Q9BXJ9;…	72	1.47	4611	.1973	0.0080819501285573
MESH:D017513		Lichen Nitidus	P11142;P11217	2	2.42	78	.0181	0.24348727856567
MESH:D017520		Mucinoses	P02649;P20645	2	4.60	41	.0297	0.097736574836441
MESH:D017541		Aneurysm, False	P08727;P12109;Q13642;P12110;Q9NRN5;P14618;P13639;P01024;Q99729;P08572;P07437;O95218;Q13507;P00338;P46821;Q15113;P09874;P21810;Q9UKV5	19	2.52	711	.0634	0.0015636619969713
MESH:D017543		Iliac Aneurysm	P14618;Q9BXJ9;Q13813;Q9BQI0;Q53GI3;P35609;P12277;Q05639;Q9UQ80;P09874;Q9P273;P17096;P46821;P08238;P11940;P06753;P62258;P12883;Q8NF91	19	1.49	1206	.0579	0.093871885978679
MESH:D017563		Lung Diseases, Interstitial	P06733;P08238;P55010;P11142;P61978;Q15113;Q92994;P46821;P28799;P00338;P08670;Q66PJ3;Q13507;P14625;O95229;P09651;Q99755;P17096;Q12841;P04792;Q9UKV5;P63098;Q9UQ80;O94925;P21810;P09972;P02751;P13640;P09874;P0C0S8;O43150;Q16543;Q96EP0;Q9Y3P9;Q9P273;O00468;P02649;P27824;Q12797;P68133;P53396;Q8TEX9;Q7Z406;Q9BSA4;Q9BXJ9;Q9ULJ6;Q9UNZ2;Q9NRN5;P55058;P36871;P14618;P18669;P20962;P55036;Q9UP95;Q13813;P06454;…	111	1.47	7101	.2999	0.0024390148388559
MESH:D017577		Cutaneous Fistula	Q13642;P40938;P11142;P17096;P09874;P11532;P08572	7	2.88	229	.0337	0.022690864116426
MESH:D017593		Kleine-Levin Syndrome	P08727;P12109;P12110;P23142;O95994;P06702;Q14693;Q8TDM6;P12277;P07108;P01024;P08572;P36871;P55058;P52209;P10451;Q15113;P14625;P21810;P02751;Q9UKA4;Q9UQP3;P0C0S8;P02649;P53396;O00264	26	3.22	761	.0855	1.3856532896395E-5
MESH:D017600		Neuroectodermal Tumor, Melanotic	P02649;P04792;P11142;P46821;P55058;Q14693;P12109;P12110	8	4.69	161	.0459	0.0015636619969713
MESH:D017681		Hypereosinophilic Syndrome	P02649;O00468;Q9UQ80;P21810;P09972;P02751;O75369;P09874;P17096;P04792;Q12841;O95229;P14625;P08670;Q15113;P52655;P28799;P08238;P06733;P11142;Q9BXJ9;Q9NRN5;P55058;P36871;P14618;P10451;P52209;P06454;Q13813;P35609;O94762;P12814;P12277;P08572;Q14240;Q99729;Q05639;P01024;P78536;P40938;P15586;P43487;P08727;P62328;P11586;P23142;P12109;O95994;P06748;P35749;O15156;Q15436;O43505;Q14693;P06702;P29508;P06753;…	60	2.33	2432	.1702	3.3549205845761E-6
MESH:D017682		Myocardial Stunning	P68133;P27824;P02649;P09874;P0C0S8;Q9P273;P02751;P13640;P21810;Q9UKV5;P63098;Q9UQ80;P11684;P08670;Q13507;O95229;P04792;Q99755;P17096;P09651;P11142;P55010;P08238;P06733;P18669;P61978;P00338;P46821;P55036;P20962;O76094;P10451;Q13043;Q13813;P20645;P14618;Q7Z406;Q9BSA4;Q9BXJ9;P01024;P11532;Q05639;P17540;Q00610;Q14240;P13929;P08572;P07108;O43707;P12277;P12814;Q53GI3;P35609;P07437;Q96FV9;Q9BQI0;Q13127;…	80	1.99	3796	.2211	1.0659690306887E-5
MESH:D017689		Polydactyly	P12277;P55058;P11142;P46821;P04792;P13861;P02649;P12110;P12109;Q14693	10	3.43	275	.0445	0.002905970836995
MESH:D017695		Soft Tissue Injuries	P04792	1	2.19	43	.0143	0.4046845591853
MESH:D017700		Embolism, Cholesterol	P01024;P02649	2	1.42	133	.0128	0.44904438114287
MESH:D017726		Cytomegalovirus Retinitis	P10451;P13639;P27824;P09874;O94925;P02649;Q9UKV5;P61978;P11142;P08238;P08670;P14625;P04792;P23396;Q7L523	15	3.43	412	.0577	0.00035862295796998
MESH:D017889		Exfoliation Syndrome	P11532;Q12955;P46821;P08670;P04792;O00468;P02649;Q96P70;P09874;P63098;O95994;Q13642	12	1.91	593	.0417	0.045472759038907
MESH:D018149		Glucose Intolerance	P09874;P11498;P13640;P02751;O75369;Q9UQ80;P09972;Q9UKV5;P63098;O94925;P21810;Q12797;P02649;P53396;Q6NZY4;O00468;Q9Y3P9;Q9UKA4;Q9P273;Q9NX38;Q16543;O43150;Q13507;Q15057;P08670;P14625;P06753;P04792;Q12841;O95229;Q99755;P09651;Q15113;Q92994;Q00341;P61978;P28799;P00338;P46821;P08238;P50402;P11142;P06733;P55010;Q92504;Q9UBF9;O76094;Q02930;Q13813;P10451;P55058;P52209;P06454;P20962;P55036;Q9UP95;Q6P1M9;…	132	1.39	8974	.3547	0.0057006602050018
MESH:D018196		Carcinoma, Adenosquamous	O95994;P06748;Q71UM5;P08727;P23396;Q14112;P52565;Q7Z406;Q9NRN5;Q9BYE4;P10451;P06454;P01024;P13639;P12277;P02751;P02649;P68133;P00338;P06733;P17096;P04792;P11684;P14625	24	2.83	799	.0782	0.00011999906013736
MESH:D018200		Mixed Tumor, Mullerian	Q13642;P06748;Q71UM5;P43487;P35268;P08727;P78536;P62328;P62258;P12883;P55072;Q14112;Q14693;P06753;P06702;P11217;O95994;Q6P2Q9;P28799;P00338;Q15113;P11142;P55010;P08238;P14625;Q15057;P04792;P09874;P02649;Q12797;P53396;Q16543;P0C0S8;P63098;Q9UQ80;P21810;P02751;O75369;P10451;Q92504;Q9Y618;P20962;P52209;P55058;Q9NRN5;Q9ULJ6;Q8TEX9;Q96FV9;P12277;Q96F44;Q12955;P01024;Q00610;Q99729;Q8IXK0;O00264	56	1.99	2660	.1579	0.00010699121136729
MESH:D018213		Neoplasms, Bone Tissue	P62328;Q13127;P43487;P23396;P40938;P12883;Q71UM5;P12109;P23142;Q13642;P68133;P27824;P02649;P09874;Q9UKV5;O94925;P21810;P13640;P02751;P00338;P61978;P08238;P11142;O95229;P04792;P11684;P14625;P08670;P11532;P01024;P17540;P13929;P13639;P08572;O43707;P07108;P12814;P12277;P07437;P10451;O00264;Q7L523	42	2.78	1427	.1252	2.77819127396E-6
MESH:D018221		Fibromatosis, Abdominal	P11217;P06702;Q14112;Q14693;Q6P2Q9;P43487;P08727;P35268;P78536;P62258;P12883;P55072;P62328;Q71UM5;P12110;Q13642;O95994;Q99729;Q8IXK0;Q00610;P01024;Q9BQI0;Q15058;Q96FV9;Q96F44;P12277;P55058;P52209;P20962;P10451;Q92504;Q9Y618;Q9ULJ6;Q9NRN5;Q8TEX9;P63098;Q9UQ80;P21810;P09874;P02751;O75369;Q12797;P02649;P53396;Q16543;P14625;P06753;Q15057;P04792;P28799;P11142;P55010;P00338;O00264	54	2.01	2529	.1528	0.00010166027229964
MESH:D018222		Fibromatosis, Aggressive	P00338;P55010;P11142;P28799;P46821;P61978;P04792;O95229;Q15057;P08670;P06753;P11684;P14625;Q16543;P53396;P68133;P02649;Q12797;O75369;P02751;P13640;P09874;P21810;Q9UQ80;P63098;Q9UKV5;P09972;Q8TEX9;Q7Z406;Q9NRN5;Q9ULJ6;Q9Y618;Q92504;P10451;P20962;P52209;P55058;P12277;Q96F44;P12814;P07108;O43707;Q96FV9;Q15058;Q9BQI0;P07437;P01024;P11532;Q00610;P17540;Q8IXK0;P08572;P13929;Q99729;O95994;Q13642;P23142;…	76	2.12	3387	.2112	4.2062605489412E-6
MESH:D018223		Dermatofibrosarcoma	P53396;P00338;P08238;P06733;O95229;P08670;P55058;P18669;P20962;P55036;Q14240;P07108;O14950;O00264	14	2.73	483	.0513	0.0030123019910463
MESH:D018236		Carcinoma, Embryonal	P23142;P06748;O95994;P12109;P35749;O15156;P23396;P43487;P08727;P78536;P15586;P62328;P40938;Q7L523;O00264;O43505;Q15436;P06702;P29508;P13805;P13639;Q05639;P08572;Q14240;Q99729;P27824;P12277;P35609;O94762;P10451;P52209;P06454;Q13813;Q9BXJ9;P55058;P14618;P02751;P09874;O75369;O94925;Q9UQ80;P02649;Q9UKV5;P14625;P08670;P04792;O95229;P11142;P06733;P08238;P28799;P61978;Q15113;P52655	54	2.18	2336	.1537	2.1549531789765E-5
MESH:D018237		Germinoma	Q16543;P09972;P09874;P52655;P52565;O76094;P10451;Q12955;P12277;P51858;Q13642	11	3.07	338	.0452	0.0037582398726409
MESH:D018239		Seminoma	Q71UM5;Q13642;P62328;P11532;P10451;O00468;P09972;P09874	8	2.37	318	.0336	0.036694722053125
MESH:D018242		Neuroectodermal Tumors, Primitive	P02649;P04792;P11142;P46821;P55058;Q14693;P12109;Q01844;P12110	9	4.88	174	.0495	0.00067322881006001
MESH:D018243		Teratocarcinoma	P43487;O95229;P02751;O00264	4	1.83	206	.0202	0.21797471945471
MESH:D018248		Adenoma, Liver Cell	O95229;Q12841;P09651;P04792;P17096;P14625;P11684;P06753;P08670;Q9UBD9;Q8WZ42;Q15057;Q92994;P52655;P46821;Q15113;P28799;P00338;P08238;P11142;P06733;P50402;Q9UKV5;Q12797;P53396;P02649;P68133;Q16543;P0C0S8;P0C0S8;P0C0S8;O14654;O00468;Q16769;Q9Y3P9;Q5THJ4;Q9P273;P09874;Q13642;O75369;P02751;P13640;P11498;P09972;Q9UQ80;P63098;O94925;P21810;P13861;Q13043;P10451;P19474;Q92504;Q9BYE4;Q9UBF9;Q9Y618;P06454;…	156	1.36	10842	.4177	0.0063772805091277
MESH:D018255		Adenomatosis, Pulmonary	Q7L523;P23396;P27824;P13639;P10451;O94925;P09874;P02649;Q9UKV5;P11142;P08238;P61978;P08670;P14625;P04792	15	3.69	383	.0591	0.00019228195494476
MESH:D018256		Adenomatous Polyps	P55010;Q8IXK0;Q02930;Q9ULJ6;P09874;O94925;Q9UQ80;Q9Y3P9;P0C0S8;P04792	10	.83	1130	.0307	0.76077018923404
MESH:D018269		Carcinoma, Endometrioid	P46821;Q00341;P28799;P00338;P08238;P06733;P11142;O95229;P04792;Q99755;Q15057;P14625;P06753;Q9UKV5;Q12797;P02649;P53396;Q16543;P0C0S8;Q16769;Q9P273;Q9UQ80;P63098;P09972;P21810;O75369;P09874;P02751;P13640;P52565;P55058;Q7Z406;Q8TEX9;Q9ULJ6;Q9NRN5;P55036;P06454;P52209;P20962;P10451;Q02930;Q9Y618;Q92504;Q9BYE4;Q15058;P07437;Q96FV9;P12277;Q96F44;Q99729;P55010;Q8IXK0;P13929;Q05639;Q00610;P01024;P29508;…	82	1.86	4149	.2257	4.0261448341163E-5
MESH:D018270		Carcinoma, Ductal, Breast	P23142;Q13642;O95994;P12109;P12110;Q71UM5;P08727;P23396;P43487;P78536;Q13127;P35268;P62328;P40938;P12883;P55072;P62258;Q7L523;Q6P2Q9;Q14112;O00264;Q14693;P06702;P11217;P01024;P17844;P11532;P13639;P17540;Q00610;P08572;Q8IXK0;P13929;Q99729;P55010;P27824;P12277;Q96F44;P07108;P12814;O43707;P07437;Q96FV9;O95218;Q92504;Q9Y618;P10451;Q9UP95;P52209;P20962;P52565;P14618;P55058;Q9NRN5;Q9ULJ6;Q8TEX9;P02751;…	88	1.95	4266	.2419	9.2660407627861E-6
MESH:D018276		Carcinoma, Medullary	P11142;P08670;Q9UBD9;P04792;P53396;P02751;P09874;O94925;P06748;P62258;P62328	11	2.30	451	.0411	0.020149495619604
MESH:D018279		Carcinoma, Signet Ring Cell	Q13642;P09972;P09874;Q16543;P52565;O76094;P51858	7	4.65	142	.0431	0.0029522396339206
MESH:D018281		Cholangiocarcinoma	P00338;P28799;P08238;P06733;P11142;P55010;Q15113;Q92994;P46821;P52655;P17096;P04792;P09651;O95229;Q12841;P14625;P06753;P11684;Q8WZ42;Q15057;P08670;P68133;P53396;Q12797;Q9UKV5;P02649;Q9P273;Q5THJ4;Q16769;Q16543;P0C0S8;O14654;P09972;Q9UQ80;O94925;P21810;P13861;P09874;P02751;O75369;P13640;P11498;P01024;Q05639;P13639;P17540;Q00610;P13929;P08572;Q8IXK0;Q99729;Q14240;P51858;P12277;Q96F44;Q12955;P07108;…	134	1.59	7938	.3611	0.00017712710121667
MESH:D018290		Cervical Intraepithelial Neoplasia	P13805;P11217;P06748;P06702;P29508;Q15436;O43505;Q7L523;P40938;P62328;P15586;P43487;P08727;P78536;O95994;P23142;O15156;P35749;P12109;P08572;Q99729;Q14240;Q05639;P07437;P35609;O94762;P27824;P12277;P10451;P52209;P06454;Q13813;Q9BXJ9;P55058;P14618;P04792;P14625;P08670;P08238;P00338;P28799;P06733;P11142;P52655;Q15113;P02649;P68133;P09972;Q9UQ80;O75369;P02751;P09874	52	2.33	2110	.1492	8.753444742837E-6
MESH:D018316		Gliosarcoma	P09874;Q9UKV5;O94925;P02649;P11142;P08238;P61978;P04792;P08670;P14625;P13639;P27824;P10451;P23396;Q7L523	15	3.69	383	.0591	0.00019228195494476
MESH:D018325		Hemangioblastoma	P01024;P17844;P07108;Q9UP95;P55058;P52565;P09874;P11142;Q15113;P28799;Q12841;P04792;P14625;Q66PJ3;Q14112;Q14693;P12109	17	1.60	1000	.0532	0.068846889736778
MESH:D018328		Melanoma, Amelanotic	P35268;P08727;P43487;P12883;P55072;P62258;P78536;P62328;Q71UM5;Q13642;Q6P2Q9;Q14693;Q14112;P11217;O95994;P06702;P06753;P27824;Q12797;P02649;P53396;Q16543;P02751;O75369;P09874;Q9UQ80;P63098;P21810;Q15057;P08670;P14625;P04792;P09651;P00338;P28799;P11142;P55010;Q00610;P01024;Q8IXK0;Q99729;Q96FV9;Q96F44;P12277;Q8TEX9;Q9ULJ6;Q9NRN5;P55058;P10451;Q9Y618;Q92504;P52209;P20962;O00264	54	1.78	2858	.1516	0.00094483071484055
MESH:D018352		Coronavirus Infections	P53396;P09874;P02751;O94925;P04792;P08670;Q9UBD9;P11142;P62328;P62258;P06748	11	2.31	450	.0412	0.019952051808577
MESH:D018437		Brown-Sequard Syndrome	P62258;P12883;Q8NF91;P11940;P09874;Q9UQ80;Q9P273;P06733;P08238;P46821;P17096;P06753;Q05639;Q9BQI0;P35609;Q53GI3;P12277;P14618;Q9BXJ9;Q13813	20	1.55	1215	.0609	0.065990856552119
MESH:D018461		Soft Tissue Infections	P19237;O94925;P68363;P52209;P14618;P52565;P12277;P11142;P06733;P18669;P04792;P09972;P63098;P02751	14	3.47	381	.0552	0.00050641096287205
MESH:D018487		Ventricular Dysfunction, Left	Q13127;P40938;P23396;P43487;P15586;O94925;P13861;P19237;P62258;P62328;P11055;P08727;P78536;P35749;P12109;Q01844;P23142;Q13642;P08590;Q9H2U2;Q8NF91;Q71UM5;P12110;P12883;P06702;P13805;P07951;P11217;P06748;O95994;P52948;Q14112;P06753;P11940;P68363;Q15436;Q9BSA4;Q7Z406;Q8IV01;P52565;P14618;Q9UNZ2;Q9NRN5;Q9BXJ9;P20962;Q9UP95;P06454;P52209;P20645;P10451;O76094;Q13813;Q13043;P55036;P12277;Q969S2;Q12955;…	124	1.93	6056	.3366	1.8481996388421E-6
MESH:D018488		Bone Demineralization, Pathologic	Q15436;Q9UP95;Q13507;P00338;P13640;P09874	6	2.17	261	.0273	0.089060346828497
MESH:D018497		Ventricular Dysfunction, Right	P53396;P68133;P02649;P08670;Q9UKV5;P21810;P09874;P13640;P02751;Q9UBD9;O95229;P11684;P04792;P11142;P61978;P00338;P17540;P08572;P13929;P11532;P01024;P07108;O43707;P12814;P07437;P12277;P10451;P06748;P06702;P12883;Q71UM5;Q13642;P23142;P12109;P62328;P62258;O94925;P43487;P40938;Q13127;O00264	41	2.80	1380	.1227	2.8810303539873E-6
MESH:D018500		Diabetes Insipidus, Nephrogenic	P11498;P13640;P09874;P02751;P21810;O94925;Q9UQ80;P63098;Q9UKV5;P0C0S8;P68133;P53396;P02649;P04792;Q12841;O95229;P08670;Q66PJ3;Q9UBD9;P06753;P11684;P14625;P11142;P06733;P00338;P28799;P46821;Q15113;P61978;P10451;P06454;Q9UP95;Q13813;Q7Z406;Q9UNZ2;P55058;P18669;P52565;P07108;P12814;O43707;P12277;P07437;P08572;P13929;P01024;P17844;P11532;Q05639;P17540;Q13127;P43487;P23396;P78536;P40938;P12883;P62258;…	69	2.17	3000	.1931	4.7172902432991E-6
MESH:D018512		Parasitemia	P02649;P20645	2	3.09	61	.0217	0.17410586861162
MESH:D018549		Cryptogenic Organizing Pneumonia	P11142;P46821;P04792;P02649;P55058;Q14693;P12109;P12110	8	4.60	164	.0454	0.0017133418683896
MESH:D018589		Gastroparesis	P09874	1	.39	245	.0047	0.92567059217022
MESH:D018633		Pulmonary Atresia	P12883;P09874	2	1.61	117	.0138	0.39031194821551
MESH:D018784		Abdominal Abscess	P52209	1	5.55	17	.0320	0.20707826748719
MESH:D018785		Tricuspid Atresia	P62258;P55072;P19237;P11586;P08727;P78536;P11055;P62328;P43487;O94925;P23396;P35268;P40938;P12883;P12110;Q71UM5;Q8NF91;O15156;Q01844;P12109;Q13642;P23142;O95994;P06748;P06753;O43505;Q14112;P11940;Q15436;O75643;P45378;P07951;P13805;P06702;P04843;P11217;Q6P2Q9;P10451;O76094;Q02930;Q9UP95;P55036;P20962;P06454;P52209;P55058;P20645;P14618;P36871;Q9BSA4;Q96P26;Q7Z406;Q9BXJ9;Q9ULJ6;Q8TEX9;Q8WYA6;Q9NRN5;…	118	1.49	7482	.3184	0.0016723787430797
MESH:D018805		Sepsis	P06702;P13805;P06753;P07951;P52948;P11217;Q14112;Q14693;Q15436;P68363;Q9UPU5;Q9H2U2;P12883;P12110;Q71UM5;P12109;Q13642;P23142;P06748;O95994;P23396;Q13127;P40938;O94925;P43487;P15586;P62258;P08727;P78536;P62328;P11586;P07108;P12814;P12277;O94762;Q92504;O95218;Q15058;P07437;Q9H6A9;Q96FV9;Q99729;P13639;P17540;P08572;P13929;P17844;O43707;Q05639;Q00610;P01024;P11532;Q9NRN5;P52565;Q8IV01;Q7Z406;Q9BSA4;…	105	1.77	5598	.2857	3.431431754052E-5
MESH:D018827		Carcinoma, Lewis Lung	P11142;P06733;P08238;P00338;Q15113;P61978;Q92994;P14625;Q13507;Q9UBD9;P08670;P04792;O95229;Q9UKV5;P02649;P53396;P21810;P13861;O94925;P09972;P09874;P02751;Q9NRN5;P14618;P18669;P10451;P27824;Q969S2;P07437;O95218;P08572;P13929;Q99729;P51858;Q14240;P01024;P13639;Q7L523;Q13642;P06748;P12110;P12109;P08727;P23396;P62328;P62258	46	2.66	1629	.1352	2.7203150199412E-6
MESH:D018856		Cystitis, Interstitial	Q7L523;P06748;P06702;Q9NTJ5;P62258;P62328;P23396;P11142;P08238;P61978;Q9UBD9;P08670;P14625;Q99755;P04792;O94925;P09874;P02751;Q9UKV5;P02649;P53396;P10451;P06454;P13639;P07108;P27824	26	2.37	1036	.0810	0.00062118299222268
MESH:D018880		Atrial Premature Complexes	P11217;P11532;P06454;P53396	4	2.40	157	.0233	0.11673842104595
MESH:D018883		Heat Stroke	Q8NF91;P62258;P12883;P11940;P17096;P06753;P08238;P46821;Q9P273;P09874;Q9UQ80;P14618;Q9BXJ9;Q13813;Q05639;Q9BQI0;P35609;Q53GI3;P12277	19	1.46	1229	.0577	0.10457854251284
MESH:D018917		Optic Neuropathy, Ischemic	P13640;P09874;P63098;P0C0S8;Q16543;P27824;Q12797;P02649;P68133;P18669;P06733;P55010;P11142;P08670;Q99755;O95229;P04792;P55036;P20962;P06454;P10451;Q9UBF9;O76094;Q02930;P36871;Q9UNZ2;P07108;Q14240;Q8IXK0;P13805;P07951;P35749;P12883;O00264	34	1.71	1878	.0985	0.008652652289499
MESH:D018979		Myositis, Inclusion Body	P09874;P10451;P11217	3	1.64	173	.0166	0.32298330784252
MESH:D019046		Bone Marrow Neoplasms	Q7L523;Q14112;Q14693;O00264;P23396;P08727;P40938;P43487;Q13127;P12883;P62328;Q13642;P23142;Q71UM5;P12109;P13639;P08572;P13929;P17540;P11532;P17844;P01024;P07437;P27824;P12277;P12814;O43707;P07108;P52565;P55058;Q92504;P10451;Q9UP95;P11142;P00338;P28799;P08238;P61978;Q15113;P14625;P11684;Q66PJ3;P09651;P04792;O95229;Q12841;Q9UKV5;P02649;P68133;P08670;O00468;O94925;P21810;P09972;P13640;P09874;P02751	57	2.05	2624	.1609	5.2717524227954E-5
MESH:D019048		Prostatic Intraepithelial Neoplasia	P07108;Q96A08;P12277;Q15058;Q9Y618;P07437;P01024;Q05639;P13929;Q7Z406;P52565;P14618;Q9NRN5;Q8TEX9;P10451;Q02930;Q9BYE4;P06454;P52209;P55036;P46821;P00338;P55010;P11142;P06733;P08238;Q8WZ42;O95229;P14625;P04792;Q99755;Q00341;Q12797;P53396;Q16769;Q9P273;P0C0S8;Q9UQ80;Q9UKV5;P13861;P09972;P21810;P02751;P13640;O75369;P12110;Q71UM5;O14950;P35749;O95994;P06748;Q13642;Q01844;P12109;P78536;P08727;P11586;…	63	1.83	3240	.1755	0.00025136855360437
MESH:D019052		Depression, Postpartum	P11142	1	1.72	55	.0117	0.47784412248023
MESH:D019106		Postoperative Hemorrhage	O00468;P53396;P02649;Q12797;P27824;O43150;Q16543;Q9Y3P9;Q9P273;P02751;P09874;P09972;Q9UQ80;Q9UKV5;P00338;P28799;P18669;P61978;Q92994;Q15113;P06733;P11142;P08670;O95229;P14625;P09651;P06454;P55036;P20962;P10451;Q9UBF9;Q92504;Q02930;O76094;Q8TEX9;Q7Z406;Q9BSA4;P55058;P36871;Q9BXJ9;Q9NRN5;Q9ULJ6;Q9UNZ2;Q14240;Q99729;Q8IXK0;P51858;P13929;O43707;P01024;Q05639;P07108;P12277;O94973;P35609;P07437;Q9BQI0;…	78	1.46	5031	.2130	0.0074645677680315
MESH:D019282		Wasting Syndrome	O94925;P43487;P40938;P23396;P35268;P78536;P08727;P55072;P19237;P11586;P62258;P12883;P12110;Q71UM5;Q8N4Q1;Q9NTJ5;O15156;P12109;Q01844;Q13642;P11217;P06748;O95994;P04843;P45378;P07951;P06702;P11940;Q14693;P06753;O43505;Q14112;Q6P2Q9;Q8IXK0;P13929;P51858;Q99729;P08572;P17540;Q05639;P13639;P07108;O43707;P12814;P11532;P01024;Q00610;P12277;Q12955;Q96F44;Q9H6A9;Q96FV9;Q9BQI0;O95218;Q9Y618;Q8TDM6;Q92504;…	116	1.66	6596	.3141	0.00011416804787453
MESH:D019305		Epilepsy, Rolandic	Q7L523;Q6P2Q9;P45378;P13805;P07951;Q15436;P11940;O75643;Q14112;O43505;P08727;P43487;Q13127;P62258;O15156;Q71UM5;P12109;Q01844;P12110;P51858;Q99729;P13929;Q8IXK0;Q05639;P07437;O94973;P35609;Q9BQI0;P12277;P27824;O43707;P07108;P55036;P06454;Q92504;Q9UBF9;O76094;Q02930;P10451;Q7Z406;Q9BSA4;Q9BXJ9;Q8TEX9;Q9UNZ2;Q9ULJ6;Q9NRN5;P36871;P55058;P08670;P14625;P06753;P09651;O95229;P61978;Q92994;Q15113;P28799;…	74	1.49	4687	.2026	0.006364491972848
MESH:D019315		Retrobulbar Hemorrhage	P01024;P00338	2	1.68	112	.0142	0.37319986512964
MESH:D003329	9	Coronary Vasospasm	P68133;P53396;Q9UKV5;P02649;Q16543;Q9P273;O00468;P13640;P09874;P02751;P21810;P13861;O94925;P63098;Q9UQ80;P09972;O95229;P17096;P04792;P09651;Q9UBD9;Q13507;P08670;P14625;P06753;P11684;P55010;P11142;P06733;P08238;P00338;P28799;P61978;Q15113;P46821;Q00610;P13639;Q05639;P11532;P01024;Q99729;P08572;P13929;P27824;P12277;Q96FV9;P61201;O95218;Q9BQI0;P35609;P07437;Q53GI3;Q9NRN5;Q9BXJ9;Q7Z406;Q9BSA4;P20645;…	96	2.20	4114	.2643	6.5236001566667E-7
MESH:D019462		Syncope, Vasovagal	P68363;P06702;P15586;P12883;Q13642;P52655;P00338;P06733;P11142;P04792;P14625;P02751;P68133;Q12797;P01024;P11532;Q8IV01;P06454;Q9UBF9;P10451	20	2.14	880	.0640	0.0052309432381752
MESH:D019465		Craniofacial Abnormalities	P06702;P29508;P04843;P11217;P52948;P06748;P07951;P45378;P13805;Q14112;O43505;Q8IY17;Q14693;P11940;O75643;Q15436;P68363;Q6P2Q9;Q7L523;P78536;P08727;P40938;P23396;P35268;P43487;Q13127;P15586;P12883;P55072;P62258;Q92804;P11586;P19237;P62328;Q13642;P23142;O95994;Q01844;P08590;P12110;Q8NF91;Q9NTJ5;Q7KZF4;O15156;Q71UM5;P12109;P35749;Q8N4Q1;Q05639;Q00610;P13639;P17540;P01024;P17844;P13929;Q8IXK0;P08572;…	160	1.32	11419	.4281	0.01074986199701
MESH:D019522		Vaginal Discharge	Q14112;O95994;P06748;Q71UM5;P23396;P08727;P02751;P68133;P02649;P06733;P00338;P17096;P14625;P11684;P04792;P52565;Q7Z406;Q9NRN5;P06454;P10451;Q9BYE4;P12277;P13639;P01024	24	2.91	777	.0786	8.6195538380667E-5
MESH:D019578		Multiple System Atrophy	P12883;P68133;P02751	3	2.80	101	.0227	0.12339415287099
MESH:D019584		Hot Flashes	O43505;Q14112;Q14693;P11940;P68363;P06702;P11217;P04843;Q15431;P45378;P07951;P06753;Q6P2Q9;P12110;P12109;P23142;Q01844;O95994;P06748;Q13642;Q71UM5;O15156;Q8NF91;O14950;P62328;P11055;P11586;P62258;P12883;P55072;P19237;P23396;P40938;P78536;P43487;P08727;P35268;P07437;Q53GI3;P35609;Q9H6A9;Q9BQI0;O95218;Q96FV9;Q15058;P07108;O43707;P12814;P12277;Q96F44;O94973;Q12955;P01024;Q05639;Q00610;P08572;P13929;…	135	1.65	7721	.3640	6.4601033033355E-5
MESH:D019586		Intracranial Hypertension	Q6P2Q9;P52948;P04843;P11217;P06702;P29508;P13805;P45378;P06753;P07951;Q14693;Q14112;O43505;Q15436;O75643;P11940;Q13642;O95994;P06748;P23142;Q01844;P12109;P12110;P35749;Q8N4Q1;Q71UM5;O15156;Q7KZF4;Q9H2U2;Q9NTJ5;P40938;P78536;P23396;P15586;P43487;P08727;Q13127;P35268;P62328;P11055;P11586;P55072;P12883;P62258;Q92804;P14625;P11684;Q9UBD9;Q15057;Q8WZ42;P08670;O95229;P04792;Q12841;P09651;Q99755;P28799;…	147	1.38	10042	.3942	0.004961486911801
MESH:D019636		Neurodegenerative Diseases	P53396;P68133;O00468;P09874;P02649;Q16543;O14654;Q9P273;P13640;P02751;P11498;O75369;P09972;P13861;P21810;O94925;Q9UKV5;P63098;Q9UQ80;P28799;P00338;P46821;P18669;Q92994;Q15113;P11142;P55010;P08238;P06733;P04792;Q12841;O95229;P09651;Q99755;P11684;P14625;P08670;Q9UBD9;Q15057;Q8WZ42;P06454;P52209;Q9UP95;P55036;P10451;Q9BYE4;Q92504;Q9Y618;Q7Z406;Q8IV01;P52565;P55058;P14618;P36871;Q9NRN5;Q9UNZ2;Q8TEX9;…	117	1.43	7694	.3155	0.0037670519313148
MESH:D019698		Hepatitis C, Chronic	P62258;P62328;P08727;P06748;P07108;P08572;P10451;P08670;Q9UBD9;P04792;P11142;P02751;P09874;O94925;P53396;P02649	16	2.31	654	.0543	0.0063022759111119
MESH:D019846		Miller Fisher Syndrome	P10451;P01024;P02751;P11142	4	3.34	113	.0282	0.051793560456115
MESH:D019952		Mental Disorders Diagnosed in Childhood	Q8NF91;P08727;P12883;P62258;P11940;P06753;Q05639;Q53GI3;P35609;Q9BQI0;P12277;P14618;Q9BXJ9;Q92504;P10451;Q13813;P14625;P08670;P09651;P17096;P04792;P46821;P08238;Q9P273;P27824;P02751;Q9UQ80;P09874	28	1.59	1661	.0821	0.029873277722551
MESH:D019954		Neurobehavioral Manifestations	Q14693;Q14112;O43505;Q15436;P68363;O75643;P11940;P13805;P45378;P07951;P06753;O95994;P52948;P04843;P06702;P29508;Q6P2Q9;P12110;Q01844;P23142;P12109;P06748;P12883;Q8N4Q1;Q71UM5;P35749;Q8NF91;Q7KZF4;Q9H2U2;O15156;P62258;Q92804;P55072;P19237;P62328;P78536;P11586;P11055;P40938;P23396;P43487;P08727;Q13127;P35268;P15586;P12277;P12814;P07108;O43707;Q12955;O94973;O95218;Q9BQI0;Q8TDM6;O94762;P07437;P35609;…	145	1.31	10439	.3885	0.01570031677695
MESH:D019958		Attention Deficit and Disruptive Behavior Disorders	P12883;P62258;P11586;P08727;P43487;O15156;Q8NF91;Q7KZF4;Q71UM5;P12109;Q01844;P12110;Q6P2Q9;Q7L523;P07951;P45378;P13805;O43505;O00264;Q14112;O75643;P11940;Q15436;P35609;O94973;P07437;Q9BQI0;Q96F44;P12277;P27824;O43707;P07108;P51858;Q99729;P13929;P08572;Q8IXK0;Q05639;P36871;P55058;P52565;P18669;Q8TEX9;Q7Z406;Q9BXJ9;Q9BSA4;Q9NRN5;Q8WYA6;Q9UNZ2;Q9ULJ6;P10451;Q02930;Q92504;O76094;Q9UBF9;P06454;P55036;…	81	1.45	5278	.2208	0.0080184269969668
MESH:D019965		Delirium, Dementia, Amnestic, Cognitive Disorders	P18669;P01024;P06733;P11142;Q13127	5	1.30	362	.0201	0.37978452150479
MESH:D019970		Cocaine-Related Disorders	P09874;P02751;O75369;P13640;P11498;Q00872;Q9UQ80;P63098;P09972;O94925;P21810;P13861;P02649;Q9UKV5;Q12797;P53396;P68133;Q9P273;Q9UKA4;Q9Y3P9;Q16769;O00468;Q16543;P0C0S8;O43150;P46821;Q15113;P61978;Q00341;Q92994;P08238;P28799;P00338;P06733;P11142;P55010;P17096;Q99755;P04792;P09651;Q12841;O95229;Q8WZ42;Q13507;P08670;P14625;P06753;Q13813;Q9UP95;P55036;P52209;P06454;P20962;Q02930;P10451;O76094;Q9BYE4;…	138	1.45	9009	.3708	0.0020554924390846
MESH:D019973		Alcohol-Related Disorders	P10451;Q02930;Q92504;O76094;Q9UBF9;P55036;P06454;P52209;Q9UNZ2;Q9ULJ6;Q9NRN5;Q8TEX9;Q7Z406;Q9BSA4;Q9BXJ9;P18669;P36871;P55058;Q9BQI0;O94973;P35609;P07437;O43707;P07108;P12277;P27824;P51858;Q99729;P08572;P13929;Q8IXK0;P01024;Q05639;P02751;P09874;P09972;Q9UQ80;O94925;P21810;P53396;Q12797;Q9UKV5;O43150;Q16543;Q9P273;Q9Y3P9;O00468;P00338;P28799;P08238;P06733;P11142;Q92994;P61978;Q15113;P09651;P04792;…	86	1.52	5326	.2344	0.0027311758555571
MESH:D020019		Neurocysticercosis	Q14112;O95994;P11217;P06702;Q13642;P78536;P12277;Q05639;P01024;P55058;Q7Z406;Q13813;P06454;P04792;P11142;P46821;P28799;P02751;P13640;P09874;P53396	21	2.06	964	.0662	0.006364491972848
MESH:D020031		Epstein-Barr Virus Infections	P55072;P62258;Q99755;P04792;P09874;P63098;O00468;P52565;P10451;Q13043	10	1.11	853	.0322	0.45718872490255
MESH:D020078		Neurogenic Inflammation	P08238;P06733;P00338;P18669;Q92994;P09651;O95229;P04792;P14625;Q8WZ42;Q16543;P53396;P68133;P02649;P09972;P13861;O94925;P21810;Q9UQ80;P02751;P09874;Q9Y618;P10451;Q9UP95;P14618;Q9BXJ9;Q9NRN5;P12277;Q969S2;P07437;P13929;P13639;P51858;Q14240;P06702;P29508;P12109;Q13642;P62258;P78536	40	1.91	1972	.1154	0.0012117984872525
MESH:D020083		Acquired Hyperostosis Syndrome	P78536;Q14693;Q9UPU5;P18669;P01024;P09874;Q13642;P06733;P11142	9	1.42	599	.0312	0.23612065843629
MESH:D020138		Hyperhomocysteinemia	Q14693;Q14112;P06702;Q01844;P23142;P12110;P12109;Q13642;P06748;O95994;P78536;P08727;Q13127;Q9UP95;P52209;P06454;P10451;P36871;P55058;P52565;P12277;P07108;Q8TDM6;P01024;P17844;P08572;P13929;P04792;Q12841;P08670;Q66PJ3;P14625;P11142;P46821;P28799;Q15113;P02751;P09874;P11498;P21810;P02649;Q12797;P53396;Q96P70;Q9UQP3;Q9UKA4;P0C0S8;O00264	48	2.01	2248	.1370	0.00019952194787688
MESH:D020139		Gastroschisis	P09874;Q9UQ80;Q9P273;P06753;P17096;P08238;P46821;Q53GI3;P35609;Q9BQI0;P12277;Q05639;Q9BXJ9;P14618;Q13813;P11940;P62258;P12883;Q8NF91	19	1.49	1206	.0579	0.093871885978679
MESH:D020141		Hemostatic Disorders	P09874;P11498;P13640;P02751;O75369;P63098;P09972;P02649;Q12797;P53396;Q6NZY4;Q9NX38;P04792;Q12841;O95229;P09651;Q13507;Q15057;P14625;P55010;P50402;P11142;P06733;P08238;P00338;Q00341;Q9BQI0;Q15058;Q9NX31;O43707;P07108;Q12955;P12277;P27824;P13639;P08572;P51858;Q05639;P01024;P11532;Q02930;P10451;Q92504;O76094;Q13813;P20962;P55036;P52209;P06454;Q9UNZ2;Q9ULJ6;Q9NRN5;Q8TEX9;Q6P1M9;P18669;Q8IV01;P36871;…	79	1.49	4988	.2158	0.0050540235910482
MESH:D020149		Manganese Poisoning	P07437;Q96FV9;Q15058;P12277;Q96F44;Q8IXK0;Q99729;P13929;Q05639;Q00610;P01024;P55058;Q7Z406;P52565;Q8TEX9;Q9ULJ6;Q9NRN5;P55036;P20962;P52209;P06454;P10451;Q92504;Q9Y618;Q02930;Q9BYE4;P08238;P06733;P11142;P55010;Q00341;P28799;P00338;P46821;P04792;O95229;Q99755;Q15057;P14625;P02751;P13640;O75369;P09972;P21810;Q9UKV5;P63098;Q9UQ80;P09874;P0C0S8;Q16543;Q9P273;Q16769;Q12797;P02649;P53396;P06702;O95994;…	80	1.82	4156	.2202	8.6195538380667E-5
MESH:D020151		Protein C Deficiency	P09874;P02751;P27824;P02649;P08670;P14625;P09651;P04792;P10451;Q92504;P08727	11	1.82	569	.0386	0.067973815879443
MESH:D020163		Ornithine Carbamoyltransferase Deficiency Disease	P12110;P12109;Q14693;P55058;P04792;P11142;P46821;P02649	8	4.66	162	.0457	0.0016124016731402
MESH:D020176		Tyrosinemias	P09874;P11498;Q13127	3	2.04	139	.0187	0.22560279750859
MESH:D020178		Sleep Disorders, Circadian Rhythm	P09972;P13861;P06733;P20962;P14618;O94973;P12277;Q92504;P06702	9	2.22	382	.0355	0.03811791490463
MESH:D020181		Sleep Apnea, Obstructive	P12277;P07108;Q12955;P08572;Q00610;P01024;Q7Z406;Q8IV01;P52565;P14618;P55058;Q9BXJ9;Q9UNZ2;Q9UBF9;P20962;P55036;P52209;P06454;P02751;P09874;P13861;P21810;P02649;P53396;Q9P273;P08670;O14654;P08238;P11142;P50402;P00338;P46821;P18669;P04792;P14625;P07951;P06702;Q15431;Q14112;Q14693;P68363;P12110;Q7KZF4;P23142;O95994;P12109;P35749;P08727;P11586;P11055;P55072;O00264;Q7L523	53	1.75	2851	.1488	0.0013438634810238
MESH:D020182		Sleep Apnea, Central	P04792;P11142;P08238;P27824;P02751;P12277	6	1.55	365	.0240	0.23823828705118
MESH:D020187		REM Sleep Behavior Disorder	P09874;P11498;P13861;P09972;P06733;P11142;P20962;P10451;Q92504;P14618;Q13127;P06702	12	2.24	506	.0434	0.018748343012894
MESH:D020189		Nocturnal Myoclonus Syndrome	P06702	1	.72	131	.0064	0.76030898213468
MESH:D020191		Myoclonic Epilepsies, Progressive	Q7KZF4;P12109;P12110;P23142;P08727;P55072;P11586;Q14693;P68363;P07951;P01024;Q00610;Q12955;P12277;Q9UBF9;P52209;P55036;P20962;P55058;P14618;P52565;Q8IV01;Q9UNZ2;P09874;P02649;O14654;Q9P273;P02751;P21810;P08670;P04792;P11142;P08238;P18669;P00338;P46821;Q7L523	37	1.74	2001	.1066	0.0053159814697565
MESH:D020194		Unverricht-Lundborg Syndrome	Q9UBF9;Q92504;P07437;Q9BQI0;O94973;P35609;P07108;P12277;O43707;Q05639;P51858;P13929;Q99729;Q8IXK0;Q9NRN5;Q9UNZ2;Q8TEX9;Q9ULJ6;Q9BXJ9;Q9BSA4;Q7Z406;P36871;P10451;O76094;Q02930;P55036;P06454;P55058;P61978;Q92994;Q15113;P28799;P00338;P11142;O95229;P14625;P09651;P02751;P09874;P27824;P09972;Q9UKV5;Q9UQ80;Q9P273;Q16543;Q9Y3P9;O43150;P08670;O00468;P53396;Q12797;Q6P2Q9;P07951;P45378;P13805;Q14112;O43505;…	72	1.47	4607	.1973	0.0079673356019637
MESH:D020199		Hematoma, Subdural, Acute	P62258;P12883;Q8NF91;P11940;P06753;P09874;Q9UQ80;Q9P273;P02649;P46821;P08238;P11142;P17096;P04792;Q9BQI0;P35609;Q53GI3;P12277;Q05639;Q9BXJ9;P14618;Q13813	22	1.60	1299	.0664	0.045355169812113
MESH:D020200		Hematoma, Subdural, Chronic	Q9BQI0;P09874;P62258	3	1.10	258	.0137	0.54300817237093
MESH:D020206		Subarachnoid Hemorrhage, Traumatic	P01024	1	.89	106	.0073	0.68927613403233
MESH:D020215		Carotid Artery, Internal, Dissection	Q9BQI0;Q53GI3;P35609;P12277;Q05639;P06454;P55036;Q13813;P10451;Q9BXJ9;Q9UNZ2;P18669;P14618;P53396;Q9P273;Q9UQ80;P02751;P09874;P46821;P08238;P00338;P06733;P17096;P04792;P09651;P06753;P52948;P11940;P12883;P62258;P78536;Q8NF91;Q01844;P08590	34	1.97	1631	.0999	0.0016579877206771
MESH:D020220		Facial Nerve Injuries	P06702	1	1.12	84	.0086	0.61107908390147
MESH:D020226		Cavernous Sinus Thrombosis	P06748;P07951;Q14693;Q7L523;P12109;P62328;P11586;P23396;Q9UKV5;P02649;O00468;P02751;P09874;P09972;O94925;P21810;Q15113;P61978;P28799;P08238;P11142;P14625;P06753;P08670;P04792;P17096;O95229;Q12841;P13639;P01024;P08572;P27824;P12814;P52209;P10451;Q9NRN5;P36871	37	2.82	1239	.1123	5.4961051199015E-6
MESH:D020230		Serotonin Syndrome	P06702;P04843;Q9UPU5;Q14693;O43505;P12883;Q9H2U2;Q8NF91;Q7KZF4;P12109;O95994;P06748;P23396;P40938;P15586;P43487;O94925;P11586;P78536;P08727;P62258;P07108;P12277;Q12955;Q9NX31;Q92504;Q15058;P51858;P08572;P13639;P11532;P01024;Q05639;O43707;P36871;Q8IV01;Q9NRN5;Q9UNZ2;Q8TEX9;Q6P1M9;Q9ULJ6;P20962;P55036;P52209;P10451;Q13813;O76094;Q02930;P11142;P08238;P55010;P50402;P18669;P28799;O95229;P14625;Q13507;…	75	1.42	4995	.2049	0.014087628324153
MESH:D020236		Amnesia, Transient Global	P06733;P00338;P28799;P08238;P11684;P09651;P04792;Q16543;P53396;P02751;P09874;P10451;P06454;P55036;Q9UNZ2;P18669;P12277;P01024;P11532;P52948;P11217;Q01844;P08590;P78536	24	3.04	744	.0793	5.282858788604E-5
MESH:D020244		Infarction, Middle Cerebral Artery	P46821;P52655;P00338;Q92994;P06733;P55010;P14625;P17096;O95229;P04792;P09972;P13861;P09874;P13640;P02751;O00468;Q16769;P02649;Q12797;P10451;Q8TEX9;Q9NRN5;P14618;P18669;P12814;Q969S2;P07108;P12277;Q12955;P07437;P13929;P13639;Q14240;P51858;P01024;P52565;P06702;Q14693;P23142;P12109;P78536;P62258;O00264	43	1.95	2084	.1235	0.0006519799054925
MESH:D020246		Venous Thrombosis	P00338;P28799;Q92994;P61978;Q15113;P52655;P46821;P55010;P50402;P06733;P11142;P08238;P17096;P09651;Q00341;Q15057;Q13507;P11684;P04792;Q12841;P14625;O95229;P02751;P13640;O75369;P09874;P27824;P21810;P09972;P63098;Q9UKV5;P11498;Q9UQ80;P0C0S8;Q66PJ3;P08670;Q16543;Q9NX38;Q16769;Q9P273;P02649;Q12797;O00468;Q6NZY4;P53396;P68133;Q96P26;Q7Z406;Q9BSA4;Q8IV01;P36871;P52565;P14618;Q8WYA6;Q9NRN5;Q9UNZ2;Q9ULJ6;…	154	1.38	10506	.4126	0.0043238325114189
MESH:D020257		Ventricular Remodeling	P12109;P23142;Q13642;Q71UM5;P12883;P62328;P43487;P15586;Q13127;P40938;P06702;P52948;P06748;O95994;P68363;P10451;Q8IV01;P07437;Q9UBF9;P12277;P12814;P07108;O43707;P11532;P01024;P13929;P08572;P17540;P52655;P61978;P00338;P28799;P06733;P11142;P04792;P11684;O95229;P14625;P13640;P02751;P09874;P21810;Q9UKV5;P08670;Q12797;P02649;P68133;O00264	48	2.49	1817	.1395	4.9308562273594E-6
MESH:D020261		Arsenic Poisoning	P35749;Q71UM5;Q01844;P12110;O95994;P23142;P19237;P11055;P62328;P62258;P55072;P12883;P08727;P78536;P15586;Q7L523;Q6P2Q9;P07951;P52948;P06748;P06702;P11940;P68363;Q14693;Q14112;O00264;Q8IY17;P09972;Q9UQ80;P21810;P13861;O94925;P13640;P11498;P02751;P09874;Q9Y3P9;Q5THJ4;O00468;Q9NWV4;P68133;Q6NZY4;P53396;P02649;P08238;P00338;P28799;P06733;P11142;Q00341;Q15113;O95229;Q12841;P04792;P11684;P14625;P08670;…	92	2.05	4231	.2530	2.5337925878413E-6
MESH:D020293		Vasculitis, Central Nervous System	P11142;P06733;P08238;P00338;P28799;P46821;P17096;P18669;O95229;P04792;P09874;P13640;P02751;P09972;P63098;Q9UQ80;Q9P273;P53396;P68133;P55036;Q13813;P10451;P55058;P06454;P20962;Q9BXJ9;P52565;P14618;Q7Z406;Q05639;Q14240;P01024;P07108;Q53GI3;Q9BQI0;P35609;P12277;Q13642;Q8NF91;P12883;Q13127;P13861;O94925;P78536;P19237;P62258;P06702;O95994;P68363;P11940;Q14112;P06753;O00264	53	1.99	2509	.1500	0.0001383047982107
MESH:D020300		Intracranial Hemorrhages	Q9BQI0;O94762;Q96FV9;P35609;Q53GI3;P07437;O43707;P07108;P12277;Q12955;O94973;P01024;P52565;Q05639;Q00610;P51858;Q8IXK0;Q14240;Q99729;P13929;P13639;P08572;Q9BXJ9;Q9BSA4;Q7Z406;Q8TEX9;Q8WYA6;Q8WU90;Q9ULJ6;Q9UNZ2;Q9NRN5;Q8IV01;P18669;P36871;P14618;P20645;P55058;Q13813;P20962;P55036;P06454;P52209;P10451;Q13043;Q02930;Q92504;Q9UBF9;O76094;P02649;Q12797;P27824;P53396;Q9P273;Q9Y3P9;Q5THJ4;O00468;Q6NZY4;…	136	1.46	8804	.3656	0.0017632428001014
MESH:D020314		Central Nervous System Fungal Infections	P11217	1	2.70	35	.0169	0.35322015530981
MESH:D020329		Essential Tremor	P12883;P11586;Q01844;Q7KZF4;Q8NF91;P02751;Q16543;Q9Y3P9;P11142;P06454;P18669;P52565;Q9BXJ9;Q8WYA6;Q96F44;P08572	16	1.74	870	.0513	0.046002544260752
MESH:D020335		Paraparesis	Q14112;Q14693;P12109;P11586;P07108;P01024;P17844;P52565;P55058;Q9UP95;P14625;P04792;Q12841;Q15113;P28799;P06733;P08238;P11142;Q66PJ3;P09874;P02751	21	1.53	1298	.0634	0.069097720890124
MESH:D020336		Paraparesis, Spastic	P02751;P09874;P11142;P08238;P04792;O94762;Q9Y618	7	1.84	359	.0282	0.12222657240106
MESH:D020345		Enterocolitis, Necrotizing	P06702;P06748;P07951;P11940;P68363;Q14112;Q14693;Q7L523;P62258;P62328;P78536;P12109;Q13642;P23142;O95994;P12110;Q01844;Q9H6A9;O94973;P07437;Q969S2;O43707;P12277;Q12955;Q05639;P13639;P01024;P51858;Q14240;Q8IXK0;P13929;P14618;P18669;P52565;P55058;Q9BXJ9;Q7Z406;Q9UNZ2;Q8WU90;Q8WYA6;Q9NRN5;P10451;Q13813;Q13043;Q92504;P06454;P20962;P55036;P08238;P55010;P11142;P06733;P46821;P52655;P28799;Q15113;Q92994;…	77	2.07	3516	.2136	5.9137173221389E-6
MESH:D020370		Osteoarthritis, Knee	O75369;P01024	2	1.75	108	.0145	0.35910130575859
MESH:D020385		Myokymia	P06702;P09972;P13861;P06733;P10451;Q92504;P20962;P14618	8	2.08	362	.0321	0.063982215349408
MESH:D020386		Isaacs Syndrome	Q14693;P12109;P12110;Q13127;P55058;P02649;P11498;P11142;P46821;P04792	10	3.56	265	.0452	0.0023691291259297
MESH:D020388		Muscular Dystrophy, Duchenne	P11532;P12883	2	3.25	58	.0225	0.16273722156492
MESH:D020417		Nystagmus, Congenital	P12277;P07108;O43707;O94973;Q9BQI0;P35609;P07437;Q05639;P13929;Q8IXK0;P51858;Q99729;Q9UNZ2;Q9ULJ6;Q9NRN5;Q9BXJ9;Q8TEX9;P55058;P36871;Q7Z406;Q9BSA4;Q02930;O76094;Q92504;Q9UBF9;P10451;P06454;P55036;P14625;P08670;P09651;O95229;P11142;P00338;P28799;Q15113;Q92994;P61978;P02751;P09874;Q9UQ80;Q9UKV5;O94925;P09972;Q16543;O43150;Q9Y3P9;Q9P273;P27824;Q12797;O00468;P53396;P13805;P45378;P06753;P07951;Q14112;…	72	1.48	4601	.1973	0.0078015468822839
MESH:D020421		Vagus Nerve Diseases	P09874	1	.43	219	.0049	0.90391142359798
MESH:D020422		Mononeuropathies	Q05639;Q00610;P08572;P13639;Q99729;Q14240;P12277;Q9BQI0;Q96FV9;O94762;Q53GI3;P35609;P07437;Q13813;P10451;Q13043;O76094;P52209;P06454;Q9BXJ9;P14618;P18669;P55058;P20645;P52565;Q9BSA4;P02751;O75369;P09972;O94925;Q9UQ80;Q9UKV5;P63098;Q9P273;P09874;P02649;P27824;P17096;P09651;P04792;P14625;P08670;P08238;P06733;P55010;P11142;P46821;P52655;P00338;P28799;Q15113;P61978;P11940;P68363;Q15436;O43505;P06753;…	83	1.97	3967	.2289	9.723753035E-6
MESH:D020424		Ulnar Neuropathies	P55058;P46821;P00338;P11142;P04792;P02649;Q14693;P12110;P12109	9	4.20	202	.0460	0.0015636619969713
MESH:D020427		Peroneal Neuropathies	Q14693;P23396;P11055;P12109;P12110;P17540;P55058;P10451;P04792;P46821;P11142;P02751;P02649	13	3.43	358	.0524	0.00085937177391854
MESH:D020428		Femoral Neuropathy	P09874;P02649;P01024	3	1.76	161	.0172	0.28810621728846
MESH:D020429		Tibial Neuropathy	P55058;P02649;P46821;P11142;P04792;P12109;P12110;Q14693	8	4.69	161	.0459	0.0015636619969713
MESH:D020434		Abducens Nerve Diseases	P55036;Q9UP95;Q13813;P52209;P20962;Q02930;P10451;O76094;Q92504;P06454;P52565;Q8IV01;P14618;Q9BXJ9;P36871;P55058;Q8TEX9;Q6P1M9;Q9ULJ6;Q9UNZ2;Q9NRN5;P13639;Q05639;P17844;P01024;P08572;P51858;P11532;Q14240;Q99729;P55010;O43707;P07108;P27824;Q12955;P12277;P35609;Q9NX31;O94762;Q15058;P09972;Q9UQ80;P63098;P11498;P13640;P09874;P02751;O75369;Q13642;Q6NZY4;P02649;P53396;Q12797;Q16543;Q9NX38;P11684;P14625;…	100	1.49	6325	.2711	0.0026193934217155
MESH:D020435		Glossopharyngeal Nerve Diseases	P09874	1	.43	219	.0049	0.90391142359798
MESH:D020437		Hypoglossal Nerve Diseases	P09874	1	.43	220	.0049	0.90425066701853
MESH:D020447		Parasomnias	P02649;P09972	2	.69	272	.0089	0.79076819219471
MESH:D020511		Neuromuscular Junction Diseases	Q15113;P14625;Q9UQP3;Q9UKA4;P0C0S8;P53396;P02649;P21810;P02751;P09874;P10451;P52209;P36871;P55058;P20645;P07108;P12277;Q8TDM6;P01024;P08572;Q14693;O95994;P06702;P12110;P35749;P23142;P12109;P08727;O00264	29	2.65	1032	.0904	7.7450104974073E-5
MESH:D020514		Hypokalemic Periodic Paralysis	Q9P273;P0C0S8;P27824;P02649;P63098;Q9UQ80;P09972;P02751;P13640;P09874;P09651;P17096;Q99755;P04792;O95229;P14625;Q8WZ42;P08670;P06733;P08238;P55010;P46821;P10451;Q92504;P20962;P55036;Q13813;Q9UP95;Q9BXJ9;P18669;P14618;Q53GI3;P35609;Q9BQI0;P12277;P07108;Q14240;Q05639;P62258;P12883;Q13127;P08727;Q8NF91;P35749;P06753;P13805;P11940;O00264	48	1.67	2704	.1352	0.0038251783099692
MESH:D020518		Focal Nodular Hyperplasia	P11498;P02751;O95229;P04792;P17096;P06753;P08670;Q15058;P13639;P01024;Q9NRN5;P10451;P06748;O95994;Q71UM5;P23396;P08727	17	2.62	612	.0586	0.0018352145185147
MESH:D020521		Stroke	P13805;P06702;P45378;P07951;P06753;P04843;P52948;P11217;P29508;Q14112;Q14693;O43505;P11940;Q15436;P68363;Q6P2Q9;P23396;Q13127;P35268;P40938;P43487;O94925;P78536;P08727;P62328;P11055;P62258;Q92804;P11586;P19237;P55072;Q13642;P23142;O95994;P06748;P08590;Q01844;P12109;P35749;P12883;Q71UM5;Q8N4Q1;P12110;O15156;Q9H2U2;Q8NF91;Q7KZF4;P02751;P13640;P11498;P09874;O75369;Q9UQ80;Q9UKV5;P63098;P09972;P13861;…	153	1.37	10545	.4099	0.0055342411280495
MESH:D020526		Brain Stem Infarctions	Q05639;Q8IXK0;P07108;P12277;P27824;Q53GI3;P35609;Q9BQI0;P10451;Q02930;O76094;Q9UBF9;P06454;Q13813;P55036;P14618;P36871;Q9BXJ9;Q9UNZ2;P09874;Q9UQ80;Q9P273;Q16543;Q12797;P68133;P08238;P11142;P46821;P06753;P17096;P11940;P07951;P35749;Q8NF91;P12883;P62258	36	1.65	2064	.1035	0.01131398793768
MESH:D020529		Multiple Sclerosis, Relapsing-Remitting	P11684;P02649;P09874;P53396;Q14112	5	1.53	309	.0212	0.27692604127914
MESH:D020720		Myasthenia Gravis, Autoimmune, Experimental	P01024	1	4.97	19	.0289	0.22609122220436
MESH:D020734		Parkinsonian Disorders	P62258;P62328;P43487;O94925;P40938;P08727;P23396;P12883;P12110;Q71UM5;P35749;O15156;Q8NF91;P23142;Q13642;P06748;O95994;P12109;Q01844;O43505;Q14112;O75643;Q9UPU5;P11940;Q15436;P06702;P07951;P06753;P13805;P45378;Q6P2Q9;Q9BXJ9;Q9UNZ2;Q9ULJ6;Q9NRN5;Q8TEX9;Q9BSA4;Q7Z406;P52565;P55058;P36871;P14618;P10451;Q9UBF9;Q92504;O76094;Q02930;P06454;P20962;P55036;O94973;P12277;P07108;P35609;P07437;Q9Y618;Q9BQI0;…	105	1.46	6778	.2841	0.003426928496003
MESH:D020751		Alcohol-Induced Disorders	P10451;Q9Y618;Q92504;Q9BYE4;P55036;Q9UP95;P52209;P06454;Q9UNZ2;Q7Z406;Q8TEX9;P36871;P52565;Q8IV01;P18669;P14618;Q00610;P13639;P01024;P17844;P11532;Q8IXK0;P13929;P08572;Q99729;P51858;P55010;Q12955;P12277;O43707;P12814;O95218;Q8TDM6;P02751;P09874;O75369;P13640;P11498;P21810;O94925;P09972;Q9P273;O14654;P53396;P02649;P68133;P00338;P28799;P08238;P11142;P06733;Q92994;P08670;Q15057;Q8WZ42;P06753;P11684;…	91	1.42	6063	.2470	0.0089395637975368
MESH:D020757		Amaurosis Fugax	P02649;P09874;Q9BQI0;P01024;P62258	5	1.29	367	.0200	0.38949573733115
MESH:D020759		Anterior Spinal Artery Syndrome	Q9BQI0;Q53GI3;P35609;P12277;Q05639;Q13813;P14618;Q9BXJ9;P09874;Q9UQ80;Q9P273;P17096;P06753;P08238;P46821;P62258;P12883;Q8NF91;P11940	19	1.49	1206	.0579	0.093871885978679
MESH:D020762		Infarction, Posterior Cerebral Artery	P62258;P12883;Q8NF91;P11940;P06753;Q05639;Q53GI3;P35609;Q9BQI0;P12277;P14618;Q9BXJ9;Q13813;Q9P273;P09874;Q9UQ80;P17096;P08238;P46821	19	1.49	1206	.0579	0.093871885978679
MESH:D020773		Headache Disorders	Q13127;P35268;P23396;Q92804;P62258;P12883;P55072;P62328;P11055;P11586;P06748;P23142;Q01844;P12110;Q7KZF4;Q9H2U2;O15156;Q8N4Q1;P35749;P13805;P06702;P04843;P52948;P11940;Q15436;Q14693;O43505;P21810;O94925;P09972;P63098;P02751;O75369;P13640;P11498;P09874;P68133;P53396;P02649;P0C0S8;O14654;Q9P273;Q92994;P28799;P00338;P08238;P55010;P11142;P06733;P11684;P14625;P06753;P08670;Q8WZ42;Q15057;Q9UBD9;P09651;…	97	1.41	6492	.2627	0.0083825893500463
MESH:D020820		Dyskinesias	P10451;Q02930;O76094;Q9UBF9;Q92504;P06454;P20962;P55036;P55058;P36871;P18669;P14618;Q8TEX9;Q7Z406;Q9BSA4;Q9BXJ9;Q9UNZ2;Q9ULJ6;Q9NRN5;Q05639;P13639;Q8IXK0;P13929;Q99729;Q14240;P51858;P12277;P27824;P07108;O43707;O94973;P35609;P07437;Q9BQI0;P06753;P14625;P08670;Q99755;P09651;P04792;O95229;P11142;P06733;P55010;P08238;P00338;P28799;P46821;Q15113;Q92994;P61978;Q9P273;Q9Y3P9;O00468;P0C0S8;O43150;Q16543;…	97	1.52	6011	.2633	0.0019082220992779
MESH:D020821		Dystonic Disorders	P06702;P14618;P20962;Q92504;P10451;O94973;P01024;P06733;P08670;P13861;P09972;P02751;P09874;P68133;P02649	15	1.69	837	.0484	0.060729106544961
MESH:D020828		Pseudobulbar Palsy	Q14112;Q14693;P12109;Q9UP95;P52565;P55058;P07108;O94762;P17844;P01024;P04792;Q12841;P14625;P28799;Q15113;P11142;Q66PJ3;P09874	18	1.91	887	.0575	0.018071597853953
MESH:D020833		Diffuse Axonal Injury	P09874;P10451	2	1.27	148	.0120	0.49929129408398
MESH:D020879		Neuromuscular Manifestations	P35749;P12883;O14950;P13805;Q14240;P07108;P20645;P55058;P52209;P20962;P55036;P10451;P09874;P13640;P63098;P02649;P53396;P0C0S8;P08670;Q99755;O95229;P18669;P00338;P55010;P08238;P06733;O00264	27	2.05	1240	.0819	0.0025403110680459
[truncated: 1,432 more rows]

## Sheet: 3 CHATapp and Cbio portal
Serie	Top20	Gene	DataBase	Adjusted p-value	Contextually important	cBioportal (altered in % of cases/patiens)	Serie	Agrin ligand ranking	Gene	DataBase	Adjusted P-Value	Contextually important	cBioportal (altered in % of cases/patiens)
1	1	UBC	InnateDB-All	7.486672928205233E-14		5	1	1	FN1	InnateDB-All	2.467996539982668E-13	Yes (Agrin ligand, group=3)	12
[truncated: 125 more rows]

## Sheet: 4 PAZAR database
Species	PAZAR gene	Gene name	Ensembl gene	Description	PAZAR project
[truncated: 222 more rows]
