# Supplementary material for: Agrin has a pathological role in the progression of oral cancer
Source: Br J Cancer. 2018 Jun 6;118(12):1628–38. doi: 10.1038/s41416-018-0135-5 (PMC6008410; doi:10.1038/s41416-018-0135-5)
Supplement: Supplementary file 3 — Supplementary dataset 2 [file 41416_2018_135_MOESM3_ESM.xlsx]

## Sheet: Figure qRT-PCR
	SCC-9 shControl	SCC-9 shAgrin		HSC-3 shControl	HSC-3 shAgrin
AGRN	-0.289078	-0.694953	AGR	0.32024	-0.915223
CUL1	0.927997	0.474413	CUL1	-0.838309	-1.29494
CUL5	-0.984353	-0.375286	CUL5	-0.708053	1.38824
EIF4A2	0.119646	-1.05518	EIF4A2	-0.189376	-0.487243
NDRG1	-0.0637252	1.51939	NDRG1	-1.02535	-0.736439
PABPC1	-0.654407	-0.633507	PABPC1	1.54932	0.475861
RPN1	1.13132	-1.24338	RPN1	-0.372627	-0.435089
STAU1	-0.441594	-0.237788	STAU1	-0.677716	-0.409636
TTN	-0.500467	-0.750059	TTN	0.295514	-0.672188
YWHAZ	1.56743	-0.10508	YWHAZ	0.246049	-0.775829
	HaCaT		SCC-9 shControl		SCC-9 shAgrin		HSC-3 shControl		HSC-3 shAgrin
	Mean	Z-score	Mean	Z-score	Mean	Z-score	Mean	Z-score	Mean	Z-score
AGRN_mean	1	1.57901	0.29333	-0.289078	0.139794	-0.694953	0.523826	0.32024	0.0564691	-0.915223
CUL1_mean	1	0.730838	1.08906	0.927997	0.884171	0.474413	0.291205	-0.838309	0.0849413	-1.29494
NDRG1_mean	1	0.306126	0.897974	-0.0637252	1.33469	1.51939	0.632702	-1.02535	0.7124	-0.736439
CUL5_mean	1	0.679447	0.236763	-0.984353	0.516161	-0.375286	0.36351	-0.708053	1.32515	1.38824
YWHAZ_mean	1	-0.932566	2.78942	1.56743	1.59229	-0.10508	1.84362	0.246049	1.11219	-0.775829
STAU1_mean	1	1.76673	0.28119	-0.441594	0.347528	-0.237788	0.204332	-0.677716	0.291592	-0.409636
TTN_mean	1	1.6272	0.157587	-0.750059	0.246033	-0.500467	0.5281	0.295514	0.185182	-0.672188
EIF4A2_mean	1	1.61215	0.633584	0.119646	0.34516	-1.05518	0.557717	-0.189376	0.484589	-0.487243
RPN1_mean	1	0.919773	1.03818	1.13132	0.609624	-1.24338	0.766765	-0.372627	0.755493	-0.435089
PABPC1_mean	1	-0.737272	2.35156	-0.654407	2.69245	-0.633507	38.2953	1.54932	20.7867	0.475861

## Sheet: Z-score
	HaCaT		SCC-9 shControl		SCC-9 shAgrin		HSC-3 shControl		HSC-3 shAgrin			All cells
	Mean	Z-score	Mean	Z-score	Mean	Z-score	Mean	Z-score	Mean	Z-score		Mean	SD
AGRN_mean	1	1.57901	0.29333	-0.289078	0.139794	-0.694953	0.523826	0.32024	0.0564691	-0.915223		0.402684	0.378284	AGRN_mean
CUL1_mean	1	0.730838	1.08906	0.927997	0.884171	0.474413	0.291205	-0.838309	0.0849413	-1.29494		0.669875	0.451707	CUL1_mean
NDRG1_mean	1	0.306126	0.897974	-0.0637252	1.33469	1.51939	0.632702	-1.02535	0.7124	-0.736439		0.915553	0.275858	NDRG1_mean
CUL5_mean	1	0.679447	0.236763	-0.984353	0.516161	-0.375286	0.36351	-0.708053	1.32515	1.38824		0.688316	0.458731	CUL5_mean
YWHAZ_mean	1	-0.932566	2.78942	1.56743	1.59229	-0.10508	1.84362	0.246049	1.11219	-0.775829		1.6675	0.715769	YWHAZ_mean
STAU1_mean	1	1.76673	0.28119	-0.441594	0.347528	-0.237788	0.204332	-0.677716	0.291592	-0.409636		0.424928	0.3255	STAU1_mean
TTN_mean	1	1.6272	0.157587	-0.750059	0.246033	-0.500467	0.5281	0.295514	0.185182	-0.672188		0.42338	0.354363	TTN_mean
EIF4A2_mean	1	1.61215	0.633584	0.119646	0.34516	-1.05518	0.557717	-0.189376	0.484589	-0.487243		0.60421	0.245505	EIF4A2_mean
RPN1_mean	1	0.919773	1.03818	1.13132	0.609624	-1.24338	0.766765	-0.372627	0.755493	-0.435089		0.834012	0.180467	RPN1_mean
PABPC1_mean	1	-0.737272	2.35156	-0.654407	2.69245	-0.633507	38.2953	1.54932	20.7867	0.475861		13.0252	16.3104	PABPC1_mean

## Sheet: Means
	HaCaT			SCC-9 shControl			SCC-9 shAgrin			HSC-3 shControl			HSC-3 shAgrin
Target	RQ	RQmin	RQmax	RQ	RQmin	RQmax	RQ	RQmin	RQmax	RQ	RQmin	RQmax	RQ	RQmin	RQmax
AGRN	1	0.720098	1.3887	0.207431	0.172919	0.24883	0.237507	0.164928	0.342025	0.448452	0.325596	0.617665	0.111335	0.0931454	0.133077
	1	0.344126	2.90591	0.379229	0.125315	1.14762	0.0420806	0.0254939	0.0694591	0.599199	0.333233	1.07744	0.00160287	6.32121e-09	406.442
AGRN_mean	1	0.532112	2.14731	0.29333	0.149117	0.698227	0.139794	0.0952107	0.205742	0.523826	0.329415	0.847553	0.0564691	0.0465727	203.288
CUL1	1	0.720415	1.38809							0.0199904	0.0122109	0.0327261	0.0171254	0.0116733	0.0251239
	1	0.436698	2.28991	0.0873711	0.0523148	0.145919	0.0580424	0.039431	0.0854385
	1	0.562955	1.77634							0.562419	0.4811	0.657484	0.152757	0.0113555	2.05493
	1	0.66288	1.50857	2.09074	1.41062	3.09879	1.7103	1.208	2.42145
CUL1_mean	1	0.595737	1.74073	1.08906	0.731467	1.62236	0.884171	0.623718	1.25345	0.291205	0.246655	0.345105	0.0849413	0.0115144	1.04003
NDRG1	1	0.712553	1.4034	0.945014	0.774371	1.15326	2.34976	1.58551	3.4824	0.705547	0.583678	0.852862	0.97777	0.664667	1.43837
	1	0.248329	4.02691	0.850933	0.297178	2.43654	0.319619	0.216099	0.472729	0.559856	0.232456	1.34838	0.44703	0.181746	1.09954
NDRG1_mean	1	0.480441	2.71516	0.897974	0.535775	1.7949	1.33469	0.900802	1.97756	0.632702	0.408067	1.10062	0.7124	0.423206	1.26895
CUL5	1	0.905018	1.10495							0.453496	0.331433	0.620513	1.66736	1.105	2.51592
	1	0.560487	1.78416	0.390387	0.288193	0.52882	0.914975	0.536314	1.56099
	1	0.773155	1.2934	0.0831388	0.0618812	0.111699	0.117347	0.0742231	0.185525
	1	0.580863	1.72158							0.273525	0.169817	0.440566	0.982936	0.883363	1.09373
CUL5_mean	1	0.704881	1.47602	0.236763	0.175037	0.320259	0.516161	0.305269	0.873256	0.36351	0.250625	0.530539	1.32515	0.994181	1.80483
YWHAZ	1	0.676535	1.47812							1.92377	1.36134	2.71855	1.06691	0.715619	1.59065
	1	0.54267	1.84274	4.95144	3.11319	7.87515	2.52301	1.63282	3.89852
	1	0.863343	1.15829							1.76347	1.39006	2.23719	1.15747	0.742717	1.80382
	1	0.705423	1.41759	0.627393	0.412042	0.955296	0.661573	0.433902	1.00871
YWHAZ_mean	1	0.696993	1.47418	2.78942	1.76261	4.41522	1.59229	1.03336	2.45361	1.84362	1.3757	2.47787	1.11219	0.729168	1.69723
STAU1	1	0.641852	1.55799							0.256993	0.170361	0.387677	0.187751	0.137799	0.255811
	1	0.566913	1.76394	0.396262	0.248592	0.63165	0.4712	0.338112	0.656673
	1	0.641289	1.55936							0.151672	0.107662	0.213672	0.395432	0.288813	0.541411
	1	0.800051	1.24992	0.166117	0.106677	0.258676	0.223857	0.176643	0.283691
STAU1_mean	1	0.662526	1.5328	0.28119	0.177635	0.445163	0.347528	0.257377	0.470182	0.204332	0.139011	0.300675	0.291592	0.213306	0.398611
TTN	1	0.729589	1.37064							0.000389242	0.00012055	0.00125682	0.000322538	0.000181652	0.000572694
	1	0.54065	1.84962	0.000401316	0.000188164	0.000855926	0.000399248	0.000210164	0.000758448
	1	0.741812	1.34805	0.491665	0.333623	0.724574	0.314775	0.232662	0.425867	1.05581	0.779692	1.42971	0.370041	0.304145	0.450214
TTN_mean	1	0.670684	1.52277	0.246033	0.166906	0.362715	0.157587	0.116436	0.213313	0.5281	0.389906	0.715485	0.185182	0.152163	0.225393
EIF4A2	1	0.706872	1.41468							0.0497642	0.0172561	0.143513	0.0450554	0.0214623	0.0945838
	1	0.485422	2.06006	0.138836	0.0328156	0.587391	0.0597873	0.0305041	0.117181
	1	0.552642	1.80949							1.06567	0.056883	19.9647	0.924124	0.629286	1.3571
	1	0.467612	2.13852	1.12833	0.652899	1.94997	0.630532	0.301515	1.31858
EIF4A2_mean	1	0.553137	1.85569	0.633584	0.342857	1.26868	0.34516	0.16601	0.717879	0.557717	0.0370695	10.0541	0.484589	0.325374	0.725842
RPN1	1	0.908834	1.10031							0.159788	0.11033	0.231415	0.113895	0.0840722	0.154298
	1	0.601406	1.66277	0.691569	0.526327	0.908691	0.497784	0.308779	0.80248
	1	0.572958	1.74533							1.37374	1.23839	1.52389	1.39709	0.828553	2.35575
	1	0.839949	1.19055	1.38478	1.11813	1.71502	0.721464	0.484437	1.07446
RPN1_mean	1	0.730787	1.42474	1.03818	0.822231	1.31186	0.609624	0.396608	0.938471	0.766765	0.674361	0.87765	0.755493	0.456312	1.25502
PABPC1	1	0.846739	1.181							0.780353	0.53673	1.13456	0.570319	0.0639176	5.0888
	1	0.571493	1.7498	1.57569	0.896544	2.76929	1.57641	1.2485	1.99046
	1	0.564523	1.77141							75.8102	58.4262	98.3667	41.003	32.6747	51.4541
	1	0.692331	1.4444	3.12742	2.05524	4.75894	3.80848	3.07303	4.71993
PABPC1_mean	1	0.668771	1.53665	2.35156	1.47589	3.76411	2.69245	2.16076	3.3552	38.2953	29.4814	49.7507	20.7867	16.3693	28.2715
